# Supplementary material for: Potential of fecal microbiota for early-stage detection of colorectal cancer
Source: Mol Syst Biol. 2014 Nov 28;10(11):766. doi: 10.15252/msb.20145645 (PMC4299606; doi:10.15252/msb.20145645)
Supplement: Supplementary file 2 — Supplementary Dataset S1 [file msb0010-0766-sd2.xlsx]

## Sheet: README
Sheet 1	Study population F: Subject Metadata
	Subject ID	Subject identifier
	Sample ID	Sample identifier
	Age (years)	Age (in years)
	Gender	Gender: F (female) or M (male)
	BMI (kg/m²)	Body Mass Index (in kg/m²)
	Country of Residence	Country of residence
	Diagnosis	Diagnosis at colonoscopy: Normal (tumor-free), Small adenoma <10 mm diameter), Large adenoma (10 mm diameter), Cancer
	TNM Stage	TNM stage of the tumor
	AJCC Stage	AJCC stage of the tumor; NA: no classification for healthy controls or adenomas
	Localization	Localization of the tumor/adenoma: RC (Right Colon), LC (Left Colon), LC/RC (Multiple localizations), Sigma (Sigma), Rectum (Rectum)
	FOBT	Result of the FOBT (Fecal Occult Blood Test)
	WIF-1 Gene Methylation Test	Result of the wif-1 gene methylation test
	Group:	Samples included for the establishment of the metagenomic classifier, Control: healthy controls and patients with small adenomas, CRC: patients with CRC, NA: Patients (with large adenoma) not included
Sheet 2	Study population F: Sequencing Statistics
	Sample ID	Sample identifier
	Raw Bases	Total number of sequenced nucleotides
	Raw Reads	Total number of sequenced reads
	High Quality Bases	Total number of high quality nucleotides after read trimming, read filtering, and removal of reads of human origin or matching Illumina adapter sequences
	High Quality Reads	Total number of high quality reads after read trimming, read filtering, and removal of reads of human origin or matching Illumina adapter sequences
	Average Read Length	Average length of high quality reads
	Scaftigs	Total number of assembled contigous sequences that are longer than 500 base pairs; NA: These samples were not assembled
	Total Scaftig Length	Combined length of all scaftigs assembled; NA: These samples were not assembled
	Genes	Total number of genes predicted; NA: These samples were not assembled
	Total Gene Length	Combined length of all genes; NA: These samples were not assembled
Sheet 3	Study population G: Subject Metadata
	Subject ID	Subject identifier
	Sample ID	Sample identifier
	Age (years)	Age (in years)
	Gender	Gender: female (F) or male (M)
	BMI (kg/m²)	Body Mass Index (in kg/m²)
	Country of residence	Country of residence
	Diagnosis	Diagnosis at colonoscopy
	AJCC stage	TNM classification of the tumor
	TNM stage	AJCC stage of the tumor; NA: no classification for healthy controls or adenomas
	Localization	Localization of the tumor/adenoma: RC (Right Colon), LC (Left Colon), LC/RC (Multiple localizations), Sigma (Sigma), Rectum (Rectum)
Sheet 4	Study population G: Sequencing Statistics
	Sample ID	Sample identifier
	Raw Bases	Total number of sequenced nucleotides
	Raw Reads	Total number of sequenced reads
	High Quality Bases	Total number of high quality nucleotides after read trimming, read filtering, and removal of reads of human origin or matching Illumina adapter sequences
	High Quality Reads	Total number of high quality reads after read trimming, read filtering, and removal of reads of human origin or matching Illumina adapter sequences
	Average Read Length	Average length of high quality reads
Sheet 5	Study population H: Subject Metadata
	Subject ID	Subject identifier
	Sample ID	Sample identifier
	Age (years)	Age (in years)
	Gender	Gender: female (F) or male (M)
	BMI (kg/m²)	Body Mass Index (in kg/m²)
	Country of residence	Country of residence
	Reference	Publication of data
Sheet 6	Study population H: Sequencing Statistics
	Sample ID	Sample identifier
	Raw Bases	Total number of sequenced nucleotides
	Raw Reads	Total number of sequenced reads
	High Quality Bases	Total number of high quality nucleotides after read trimming, read filtering, and removal of reads of human origin or matching Illumina adapter sequences
	High Quality Reads	Total number of high quality reads after read trimming, read filtering, and removal of reads of human origin or matching Illumina adapter sequences
	Average Read Length	Average length of high quality reads
	Scaftigs	Total number of assembled contigous sequences that are longer than 500 base pairs
	Total Scaftig Length	Combined length of all scaftigs assembled
	Genes	Total number of genes predicted
	Total Gene Length	Combined length of all genes
Sheet 7	IBD Patients: Subject Metadata
	Subject ID	Unique identifier of the study participant
	Sample ID	Unique identifier of the sequenced sample from the study participant with the respective Subject ID
	Age (years)	Age (in years)
	Gender	Gender: female (F) or male (M)
	BMI (kg/m²)	Body Mass Index (in kg/m²)
	Country of residence	Country of residence
	Diagnosis	Diagnosed inflammatory bowel disease
	Reference	Publication of data
Sheet 8	IBD Patients: Sequencing Statistics
	Sample ID	Sample identifier
	Raw Bases	Total number of sequenced nucleotides
	Raw Reads	Total number of sequenced reads
	High Quality Bases	Total number of high quality nucleotides after read trimming, read filtering, and removal of reads of human origin or matching Illumina adapter sequences
	High Quality Reads	Total number of high quality reads after read trimming, read filtering, and removal of reads of human origin or matching Illumina adapter sequences
	Average Read Length	Average length of high quality reads
	Scaftigs	Total number of assembled contigous sequences that are longer than 500 base pairs
	Total Scaftig Length	Combined length of all scaftigs assembled
	Genes	Total number of genes predicted
	Total Gene Length	Combined length of all genes

## Sheet: Pop. F Subject Metadata
Subject ID	Sample ID	Age (years)	Gender	BMI (kg/m²)	Country of Residence	Diagnosis	TNM Stage	AJCC Stage	Localization	FOBT	WIF-1 Gene Methylation Test	Group
FR-001	CCIS27304052ST-3-0	52	F	20	France	Normal	NA	NA	NA	Negative	Negative	Control
FR-003	CCIS13047523ST-4-0	70	M	22	France	Normal	NA	NA	NA	Negative	Negative	Control
FR-024	CCIS15794887ST-4-0	37	F	18	France	Normal	NA	NA	NA	Negative	Negative	Control
FR-025	CCIS94603952ST-4-0	80	F	21	France	Normal	NA	NA	NA	Negative	Negative	Control
FR-026	CCIS74726977ST-3-0	66	M	24	France	Small adenoma	NA	NA	LC/RC	Negative	NA	Control
FR-027	CCIS02856720ST-4-0	74	M	27	France	Normal	NA	NA	NA	Positive	Negative	Control
FR-030	CCIS16561622ST-4-0	54	M	26	France	Normal	NA	NA	NA	Negative	Negative	Control
FR-039	CCIS79210440ST-3-0	65	M	30	France	Normal	NA	NA	NA	Positive	Negative	Control
FR-040	CCIS82507866ST-3-0	57	M	24	France	Normal	NA	NA	NA	Negative	Negative	Control
FR-051	CCIS19142497ST-3-0	68	M	23	France	Large adenoma	NA	NA	LC/RC	Negative	Positive	NA
FR-052	CCIS98482370ST-3-0	53	F	30	France	Normal	NA	NA	NA	Negative	Negative	Control
FR-053	CCIS07648107ST-4-0	62	F	21	France	Normal	NA	NA	NA	Negative	Negative	Control
FR-054	CCIS47745468ST-4-0	63	M	27	France	Large adenoma	NA	NA	LC	Negative	Positive	NA
FR-060	CCIS00281083ST-3-0	53	M	32	France	Normal	NA	NA	NA	Negative	Negative	Control
FR-105	CCIS32452666ST-4-0	68	M	26	France	Normal	NA	NA	NA	Negative	Negative	Control
FR-110	CCIS94417875ST-3-0	59	F	25	France	Normal	NA	NA	NA	Negative	Negative	Control
FR-113	CCIS51667829ST-4-0	63	M	26	France	Small adenoma	NA	NA	RC	Negative	Negative	Control
FR-115	CCIS27927933ST-4-0	72	M	24	France	Normal	NA	NA	NA	Negative	Negative	Control
FR-116	CCIS45571137ST-3-0	55	F	20	France	Normal	NA	NA	NA	Negative	Negative	Control
FR-118	CCIS81139242ST-4-0	64	F	20	France	Normal	NA	NA	NA	Negative	Negative	Control
FR-121	CCIS21126322ST-4-0	59	M	25	France	Normal	NA	NA	NA	Negative	Negative	Control
FR-125	CCIS17669415ST-4-0	72	F	37	France	Cancer	T1N0M0	I	LC	Negative	Positive	CRC
FR-129	CCIS34604008ST-4-0	63	F	27	France	Normal	NA	NA	NA	Negative	Negative	Control
FR-132	CCIS63468405ST-4-0	69	F	25	France	Normal	NA	NA	NA	Negative	Negative	Control
FR-139	CCIS16383318ST-4-0	61	F	24	France	Normal	NA	NA	NA	Negative	Negative	Control
FR-142	CCIS36699628ST-4-0	68	F	25	France	Normal	NA	NA	NA	Negative	Negative	Control
FR-152	CCIS95409808ST-4-0	63	F	21	France	Normal	NA	NA	NA	Negative	Negative	Control
FR-156	CCIS74239020ST-4-0	62	M	24	France	Normal	NA	NA	NA	Negative	Negative	Control
FR-161	CCIS44676181ST-4-0	48	F	21	France	Small adenoma	NA	NA	Rectum	Negative	Negative	Control
FR-162	CCIS56503244ST-3-0	68	M	21	France	Large adenoma	NA	NA	RC	Negative	Negative	NA
FR-166	CCIS29210128ST-4-0	64	M	27	France	Normal	NA	NA	NA	Negative	Negative	Control
FR-169	CCIS05314658ST-4-0	65	F	24	France	Normal	NA	NA	NA	Negative	Negative	Control
FR-170	CCIS48725289ST-4-0	62	F	21	France	Cancer	T1N0M0	I	Sigma	Positive	Negative	CRC
FR-173	CCIS64785924ST-20-0	59	F	25	France	Normal	NA	NA	NA	Negative	Negative	Control
FR-187	CCIS71578391ST-4-0	70	M	25	France	Normal	NA	NA	NA	Negative	Negative	Control
FR-191	CCIS22275061ST-4-0	62	M	29	France	Large adenoma	NA	NA	Rectum	Negative	Negative	NA
FR-192	CCIS03473770ST-4-0	29	M	24.49	France	Normal	NA	NA	NA	Negative	Negative	Control
FR-193	CCIS10706551ST-3-0	25	M	24.15	France	Normal	NA	NA	NA	Negative	Negative	Control
FR-194	CCIS50003399ST-4-0	66	F	28	France	Normal	NA	NA	NA	Negative	Negative	Control
FR-195	CCIS64773582ST-4-0	63	F	23	France	Normal	NA	NA	NA	Negative	Negative	Control
FR-196	CCIS87290971ST-4-0	71	M	29	France	Large adenoma	NA	NA	RC	Negative	Negative	NA
FR-198	CCIS36797902ST-4-0	63	M	25	France	Normal	NA	NA	NA	Negative	Positive	Control
FR-200	CCIS06260551ST-3-0	58	M	24	France	Cancer	T3N1M1	IV	LC	Negative	Positive	CRC
FR-202	CCIS40244499ST-3-0	87	F	32.42	France	Cancer	T4N0M0	II	RC	Negative	Negative	CRC
FR-208	CCIS85214191ST-3-0	63	M	22	France	Cancer	T3N1M1	IV	RC	Positive	Positive	CRC
FR-211	CCIS77100899ST-4-0	73	M	26	France	Large adenoma	NA	NA	LC	Negative	Negative	NA
FR-212	CCIS11354283ST-4-0	67	M	27	France	Normal	NA	NA	NA	Negative	Negative	Control
FR-213	CCIS50471204ST-4-0	61	F	23	France	Normal	NA	NA	NA	Negative	Negative	Control
FR-214	CCIS08668806ST-3-0	63	M	26	France	Small adenoma	NA	NA	LC	Negative	Negative	Control
FR-215	CCIS50369211ST-20-0	53	F	33	France	Small adenoma	NA	NA	RC	Negative	Negative	Control
FR-218	CCIS90903952ST-3-0	71	F	22	France	Large adenoma	NA	NA	LC/RC	Negative	Negative	NA
FR-221	CCIS20795251ST-4-0	71	F	23	France	Normal	NA	NA	NA	Negative	Negative	Control
FR-223	CCIS87167916ST-4-0	79	M	30	France	Cancer	T4N1M1	IV	Rectum	Positive	Negative	CRC
FR-229	CCIS94496512ST-4-0	64	M	28	France	Small adenoma	NA	NA	Rectum	Negative	Negative	Control
FR-241	CCIS83574003ST-4-0	60	M	24	France	Large adenoma	NA	NA	LC	Positive	Positive	NA
FR-249	CCIS90443472ST-4-0	63	M	30	France	Large adenoma	NA	NA	LC	Negative	Negative	NA
FR-268	CCIS58234805ST-4-0	70	F	26	France	Cancer	T3N1M0	III	LC	Positive	Positive	CRC
FR-275	CCIS91228662ST-4-0	63	M	31	France	Cancer	T1N0M0	I	LC	Negative	Positive	CRC
FR-276	CCIS07277498ST-4-0	63	M	NA	France	Normal	NA	NA	NA	NA	Negative	Control
FR-281	CCIS71301801ST-4-0	50	F	24	France	Cancer	T1N0M0	I	Rectum	Positive	Positive	CRC
FR-282	CCIS24898163ST-4-0	59	M	31	France	Small adenoma	NA	NA	Rectum	Negative	Negative	Control
FR-293	CCIS53355328ST-4-0	76	M	NA	France	Cancer	T2N0M0	I	LC	Positive	Positive	CRC
FR-294	CCIS90164298ST-4-0	84	M	23	France	Normal	NA	NA	NA	Negative	Negative	Control
FR-298	CCIS41222843ST-4-0	73	F	24	France	Cancer	T3N1M0	III	LC	Negative	Negative	CRC
FR-302	CCIS81887263ST-4-0	59	M	27	France	Cancer	T2N0M0	I	Rectum	Positive	Positive	CRC
FR-305	CCIS29688262ST-20-0	50	M	25	France	Normal	NA	NA	NA	Negative	Positive	Control
FR-310	CCIS87116798ST-4-0	85	F	20.31	France	Cancer	T3N1M1	IV	LC	Negative	Negative	CRC
FR-312	CCIS81735969ST-20-0	68	M	26	France	Large adenoma	NA	NA	RC	Negative	Negative	NA
FR-316	CCIS23164343ST-4-0	62	M	23	France	Normal	NA	NA	NA	Negative	Negative	Control
FR-328	CCIS87605453ST-4-0	73	F	26	France	Cancer	T3N0M0	II	RC	Positive	Negative	CRC
FR-344	CCIS83870198ST-4-0	48	F	24	France	Cancer	T1N0M0	I	LC	Negative	Negative	CRC
FR-349	CCIS03857607ST-4-0	61	M	23	France	Normal	NA	NA	NA	Negative	Negative	Control
FR-376	CCIS61287323ST-4-0	76	M	25	France	Cancer	T3N0M0	II	Rectum	Positive	Negative	CRC
FR-382	CCIS28384594ST-4-0	89	M	24	France	Large adenoma	NA	NA	LC	Negative	Negative	NA
FR-390	CCIS63448910ST-4-0	61	F	34	France	Normal	NA	NA	NA	Negative	Negative	Control
FR-393	CCIS88007743ST-4-0	67	F	23	France	Normal	NA	NA	NA	Negative	Negative	Control
FR-398	CCIS11362406ST-4-0	44	F	26	France	Normal	NA	NA	NA	Negative	Negative	Control
FR-399	CCIS51595129ST-4-0	63	F	22	France	Normal	NA	NA	NA	Negative	Negative	Control
FR-400	CCIS09568613ST-4-0	67	M	21	France	Normal	NA	NA	NA	Negative	Negative	Control
FR-404	CCIS14449628ST-4-0	59	F	20	France	Cancer	T4N1M0	III	RC	Negative	Positive	CRC
FR-414	CCIS21278152ST-4-0	63	M	25	France	Cancer	T3N0M0	II	Sigma	Positive	Negative	CRC
FR-419	CCIS25399172ST-4-0	60	M	27	France	Small adenoma	NA	NA	LC	Negative	Negative	Control
FR-430	CCIS34055159ST-4-0	80	M	29.4	France	Cancer	T2N0M0	I	LC	Positive	Positive	CRC
FR-449	CCIS90166425ST-4-0	78	F	23	France	Large adenoma	NA	NA	LC	Negative	Negative	NA
FR-450	CCIS76845094ST-20-0	44	M	20	France	Cancer	T3N1M1	IV	RC	Positive	Negative	CRC
FR-451	CCIS41548810ST-4-0	78	M	19	France	Cancer	T3N0M1	IV	LC	Positive	Negative	CRC
FR-459	CCIS98512455ST-4-0	63	M	29	France	Cancer	T4N1M1	IV	RC	Negative	Negative	CRC
FR-460	CCIS07539127ST-4-0	77	F	22	France	Normal	NA	NA	NA	Negative	Negative	Control
FR-473	CCIS52234160ST-4-0	64	M	28	France	Large adenoma	NA	NA	RC	Negative	Negative	NA
FR-474	CCIS50561855ST-4-0	60	F	26	France	Large adenoma	NA	NA	LC/RC	Negative	Negative	NA
FR-495	CCIS83445808ST-4-0	66	M	29	France	Small adenoma	NA	NA	Sigma	Negative	Negative	Control
FR-496	CCIS37250421ST-4-0	59	F	21	France	Small adenoma	NA	NA	Rectum	Positive	Negative	Control
FR-500	CCIS35092938ST-4-0	62	F	21	France	Small adenoma	NA	NA	RC	Negative	Negative	Control
FR-503	CCIS50148151ST-4-0	87	F	15.15	France	Cancer	T2N1M0	III	RC	Negative	Negative	CRC
FR-504	CCIS62605362ST-3-0	56	F	23	France	Cancer	T3N0M0	II	RC	Positive	Negative	CRC
FR-505	CCIS87252800ST-4-0	73	M	17	France	Cancer	T2N0M0	I	Sigma	Negative	Positive	CRC
FR-506	CCIS22958137ST-20-0	60	M	26	France	Cancer	T4N1M1	IV	RC	Positive	Negative	CRC
FR-507	CCIS48507077ST-4-0	72	F	32	France	Small adenoma	NA	NA	Sigma	Negative	Negative	Control
FR-510	CCIS32105356ST-4-0	53	M	30	France	Small adenoma	NA	NA	LC/RC	Negative	Negative	Control
FR-539	CCIS81710917ST-20-0	49	M	20	France	Small adenoma	NA	NA	Rectum	Negative	Negative	Control
FR-542	CCIS16326685ST-4-0	46	F	29	France	Normal	NA	NA	NA	Negative	Negative	Control
FR-548	CCIS11019776ST-4-0	58	M	22	France	Large adenoma	NA	NA	LC/RC	Negative	Negative	NA
FR-551	CCIS53043478ST-4-0	72	M	22	France	Cancer	T3N1M1	IV	LC	Positive	Positive	CRC
FR-552	CCIS98832363ST-4-0	55	F	25	France	Cancer	T3N1M0	III	LC	Positive	Negative	CRC
FR-558	CCIS41692898ST-4-0	67	F	28	France	Normal	NA	NA	NA	Negative	Negative	Control
FR-568	CCIS02124300ST-4-0	35	M	23	France	Normal	NA	NA	NA	Negative	Negative	Control
FR-596	CCIS44743950ST-4-0	66	M	22	France	Small adenoma	NA	NA	RC	Negative	Negative	Control
FR-606	CCIS10793554ST-4-0	64	M	26	France	Small adenoma	NA	NA	RC	Negative	Negative	Control
FR-617	CCIS59132091ST-4-0	80	F	23.19	France	Cancer	T1N0M0	I	LC	Negative	Negative	CRC
FR-626	CCIS96387239ST-4-0	66	M	20	France	Small adenoma	NA	NA	LC	Negative	Negative	Control
FR-628	CCIS82146115ST-4-0	51	M	24	France	Cancer	T3N1M1	IV	RC	Negative	Negative	CRC
FR-643	CCIS31434951ST-20-0	66	M	24	France	Small adenoma	NA	NA	LC	Negative	Negative	Control
FR-652	CCIS33816588ST-4-0	64	M	21	France	Cancer	T3N1M0	III	LC	Positive	Positive	CRC
FR-654	CCIS12656533ST-4-0	51	M	30	France	Cancer	T2N1M1	IV	Rectum	Negative	Negative	CRC
FR-664	CCIS41806458ST-4-0	59	F	NA	France	Small adenoma	NA	NA	LC	Positive	Negative	Control
FR-666	CCIS53557295ST-4-0	45	M	24	France	Small adenoma	NA	NA	Sigma	Negative	Negative	Control
FR-667	CCIS47284573ST-4-0	67	M	25	France	Cancer	T4N1M0	III	Rectum	Positive	Negative	CRC
FR-672	CCIS76563044ST-4-0	68	M	36	France	Small adenoma	NA	NA	RC	Negative	Negative	Control
FR-682	CCIS93040568ST-20-0	65	M	30	France	Normal	NA	NA	NA	Negative	Negative	Control
FR-684	CCIS45793747ST-4-0	67	M	25	France	Normal	NA	NA	NA	Negative	Negative	Control
FR-696	CCIS95097901ST-4-0	52	M	24	France	Normal	NA	NA	NA	Negative	Negative	Control
FR-716	CCIS80834637ST-4-0	60	F	28	France	Normal	NA	NA	NA	Negative	Negative	Control
FR-719	CCIS63910149ST-4-0	49	F	23	France	Normal	NA	NA	NA	Negative	Negative	Control
FR-721	CCIS44093303ST-4-0	62	F	20	France	Normal	NA	NA	NA	Positive	Negative	Control
FR-722	CCIS84543192ST-4-0	45	F	28	France	Cancer	T2N0M0	I	Rectum	Positive	Negative	CRC
FR-723	CCIS38765456ST-20-0	79	F	22	France	Cancer	T4N1M1	IV	LC	Positive	Positive	CRC
FR-726	CCIS00146684ST-4-0	72	F	25	France	Normal	NA	NA	NA	Negative	Negative	Control
FR-728	CCIS78100604ST-4-0	64	F	30	France	Normal	NA	NA	NA	Negative	Negative	Control
FR-730	CCIS82944710ST-20-0	38	F	22	France	Normal	NA	NA	NA	Negative	Negative	Control
FR-734	CCIS55230578ST-4-0	64	M	30	France	Cancer	T3N1M1	IV	RC	Negative	Negative	CRC
FR-751	CCIS48174381ST-4-0	66	M	25	France	Normal	NA	NA	NA	Negative	Negative	Control
FR-759	CCIS88317640ST-4-0	74	M	27	France	Normal	NA	NA	NA	Negative	Negative	Control
FR-767	CCIS24254057ST-4-0	69	F	24	France	Cancer	T4N1M1	IV	RC	Negative	Negative	CRC
FR-768	CCIS78318719ST-4-0	69	F	30	France	Cancer	T3N0M0	II	RC	Negative	Negative	CRC
FR-770	CCIS44757994ST-4-0	75	M	37	France	Cancer	T3N1M0	III	LC	Negative	Positive	CRC
FR-772	CCIS65479369ST-4-0	69	F	25	France	Cancer	T3N1M1	IV	RC	Positive	Positive	CRC
FR-780	CCIS62794166ST-4-0	68	M	23	France	Cancer	T3N1M1	IV	LC	Negative	NA	CRC
FR-783	CCIS77252613ST-4-0	65	M	26	France	Cancer	T1N0M0	I	LC	Positive	Positive	CRC
FR-788	CCIS11015875ST-4-0	62	M	26	France	Cancer	T3N1M0	III	Rectum	Positive	Negative	CRC
FR-790	CCIS55531770ST-4-0	45	F	24	France	Small adenoma	NA	NA	Sigma	Negative	Negative	Control
FR-792	CCIS70398272ST-4-0	55	M	24	France	Small adenoma	NA	NA	RC	Negative	Negative	Control
FR-812	CCIS35100175ST-4-0	73	M	40	France	Cancer	T1N0M0	I	LC	Negative	Negative	CRC
FR-815	CCIS22416007ST-4-0	82	M	24.49	France	Cancer	T4N1M1	IV	LC	Negative	Negative	CRC
FR-817	CCIS41288781ST-4-0	74	F	19	France	Cancer	T3N0M0	II	RC	Negative	Negative	CRC
FR-820	CCIS59903910ST-4-0	76	F	34	France	Small adenoma	NA	NA	RC	Negative	Negative	Control
FR-823	CCIS12370844ST-4-0	81	F	38.71	France	Cancer	T2N0M0	I	Rectum	Positive	Positive	CRC
FR-824	CCIS72607085ST-4-0	74	F	26	France	Cancer	T3NxM1	IV	LC	Negative	Negative	CRC
FR-825	CCIS46047672ST-4-0	65	M	24	France	Cancer	T4N0M1	IV	LC	Negative	Positive	CRC
FR-826	CCIS22906510ST-20-0	77	M	23	France	Small adenoma	NA	NA	Sigma	Positive	Negative	Control
FR-827	CCIS52370277ST-4-0	53	M	25	France	Cancer	T4N1M1	IV	LC	Negative	Positive	CRC
FR-828	CCIS02379307ST-4-0	67	M	28	France	Cancer	T1N0M0	I	RC	Positive	Positive	CRC
FR-829	CCIS48579360ST-4-0	52	F	23	France	Small adenoma	NA	NA	Rectum	Negative	Negative	Control
FR-830	CCIS46467422ST-4-0	54	F	22	France	Cancer	T3N1M0	III	RC	Negative	Positive	CRC
FR-835	CCIS54027808ST-4-0	52	M	33	France	Small adenoma	NA	NA	LC	Positive	Negative	Control
FR-901	CCIS15704761ST-4-0	56	F	NA	France	Cancer	T4N1M1	IV	Sigma	Negative	NA	CRC
FR-902	CCIS11558985ST-4-0	56	F	NA	France	Normal	NA	NA	NA	Negative	NA	Control

## Sheet: Pop. F Sequencing Statistics
Sample ID	Raw Bases	Raw Reads	High Quality Bases	High Quality Reads	Average Read Length	Scaftigs	Total Scaftig Length	Genes	Total Gene Length
CCIS27304052ST-3-0	7705217856	78624672	3405411697	48552680	70	46790	79401369	110252	70030800
CCIS15794887ST-4-0	6553847486	67565438	3698892069	45764894	81	75269	117911971	166817	103936764
CCIS74726977ST-3-0	18092226758	179130958	11663668391	140945980	83	122879	212928793	288833	188252217
CCIS16561622ST-4-0	9261500588	98526602	7453752248	87807063	85	92245	203190355	253889	179771706
CCIS79210440ST-3-0	6926935176	70683012	3056783044	44022141	69	54536	83361552	122205	73205352
CCIS82507866ST-3-0	6997047904	71398448	3180717679	45388199	70	54886	75618494	113181	66756150
CCIS19142497ST-3-0	6069176260	61930370	2287755331	33262702	69	34206	52818739	75528	46308237
CCIS98482370ST-3-0	7183038968	73296316	3154490787	45190917	70	44723	69598068	98715	61538688
CCIS47745468ST-4-0	8278393026	85344258	6650230179	75963441	88	70837	136067932	159045	124370925
CCIS00281083ST-3-0	7371520800	75219600	3298640533	47190574	70	34063	48846682	71425	42654474
CCIS32452666ST-4-0	5945323224	61291992	4440407460	53858804	82	84571	147643611	190045	133478049
CCIS94417875ST-3-0	6864520348	70046126	3132363570	44052987	71	49248	72250661	109078	63436980
CCIS51667829ST-4-0	9474588248	100793492	6298057148	80732841	78	83674	166326158	214114	148689858
CCIS27927933ST-4-0	10969520820	116697030	7788532840	97043260	80	30480	86046196	103836	76426188
CCIS45571137ST-3-0	6755282100	68931450	2643933782	37805003	70	39914	55447086	84083	48726108
CCIS81139242ST-4-0	9297759818	95853194	5713080966	66773170	86	54297	129703478	157576	115480899
CCIS21126322ST-4-0	10842139692	111774636	6704190994	82207625	82	98300	183113009	245310	162653472
CCIS17669415ST-4-0	15946299886	165769552	5754783062	69983469	82	82386	118129377	176505	103821285
CCIS44676181ST-4-0	4565807848	47070184	3614755975	42157335	86	57987	116615513	153970	103165827
CCIS56503244ST-3-0	4369954156	46488874	2438528318	31477687	77	51071	75573384	112263	66770619
CCIS29210128ST-4-0	6173542690	63644770	3986872657	48275455	83	44037	98581317	117258	88050366
CCIS48725289ST-4-0	4801032848	49495184	2924500773	35971780	81	62280	102565104	144076	90602430
CCIS64785924ST-20-0	1466741594	14522194	1128108433	12636839	89	17682	24482160	36780	21388920
CCIS22275061ST-4-0	10378008148	110404342	7763227111	92672216	84	73543	170831944	217377	150858759
CCIS03473770ST-4-0	6176829826	63678658	3733212784	46217866	81	100979	147891172	214505	132160317
CCIS10706551ST-3-0	8437335660	89758890	5152050233	65983849	78	40204	86931087	110379	76969074
CCIS64773582ST-4-0	9562927942	98586886	7966706877	91118209	87	97153	192738838	250665	171939021
CCIS87290971ST-4-0	6573464766	67767678	4753470798	59042659	81	71195	132426700	169075	119335581
CCIS06260551ST-3-0	4923394572	52376538	2826425982	36441111	78	36459	52886016	79665	45887862
CCIS40244499ST-3-0	8159525240	86803460	4411570203	55812127	79	45295	71938399	98088	63784020
CCIS85214191ST-3-0	7770538388	82665302	4841564987	60695192	80	25788	75812295	84747	67887183
CCIS77100899ST-4-0	7637339814	78735462	5675017036	69103733	82	78634	145332952	187609	130021635
CCIS08668806ST-3-0	3578132748	38065242	1560454141	20580422	76	28218	38383562	57797	33799350
CCIS50369211ST-20-0	2406893226	23830626	1875556820	20912144	90	17639	36430904	48173	32228643
CCIS90903952ST-3-0	7193871700	76530550	4099922459	53724201	76	52061	83565409	114669	74589579
CCIS87167916ST-4-0	7408540288	76376704	3868143620	50204707	77	49255	71807304	90019	67001454
CCIS94496512ST-4-0	5307737762	54718946	3230104037	40204072	80	33703	65029275	85320	57224271
CCIS83574003ST-4-0	8869612876	91439308	7038083357	80482805	87	48238	112992590	132613	101573571
CCIS90443472ST-4-0	8865190258	91393714	5613567382	71798343	78	95688	185733956	244084	165500169
CCIS58234805ST-4-0	7119366604	73395532	2054641330	24459826	84	19951	52046209	63352	46606785
CCIS91228662ST-4-0	10831204494	111661902	8027807010	94076829	85	97869	187734536	240430	167350791
CCIS71301801ST-4-0	10522558060	108479980	8220141004	95671668	86	50624	130925261	155101	116679537
CCIS24898163ST-4-0	1697320550	17498150	1062478244	12960596	82	15938	16927192	23461	15809994
CCIS53355328ST-4-0	5410068882	55773906	3182274234	40022941	80	50036	82938156	116767	73078749
CCIS41222843ST-4-0	9564925632	101754528	7602125134	90240238	84	88585	178178493	234873	158159913
CCIS81887263ST-4-0	9412859630	97039790	7809347444	89976522	87	112831	215719694	287925	191015211
CCIS29688262ST-20-0	9180217846	90893246	7382792447	81666867	90	67166	124442465	164434	110461308
CCIS87116798ST-4-0	12859818844	132575452	4239137877	50624818	84	57931	88154083	126847	78118011
CCIS81735969ST-20-0	8440372040	83568040	6621069584	73658101	90	81415	178959401	223394	158235033
CCIS87605453ST-4-0	8799451296	93611184	7016009997	83221305	84	53237	126698959	153249	112467618
CCIS83870198ST-4-0	9668265674	99672842	6297114104	75224196	84	80518	134557964	166861	121566090
CCIS61287323ST-4-0	9735953632	100370656	6259486032	79673095	79	70161	124374266	167407	109612755
CCIS28384594ST-4-0	6024368136	62106888	4629074799	54550110	85	61376	85086505	122885	76929969
CCIS11362406ST-4-0	11734845320	124838780	8334068161	103363989	81	94939	177890315	239115	156970644
CCIS14449628ST-4-0	6537444398	67396334	4256129777	51748595	82	87217	134475802	165312	121665117
CCIS21278152ST-4-0	7288376494	75137902	4306955793	53183717	81	69051	128157342	168561	113921541
CCIS25399172ST-4-0	3743287230	38590590	2474388952	29867294	83	43073	68823631	86962	63082608
CCIS34055159ST-4-0	5624567310	57985230	3943928884	46734542	84	34346	64303821	78944	58279368
CCIS90166425ST-4-0	8635239536	89023088	5146118151	62472516	82	85750	140106651	175736	127877889
CCIS76845094ST-20-0	17502368174	173290774	13684791942	153432400	89	86304	197696489	247557	175743318
CCIS41548810ST-4-0	6245720002	64388866	4694864212	55469214	85	93872	138945443	181239	127550445
CCIS98512455ST-4-0	7707377112	79457496	3914532361	46052438	85	62497	121476262	151451	109253529
CCIS52234160ST-4-0	6818170546	70290418	4130244845	51200510	81	67528	120383982	163742	106341081
CCIS50561855ST-4-0	4890544836	50417988	2999673577	36741705	82	50823	58955203	80468	55308342
CCIS83445808ST-4-0	5377224876	55435308	3640432033	43316779	84	85089	104303303	149460	94889130
CCIS37250421ST-4-0	6587156898	67908834	4298774503	52179172	82	69523	110821925	141226	101349591
CCIS35092938ST-4-0	6059196956	62465948	3817577484	46553845	82	79114	116158597	169701	103106823
CCIS50148151ST-4-0	6939875282	71545106	4488120560	54709150	82	58306	112184469	132701	102183786
CCIS62605362ST-3-0	17911016194	177336794	10842063366	134059337	81	130985	243403302	324314	215763234
CCIS87252800ST-4-0	3109452758	32056214	2216475835	26015120	85	40094	70896173	82988	64888677
CCIS22958137ST-20-0	11218585100	111075100	8757847513	98059549	89	99654	204767067	262627	182315769
CCIS48507077ST-4-0	7086773052	73059516	4621474821	58318794	79	43277	85738913	111178	76386711
CCIS32105356ST-4-0	6686413894	68932102	4392664436	52824987	83	58403	97243858	133205	86790009
CCIS81710917ST-20-0	12337221912	122150712	9060668209	103695516	87	60997	158835466	192809	140443566
CCIS16326685ST-4-0	6854961676	70669708	4547422592	53344597	85	54973	112240609	141378	99724593
CCIS11019776ST-4-0	7419071772	76485276	4310576345	54114916	80	69636	94373446	129092	86855880
CCIS53043478ST-4-0	5635138176	58094208	3331840282	41468101	80	77883	115107317	163358	102297360
CCIS98832363ST-4-0	9357072214	96464662	5748965241	69793122	82	101111	184036872	247564	163467714
CCIS02124300ST-4-0	12156487020	129324330	7846466205	87631061	90	82862	142168107	190150	127456389
CCIS44743950ST-4-0	9838698942	101429886	6695072003	83383804	80	54713	140436706	161898	126768693
CCIS10793554ST-4-0	4430501384	45675272	3369353210	40445720	83	75229	123737332	168073	110907420
CCIS59132091ST-4-0	11270844776	119902604	8528422674	103034276	83	67683	149601743	190214	133019169
CCIS96387239ST-4-0	4025929322	41504426	2752039312	34953403	79	39891	59948934	78185	54467490
CCIS82146115ST-4-0	10684626372	113666238	7855270798	96243432	82	61110	148169336	184558	131346225
CCIS31434951ST-20-0	3424780114	33908714	2620882999	29591263	89	41091	61924037	88813	55104120
CCIS33816588ST-4-0	7160769308	73822364	5678829952	64242756	88	71587	161295966	201664	142944969
CCIS12656533ST-4-0	5031088912	51866896	3848992468	45546920	85	65460	119597977	162357	105345096
CCIS41806458ST-4-0	7340339394	75673602	4887131910	61160335	80	56490	103048732	141372	91706364
CCIS53557295ST-4-0	3565201826	36754658	2588976210	31774168	81	47462	83784714	107468	75633699
CCIS47284573ST-4-0	4444373936	45818288	3264825557	39745148	82	69264	118874482	158863	106271076
CCIS76563044ST-4-0	8842165368	91156344	6214540074	76593756	81	87177	144274911	199368	127626075
CCIS93040568ST-20-0	1518630950	15035950	1233826155	13523536	91	26684	42785760	60642	37362813
CCIS45793747ST-4-0	9058637120	96368480	7119073064	84805529	84	84819	189926932	236872	169152930
CCIS95097901ST-4-0	5663863174	58390342	4271802257	51567166	83	48771	102918961	129419	91628538
CCIS80834637ST-4-0	10128212736	107746944	8078577899	95462023	85	48938	131070952	155005	116666595
CCIS63910149ST-4-0	5848770006	60296598	1992837785	24843993	80	35586	55558332	79279	49198020
CCIS84543192ST-4-0	5106364210	52642930	2811757403	35125765	80	44959	57314930	81273	51838005
CCIS38765456ST-20-0	10518997894	104148494	7211705897	81682982	88	118543	202698130	276237	179959368
CCIS82944710ST-20-0	1002944140	9930140	803852416	8890877	90	13734	16577322	27179	14485488
CCIS55230578ST-4-0	7900895022	81452526	4925782891	62688390	79	84284	155104349	207442	137613780
CCIS24254057ST-4-0	15855755276	156987676	11694061283	133597487	88	83356	167965283	206341	151672125
CCIS78318719ST-4-0	7170339522	73921026	4966168603	59124409	84	84143	130593875	174519	119199858
CCIS44757994ST-4-0	6129583842	63191586	4076256445	49916410	82	54289	80010018	105639	72342222
CCIS65479369ST-4-0	4237230048	43682784	1369967696	16650614	82	25843	50699254	63765	45691617
CCIS62794166ST-4-0	4426167424	45630592	3209540648	39333809	82	59057	105243411	135974	94623981
CCIS77252613ST-4-0	9321214806	96094998	7783680878	89494083	87	79580	170054902	215263	150646176
CCIS11015875ST-4-0	6351827138	65482754	5021042144	57428555	87	88906	135021347	175777	123640545
CCIS55531770ST-4-0	4558691152	46996816	1805826811	23061446	78	31949	48228229	65130	43766235
CCIS70398272ST-4-0	8563964000	91106000	6568369799	78352675	84	78832	185349100	229447	164852478
CCIS35100175ST-4-0	6041713094	62285702	4449210952	54177103	82	71052	134906575	178276	119397876
CCIS22416007ST-4-0	9748487328	103707312	7567990129	90417909	84	60981	136753733	171162	121393422
CCIS41288781ST-4-0	4932168312	50847096	3791242240	44391860	85	63552	113809554	138682	103527051
CCIS59903910ST-4-0	7504954602	77370666	4576724560	56045312	82	56800	86439175	121915	76878438
CCIS12370844ST-4-0	16048963492	164788368	497672074	5783578	86	2308	3345586	5364	2856516
CCIS72607085ST-4-0	5093456808	52509864	3848726385	46481994	83	41007	87278459	111024	77256282
CCIS46047672ST-4-0	6242660816	64357328	3427270177	42982745	80	33873	78025786	96566	69658041
CCIS22906510ST-20-0	9784554174	96876774	7634935649	85806932	89	85637	187431856	233512	166436142
CCIS52370277ST-4-0	6213827372	64060076	4655519051	56128839	83	44979	116083144	134318	103664496
CCIS02379307ST-4-0	6596027592	67306404	907920835	10574044	86	19409	26497138	38743	23318679
CCIS48579360ST-4-0	6336700570	65326810	2772292441	34233614	81	38276	56981381	80455	50836497
CCIS46467422ST-4-0	1593829698	16431234	1015859086	12659025	80	21224	30858098	37735	28400544
CCIS54027808ST-4-0	5114796614	52729862	3917549022	46913589	84	57379	93697485	125680	83836314
CCIS15704761ST-4-0	5350507372	54597014	3631882002	42764985	85	32683	78030722	98635	68506173
CCIS11558985ST-4-0	4717819176	48141012	3229069072	37988049	85	44283	66471343	91410	59257407
CCIS13047523ST-4-0	6721166004	71501766	5363998665	62891719	85	NA	NA	NA	NA
CCIS94603952ST-4-0	7668667016	81581564	5868133832	69804753	84	NA	NA	NA	NA
CCIS02856720ST-4-0	8082696408	85986132	6190369807	73567419	84	NA	NA	NA	NA
CCIS07648107ST-4-0	7143565720	75995380	5739043252	66245949	87	NA	NA	NA	NA
CCIS34604008ST-4-0	7590288876	80747754	6044922649	71147118	85	NA	NA	NA	NA
CCIS63468405ST-4-0	7424897004	78988266	5705040835	67395395	85	NA	NA	NA	NA
CCIS16383318ST-4-0	8569359224	91163396	6621569027	78085760	85	NA	NA	NA	NA
CCIS36699628ST-4-0	7252528640	77154560	5731938297	66456701	86	NA	NA	NA	NA
CCIS95409808ST-4-0	7751249964	82460106	5931273309	66865743	89	NA	NA	NA	NA
CCIS74239020ST-4-0	6637676708	70613582	5138705109	60489281	85	NA	NA	NA	NA
CCIS05314658ST-4-0	6863765884	73018786	5175146179	61688036	84	NA	NA	NA	NA
CCIS71578391ST-4-0	8144742424	86646196	6260894901	74021867	85	NA	NA	NA	NA
CCIS50003399ST-4-0	6865478564	73037006	5408998961	63416533	85	NA	NA	NA	NA
CCIS36797902ST-4-0	4869074604	51798666	3608044435	43056463	84	NA	NA	NA	NA
CCIS11354283ST-4-0	7221591360	76825440	5296232853	62234037	85	NA	NA	NA	NA
CCIS50471204ST-4-0	8616950860	91669690	6959611519	81465089	85	NA	NA	NA	NA
CCIS20795251ST-4-0	6216072232	66128428	4611051584	55286215	83	NA	NA	NA	NA
CCIS07277498ST-4-0	7129178456	75842324	5667757614	66936604	85	NA	NA	NA	NA
CCIS90164298ST-4-0	7126634628	75815262	5520171452	64903644	85	NA	NA	NA	NA
CCIS23164343ST-4-0	7453448188	79292002	5871764899	68712649	85	NA	NA	NA	NA
CCIS03857607ST-4-0	6852602068	72900022	5403961311	63911163	85	NA	NA	NA	NA
CCIS63448910ST-4-0	6652567436	70771994	5241560072	61901654	85	NA	NA	NA	NA
CCIS88007743ST-4-0	6850879236	72881694	5261700925	62698501	84	NA	NA	NA	NA
CCIS51595129ST-4-0	6477623096	68910884	5016717280	59350393	85	NA	NA	NA	NA
CCIS09568613ST-4-0	8268431948	87962042	6488989235	75876874	86	NA	NA	NA	NA
CCIS07539127ST-4-0	7374460364	78451706	5817465348	68406226	85	NA	NA	NA	NA
CCIS41692898ST-4-0	8344949640	88776060	6490271467	75046271	86	NA	NA	NA	NA
CCIS44093303ST-4-0	7824907048	83243692	6267951889	73343518	85	NA	NA	NA	NA
CCIS00146684ST-4-0	8306701040	88369160	6512170482	76003628	86	NA	NA	NA	NA
CCIS78100604ST-4-0	8453033660	89925890	6619013691	78150540	85	NA	NA	NA	NA
CCIS48174381ST-4-0	5410520056	57558724	4358945393	51253211	85	NA	NA	NA	NA
CCIS88317640ST-4-0	7753961300	82488950	6089304969	72027798	85	NA	NA	NA	NA

## Sheet: Pop. G Subject Metadata
Subject ID	Sample ID	Age (years)	Gender	BMI (kg/m²)	Country of Residence	Diagnosis	AJCC Stage	TNM Stage	Localization
DE-079	CCMD88272491ST-21-0	72	M	27.7	Germany	Cancer	0	TisN0M0	Rectum
DE-080	CCMD87156761ST-21-0	55	M	27.5	Germany	Cancer	I	T2N0M0	LC
DE-081	CCMD86707194ST-21-0	53	F	30.5	Germany	Cancer	I	T1N0M0	RC
DE-082	CCMD82866709ST-21-0	77	F	26.2	Germany	Cancer	II	T3N0M0	LC
DE-083	CCMD79987997ST-21-0	70	M	25.2	Germany	Cancer	I	T2N0M0	Sigma
DE-084	CCMD74930188ST-21-0	67	M	30.1	Germany	Cancer	II	T3N0M0	RC
DE-085	CCMD72895164ST-21-0	34	M	26.8	Germany	Cancer	IV	T4N2M1	Sigma
DE-086	CCMD64776337ST-21-0	79	F	26.4	Germany	Cancer	I	T1N0M0	Rectum
DE-087	CCMD64503764ST-21-0	66	M	31.1	Germany	Cancer	I	T2N0M0	Rectum
DE-088	CCMD60079086ST-21-0	73	F	22.4	Germany	Cancer	I	T2N0M0	Sigma
DE-089	CCMD48236717ST-21-0	58	F	32.4	Germany	Cancer	I	T2N0M0	Rectum
DE-090	CCMD46222674ST-21-0	59	M	23.7	Germany	Cancer	IV	T3N0M1	Rectum
DE-091	CCMD42428553ST-21-0	87	M	22	Germany	Cancer	IV	T2N0M1	Sigma
DE-092	CCMD35802077ST-21-0	71	M	29.7	Germany	Cancer	II	T3N0M0	RC
DE-093	CCMD34381688ST-21-0	41	M	21.9	Germany	Cancer	III	T2N1M0	Sigma
DE-094	CCMD26925580ST-21-0	42	M	27.4	Germany	Cancer	I	T2N0M0	RC
DE-095	CCMD26709089ST-21-0	66	M	25.5	Germany	Cancer	IV	T1N0M1	LC
DE-096	CCMD25511638ST-21-0	72	F	24.3	Germany	Cancer	I	T1N0M0	RC
DE-097	CCMD23101338ST-21-0	69	M	27.8	Germany	Cancer	I	T1N0M0	Rectum
DE-098	CCMD19497912ST-21-0	53	F	32	Germany	Cancer	II	T3N0M0	Sigma
DE-099	CCMD14479708ST-21-0	74	M	25.5	Germany	Cancer	IV	T3N0M1	RC
DE-100	CCMD13934959ST-21-0	56	M	26.8	Germany	Cancer	II	T3N0M0	Sigma
DE-101	CCMD13071240ST-21-0	66	F	23	Germany	Cancer	II	T3N0M0	RC
DE-102	CCMD11006829ST-21-0	42	F	34.8	Germany	Cancer	II	T3N0M0	Sigma
DE-09	CCMD63399960ST-21-0	51	M	27.7489	Germany	Cancer	IV	T3N1M1	Rectum
DE-013	CCMD40701343ST-21-0	65	M	27.7	Germany	Cancer	II	T3N0M0	Sigma
DE-029	CCMD93344354ST-21-0	51	M	29.7	Germany	Cancer	IV	T3N2M1	Sigma
DE-031	CCMD51864103ST-21-0	58	M	25.2	Germany	Cancer	II	T3N0M0	Rectum
DE-034	CCMD95433940ST-21-0	49	F	30.3	Germany	Cancer	0	TisN0M0	RC
DE-037	CCMD25963797ST-21-0	62	M	21.7	Germany	Cancer	II	T3N0M0	Rectum
DE-038	CCMD45988061ST-21-0	62	F	26.6	Germany	Cancer	I	T2N0M0	Rectum
DE-039	CCMD86114146ST-21-0	68	M	22.7	Germany	Cancer	IV	T3N2M1	Rectum
DE-044	CCMD90311071ST-21-0	43	F	22.1	Germany	Cancer	IV	T4N2M1	RC
DE-045	CCMD50071957ST-21-0	35	F	22.3	Germany	Cancer	II	T4N0M0	Sigma
DE-046	CCMD12232071ST-21-0	75	M	27.8	Germany	Cancer	III	T3N2M0	RC
DE-049	CCMD18872694ST-21-0	63	M	25.3	Germany	Cancer	III	T3N1M0	Rectum
DE-062	CCMD96553385ST-21-0	90	M	27.7	Germany	Cancer	III	T3N2M0	RC
DE-025	CCMD46947453ST-21-0	69	M	24.3072	Germany	Cancer	I	T1N0M0	Rectum

## Sheet: Pop. G Sequencing Statistics
Sample ID	Raw Bases	Raw Reads	High Quality Bases	High Quality Reads	Average Read Length
CCMD88272491ST-21-0	7813667328	81181842	5829021413	66759905	87
CCMD87156761ST-21-0	7185543884	74077772	5370424077	62222602	86
CCMD86707194ST-21-0	8009260512	82569696	6445367470	71623662	90
CCMD82866709ST-21-0	6670938126	68772558	4478975806	52355963	86
CCMD79987997ST-21-0	7453340706	78108732	6014910420	69560481	86
CCMD74930188ST-21-0	6498418340	69132110	4969364628	58799892	85
CCMD72895164ST-21-0	8532760394	87966602	6079012996	72332153	84
CCMD64776337ST-21-0	8149727630	84667562	5883271932	69961523	84
CCMD64503764ST-21-0	8617583790	88841070	6326842541	73836742	86
CCMD60079086ST-21-0	6121855852	63111916	4404941313	51838643	85
CCMD48236717ST-21-0	8780745884	91233818	6748918253	78698076	86
CCMD46222674ST-21-0	8105325820	83560060	5487160146	63799848	86
CCMD42428553ST-21-0	6981388954	71973082	4979909496	58443148	85
CCMD35802077ST-21-0	7299583292	75253436	5376635637	62957787	85
CCMD34381688ST-21-0	6907195206	71208198	5111006692	59430177	86
CCMD26925580ST-21-0	6445097654	66957482	4714466429	55059930	86
CCMD26709089ST-21-0	9413744270	97048910	6985538898	81592727	86
CCMD25511638ST-21-0	7407353200	76960084	5638414164	65970756	85
CCMD23101338ST-21-0	9953453046	102612918	7289969024	84964410	86
CCMD19497912ST-21-0	7170542780	76282370	5295778184	63611916	83
CCMD14479708ST-21-0	7276512212	75601034	5637718108	65475493	86
CCMD13934959ST-21-0	7682472822	79818186	3186342244	36979669	86
CCMD13071240ST-21-0	7351060804	75784132	5486983593	63427722	87
CCMD11006829ST-21-0	10002186816	103115328	7310970279	83456496	88
CCMD63399960ST-21-0	8401632518	87288554	6243517495	72877557	86
CCMD40701343ST-21-0	11591206218	124636626	9271998198	111517650	83
CCMD93344354ST-21-0	7770249658	81485980	6328077215	72207800	88
CCMD51864103ST-21-0	7732424150	80341952	5980859510	69492180	86
CCMD95433940ST-21-0	13371147076	138928732	10356558554	120416190	86
CCMD25963797ST-21-0	9573421490	99464486	6955065417	82412988	84
CCMD45988061ST-21-0	8835674558	91801706	2873493609	33507008	86
CCMD86114146ST-21-0	8038155548	83511560	5825187045	68642651	85
CCMD90311071ST-21-0	7073356824	73488702	5243752766	61569976	85
CCMD50071957ST-21-0	5904695424	61946700	4733323410	54578786	87
CCMD12232071ST-21-0	7590235410	79715922	5370021950	65269931	82
CCMD18872694ST-21-0	6238689354	64819176	4780095276	55300211	86
CCMD96553385ST-21-0	8101750206	83523198	5884210312	68567382	86
CCMD46947453ST-21-0	7778142424	82746196	6068657231	71770689	85

## Sheet: Pop. H Subject Metadata
Subject ID	Sample ID	Age (years)	Gender	BMI (kg/m²)	Country of residence	Reference
MH0002	MH0002	59	F	27.3	Denmark	Qin et al., 2010
MH0003	MH0003	69	M	33.2	Denmark	Qin et al., 2010
MH0006	MH0006	59	F	22.4	Denmark	Qin et al., 2010
MH0009	MH0009	64	M	29	Denmark	Qin et al., 2010
MH0011	MH0011	59	F	22.3	Denmark	Qin et al., 2010
MH0012	MH0012	48	F	32.1	Denmark	Qin et al., 2010
MH0014	MH0014	54	F	38.5	Denmark	Qin et al., 2010
MH0016	MH0016	49	F	30.5	Denmark	Qin et al., 2010
MH0020	MH0020	63	F	33.2	Denmark	Qin et al., 2010
MH0021	MH0021	49	F	25.4	Denmark	Qin et al., 2010
MH0024	MH0024	59	F	22.7	Denmark	Qin et al., 2010
MH0025	MH0025	49	F	34.2	Denmark	Qin et al., 2010
MH0026	MH0026	49	F	37.3	Denmark	Qin et al., 2010
MH0028	MH0028	44	F	22.7	Denmark	Qin et al., 2010
MH0030	MH0030	59	M	35.2	Denmark	Qin et al., 2010
MH0031	MH0031	69	M	22.3	Denmark	Qin et al., 2010
MH0032	MH0032	69	M	35.3	Denmark	Qin et al., 2010
MH0033	MH0033	59	F	32	Denmark	Qin et al., 2010
MH0034	MH0034	54	M	40	Denmark	Qin et al., 2010
MH0035	MH0035	49	M	22.7	Denmark	Qin et al., 2010
MH0036	MH0036	64	M	30.7	Denmark	Qin et al., 2010
MH0037	MH0037	44	M	24	Denmark	Qin et al., 2010
MH0038	MH0038	54	F	22	Denmark	Qin et al., 2010
MH0039	MH0039	58	M	23.1	Denmark	Qin et al., 2010
MH0040	MH0040	67	F	20.9	Denmark	Qin et al., 2010
MH0041	MH0041	59	M	23.2	Denmark	Qin et al., 2010
MH0042	MH0042	49	M	24.5	Denmark	Qin et al., 2010
MH0043	MH0043	69	M	23.7	Denmark	Qin et al., 2010
MH0044	MH0044	64	M	24.5	Denmark	Qin et al., 2010
MH0045	MH0045	59	M	25.1	Denmark	Qin et al., 2010
MH0046	MH0046	54	M	23.7	Denmark	Qin et al., 2010
MH0047	MH0047	69	F	30.4	Denmark	Qin et al., 2010
MH0048	MH0048	54	F	19.4	Denmark	Qin et al., 2010
MH0049	MH0049	44	F	35.5	Denmark	Qin et al., 2010
MH0050	MH0050	49	M	25.1	Denmark	Qin et al., 2010
MH0051	MH0051	69	F	23.2	Denmark	Qin et al., 2010
MH0052	MH0052	49	F	33.2	Denmark	Qin et al., 2010
MH0053	MH0053	49	F	32.7	Denmark	Qin et al., 2010
MH0054	MH0054	49	M	20.3	Denmark	Qin et al., 2010
MH0055	MH0055	59	M	30.3	Denmark	Qin et al., 2010
MH0056	MH0056	54	M	25.3	Denmark	Qin et al., 2010
MH0057	MH0057	54	F	33	Denmark	Qin et al., 2010
MH0058	MH0058	54	F	22	Denmark	Qin et al., 2010
MH0059	MH0059	59	M	33.3	Denmark	Qin et al., 2010
MH0060	MH0060	64	M	23.5	Denmark	Qin et al., 2010
MH0061	MH0061	69	F	30	Denmark	Qin et al., 2010
MH0062	MH0062	49	F	37.5	Denmark	Qin et al., 2010
MH0063	MH0063	59	M	30.2	Denmark	Qin et al., 2010
MH0064	MH0064	54	F	23.2	Denmark	Qin et al., 2010
MH0065	MH0065	59	M	28.2	Denmark	Qin et al., 2010
MH0066	MH0066	44	F	20.8	Denmark	Qin et al., 2010
MH0067	MH0067	54	M	21.1	Denmark	Qin et al., 2010
MH0068	MH0068	54	F	29	Denmark	Qin et al., 2010
MH0069	MH0069	59	F	36.7	Denmark	Qin et al., 2010
MH0070	MH0070	49	M	22.7	Denmark	Qin et al., 2010
MH0071	MH0071	44	F	25.4	Denmark	Qin et al., 2010
MH0072	MH0072	64	F	40.2	Denmark	Qin et al., 2010
MH0073	MH0073	54	M	32.5	Denmark	Qin et al., 2010
MH0074	MH0074	49	F	20.5	Denmark	Qin et al., 2010
MH0075	MH0075	64	M	30.6	Denmark	Qin et al., 2010
MH0076	MH0076	69	F	34.8	Denmark	Qin et al., 2010
MH0077	MH0077	49	F	24.9	Denmark	Qin et al., 2010
MH0078	MH0078	49	F	36.9	Denmark	Qin et al., 2010
MH0079	MH0079	64	F	20	Denmark	Qin et al., 2010
MH0080	MH0080	59	F	18.6	Denmark	Qin et al., 2010
MH0081	MH0081	49	F	38	Denmark	Qin et al., 2010
MH0082	MH0082	59	F	22.6	Denmark	Qin et al., 2010
MH0083	MH0083	54	F	30.6	Denmark	Qin et al., 2010
MH0084	MH0084	64	M	31.7	Denmark	Qin et al., 2010
MH0085	MH0085	59	F	36.5	Denmark	Qin et al., 2010
MH0086	MH0086	59	F	21.6	Denmark	Qin et al., 2010
MH0087	MH0087	NA	NA	23	Denmark	Le Chatelier et al., 2013
MH0088	MH0088	NA	NA	31.6	Denmark	Le Chatelier et al., 2013
MH0089	MH0089	NA	NA	22.5	Denmark	Le Chatelier et al., 2013
MH0090	MH0090	NA	NA	28.2	Denmark	Le Chatelier et al., 2013
MH0091	MH0091	NA	NA	31.1	Denmark	Le Chatelier et al., 2013
MH0092	MH0092	NA	NA	35.5	Denmark	Le Chatelier et al., 2013
MH0093	MH0093	NA	NA	34.5	Denmark	Le Chatelier et al., 2013
MH0094	MH0094	NA	NA	33.5	Denmark	Le Chatelier et al., 2013
MH0095	MH0095	NA	NA	38.7	Denmark	Le Chatelier et al., 2013
MH0096	MH0096	NA	NA	40.2	Denmark	Le Chatelier et al., 2013
MH0097	MH0097	NA	NA	34.7	Denmark	Le Chatelier et al., 2013
MH0098	MH0098	NA	NA	23.9	Denmark	Le Chatelier et al., 2013
MH0099	MH0099	NA	NA	32.4	Denmark	Le Chatelier et al., 2013
MH0100	MH0100	NA	NA	30.2	Denmark	Le Chatelier et al., 2013
MH0101	MH0101	NA	NA	32.3	Denmark	Le Chatelier et al., 2013
MH0102	MH0102	NA	NA	31.3	Denmark	Le Chatelier et al., 2013
MH0103	MH0103	NA	NA	30	Denmark	Le Chatelier et al., 2013
MH0104	MH0104	NA	NA	28.9	Denmark	Le Chatelier et al., 2013
MH0105	MH0105	NA	NA	32.5	Denmark	Le Chatelier et al., 2013
MH0106	MH0106	NA	NA	30.1	Denmark	Le Chatelier et al., 2013
MH0107	MH0107	NA	NA	19.6	Denmark	Le Chatelier et al., 2013
MH0108	MH0108	NA	NA	34	Denmark	Le Chatelier et al., 2013
MH0109	MH0109	NA	NA	29.6	Denmark	Le Chatelier et al., 2013
MH0110	MH0110	NA	NA	31.6	Denmark	Le Chatelier et al., 2013
MH0111	MH0111	NA	NA	31.1	Denmark	Le Chatelier et al., 2013
MH0113	MH0113	NA	NA	23.1	Denmark	Le Chatelier et al., 2013
MH0114	MH0114	NA	NA	31.4	Denmark	Le Chatelier et al., 2013
MH0115	MH0115	NA	NA	23.9	Denmark	Le Chatelier et al., 2013
MH0116	MH0116	NA	NA	30.9	Denmark	Le Chatelier et al., 2013
MH0117	MH0117	NA	NA	34	Denmark	Le Chatelier et al., 2013
MH0118	MH0118	NA	NA	31.5	Denmark	Le Chatelier et al., 2013
MH0119	MH0119	NA	NA	42.9	Denmark	Le Chatelier et al., 2013
MH0120	MH0120	NA	NA	30.7	Denmark	Le Chatelier et al., 2013
MH0121	MH0121	NA	NA	35.1	Denmark	Le Chatelier et al., 2013
MH0122	MH0122	NA	NA	30.5	Denmark	Le Chatelier et al., 2013
MH0123	MH0123	NA	NA	31.5	Denmark	Le Chatelier et al., 2013
MH0124	MH0124	NA	NA	33.7	Denmark	Le Chatelier et al., 2013
MH0125	MH0125	NA	NA	22.1	Denmark	Le Chatelier et al., 2013
MH0126	MH0126	NA	NA	21.2	Denmark	Le Chatelier et al., 2013
MH0127	MH0127	NA	NA	32.3	Denmark	Le Chatelier et al., 2013
MH0128	MH0128	NA	NA	36.5	Denmark	Le Chatelier et al., 2013
MH0129	MH0129	NA	NA	28.9	Denmark	Le Chatelier et al., 2013
MH0130	MH0130	NA	NA	33.3	Denmark	Le Chatelier et al., 2013
MH0131	MH0131	NA	NA	31.2	Denmark	Le Chatelier et al., 2013
MH0132	MH0132	NA	NA	24	Denmark	Le Chatelier et al., 2013
MH0133	MH0133	NA	NA	22.7	Denmark	Le Chatelier et al., 2013
MH0134	MH0134	NA	NA	32.1	Denmark	Le Chatelier et al., 2013
MH0135	MH0135	NA	NA	22.6	Denmark	Le Chatelier et al., 2013
MH0136	MH0136	NA	NA	30.9	Denmark	Le Chatelier et al., 2013
MH0137	MH0137	NA	NA	30.2	Denmark	Le Chatelier et al., 2013
MH0138	MH0138	NA	NA	31.1	Denmark	Le Chatelier et al., 2013
MH0139	MH0139	NA	NA	27.6	Denmark	Le Chatelier et al., 2013
MH0140	MH0140	NA	NA	31.3	Denmark	Le Chatelier et al., 2013
MH0141	MH0141	NA	NA	30.5	Denmark	Le Chatelier et al., 2013
MH0142	MH0142	NA	NA	29.4	Denmark	Le Chatelier et al., 2013
MH0143	MH0143	NA	NA	28.7	Denmark	Le Chatelier et al., 2013
MH0144	MH0144	NA	NA	30.9	Denmark	Le Chatelier et al., 2013
MH0145	MH0145	NA	NA	25.7	Denmark	Le Chatelier et al., 2013
MH0146	MH0146	NA	NA	25.7	Denmark	Le Chatelier et al., 2013
MH0147	MH0147	NA	NA	35.9	Denmark	Le Chatelier et al., 2013
MH0148	MH0148	NA	NA	42	Denmark	Le Chatelier et al., 2013
MH0149	MH0149	NA	NA	22.4	Denmark	Le Chatelier et al., 2013
MH0150	MH0150	NA	NA	36.6	Denmark	Le Chatelier et al., 2013
MH0151	MH0151	NA	NA	23	Denmark	Le Chatelier et al., 2013
MH0152	MH0152	NA	NA	34.6	Denmark	Le Chatelier et al., 2013
MH0153	MH0153	NA	NA	32.3	Denmark	Le Chatelier et al., 2013
MH0154	MH0154	NA	NA	36.1	Denmark	Le Chatelier et al., 2013
MH0155	MH0155	NA	NA	31.8	Denmark	Le Chatelier et al., 2013
MH0156	MH0156	NA	NA	36.1	Denmark	Le Chatelier et al., 2013
MH0157	MH0157	NA	NA	38.6	Denmark	Le Chatelier et al., 2013
MH0158	MH0158	NA	NA	30.4	Denmark	Le Chatelier et al., 2013
MH0159	MH0159	NA	NA	34	Denmark	Le Chatelier et al., 2013
MH0160	MH0160	NA	NA	31.8	Denmark	Le Chatelier et al., 2013
MH0161	MH0161	NA	NA	22	Denmark	Le Chatelier et al., 2013
MH0162	MH0162	NA	NA	33.5	Denmark	Le Chatelier et al., 2013
MH0163	MH0163	NA	NA	32.7	Denmark	Le Chatelier et al., 2013
MH0164	MH0164	NA	NA	25.2	Denmark	Le Chatelier et al., 2013
MH0165	MH0165	NA	NA	37.2	Denmark	Le Chatelier et al., 2013
MH0166	MH0166	NA	NA	32	Denmark	Le Chatelier et al., 2013
MH0167	MH0167	NA	NA	41.9	Denmark	Le Chatelier et al., 2013
MH0168	MH0168	NA	NA	41.2	Denmark	Le Chatelier et al., 2013
MH0169	MH0169	NA	NA	25.8	Denmark	Le Chatelier et al., 2013
MH0170	MH0170	NA	NA	32.6	Denmark	Le Chatelier et al., 2013
MH0172	MH0172	NA	NA	31.3	Denmark	Le Chatelier et al., 2013
MH0173	MH0173	NA	NA	29.2	Denmark	Le Chatelier et al., 2013
MH0174	MH0174	NA	NA	36.2	Denmark	Le Chatelier et al., 2013
MH0175	MH0175	NA	NA	24.5	Denmark	Le Chatelier et al., 2013
MH0176	MH0176	NA	NA	31.4	Denmark	Le Chatelier et al., 2013
MH0177	MH0177	NA	NA	33.9	Denmark	Le Chatelier et al., 2013
MH0178	MH0178	NA	NA	21.9	Denmark	Le Chatelier et al., 2013
MH0179	MH0179	NA	NA	24.4	Denmark	Le Chatelier et al., 2013
MH0180	MH0180	NA	NA	30.1	Denmark	Le Chatelier et al., 2013
MH0181	MH0181	NA	NA	22.7	Denmark	Le Chatelier et al., 2013
MH0182	MH0182	NA	NA	37.7	Denmark	Le Chatelier et al., 2013
MH0183	MH0183	NA	NA	23.3	Denmark	Le Chatelier et al., 2013
MH0184	MH0184	NA	NA	41.3	Denmark	Le Chatelier et al., 2013
MH0185	MH0185	NA	NA	31.3	Denmark	Le Chatelier et al., 2013
MH0186	MH0186	NA	NA	34.8	Denmark	Le Chatelier et al., 2013
MH0187	MH0187	NA	NA	36.7	Denmark	Le Chatelier et al., 2013
MH0188	MH0188	NA	NA	32.1	Denmark	Le Chatelier et al., 2013
MH0189	MH0189	NA	NA	43.5	Denmark	Le Chatelier et al., 2013
MH0191	MH0191	NA	NA	31.1	Denmark	Le Chatelier et al., 2013
MH0193	MH0193	NA	NA	24.5	Denmark	Le Chatelier et al., 2013
MH0195	MH0195	NA	NA	30.9	Denmark	Le Chatelier et al., 2013
MH0196	MH0196	NA	NA	46.6	Denmark	Le Chatelier et al., 2013
MH0197	MH0197	NA	NA	23.9	Denmark	Le Chatelier et al., 2013
MH0198	MH0198	NA	NA	35.4	Denmark	Le Chatelier et al., 2013
MH0199	MH0199	NA	NA	45.7	Denmark	Le Chatelier et al., 2013
MH0200	MH0200	NA	NA	24.8	Denmark	Le Chatelier et al., 2013
MH0203	MH0203	NA	NA	22.8	Denmark	Le Chatelier et al., 2013
MH0204	MH0204	NA	NA	37.2	Denmark	Le Chatelier et al., 2013
MH0205	MH0205	NA	NA	41.2	Denmark	Le Chatelier et al., 2013
MH0206	MH0206	NA	NA	25	Denmark	Le Chatelier et al., 2013
MH0211	MH0211	NA	NA	32.7	Denmark	Le Chatelier et al., 2013
MH0212	MH0212	NA	NA	23.5	Denmark	Le Chatelier et al., 2013
MH0217	MH0217	NA	NA	33.4	Denmark	Le Chatelier et al., 2013
MH0220	MH0220	NA	NA	37.2	Denmark	Le Chatelier et al., 2013
MH0224	MH0224	NA	NA	22.3	Denmark	Le Chatelier et al., 2013
MH0227	MH0227	NA	NA	32	Denmark	Le Chatelier et al., 2013
MH0229	MH0229	NA	NA	30.2	Denmark	Le Chatelier et al., 2013
MH0230	MH0230	NA	NA	32.4	Denmark	Le Chatelier et al., 2013
MH0233	MH0233	NA	NA	31.6	Denmark	Le Chatelier et al., 2013
MH0236	MH0236	NA	NA	37.5	Denmark	Le Chatelier et al., 2013
MH0239	MH0239	NA	NA	34.3	Denmark	Le Chatelier et al., 2013
MH0243	MH0243	NA	NA	34.4	Denmark	Le Chatelier et al., 2013
MH0244	MH0244	NA	NA	32.7	Denmark	Le Chatelier et al., 2013
MH0247	MH0247	NA	NA	22.5	Denmark	Le Chatelier et al., 2013
MH0250	MH0250	NA	NA	23.3	Denmark	Le Chatelier et al., 2013
MH0251	MH0251	NA	NA	24.7	Denmark	Le Chatelier et al., 2013
MH0253	MH0253	NA	NA	33.8	Denmark	Le Chatelier et al., 2013
MH0257	MH0257	NA	NA	30.7	Denmark	Le Chatelier et al., 2013
MH0267	MH0267	NA	NA	30.2	Denmark	Le Chatelier et al., 2013
MH0272	MH0272	NA	NA	21.2	Denmark	Le Chatelier et al., 2013
MH0274	MH0274	NA	NA	24.4	Denmark	Le Chatelier et al., 2013
MH0275	MH0275	NA	NA	24.1	Denmark	Le Chatelier et al., 2013
MH0276	MH0276	NA	NA	30.2	Denmark	Le Chatelier et al., 2013
MH0277	MH0277	NA	NA	20.3	Denmark	Le Chatelier et al., 2013
MH0286	MH0286	NA	NA	24.5	Denmark	Le Chatelier et al., 2013
MH0287	MH0287	NA	NA	35.1	Denmark	Le Chatelier et al., 2013
MH0288	MH0288	NA	NA	21.1	Denmark	Le Chatelier et al., 2013
MH0289	MH0289	NA	NA	30.6	Denmark	Le Chatelier et al., 2013
MH0292	MH0292	NA	NA	22.1	Denmark	Le Chatelier et al., 2013
MH0302	MH0302	NA	NA	23.6	Denmark	Le Chatelier et al., 2013
MH0305	MH0305	NA	NA	33	Denmark	Le Chatelier et al., 2013
MH0307	MH0307	NA	NA	19.5	Denmark	Le Chatelier et al., 2013
MH0313	MH0313	NA	NA	33.5	Denmark	Le Chatelier et al., 2013
MH0316	MH0316	NA	NA	37	Denmark	Le Chatelier et al., 2013
MH0318	MH0318	NA	NA	18.1	Denmark	Le Chatelier et al., 2013
MH0321	MH0321	NA	NA	34.9	Denmark	Le Chatelier et al., 2013
MH0322	MH0322	NA	NA	21.9	Denmark	Le Chatelier et al., 2013
MH0333	MH0333	NA	NA	32.4	Denmark	Le Chatelier et al., 2013
MH0403	MH0403	NA	NA	35.4	Denmark	Le Chatelier et al., 2013
MH0404	MH0404	NA	NA	23.5	Denmark	Le Chatelier et al., 2013
MH0405	MH0405	NA	NA	23.4	Denmark	Le Chatelier et al., 2013
MH0406	MH0406	NA	NA	33.7	Denmark	Le Chatelier et al., 2013
MH0407	MH0407	NA	NA	30.6	Denmark	Le Chatelier et al., 2013
MH0408	MH0408	NA	NA	20.1	Denmark	Le Chatelier et al., 2013
MH0409	MH0409	NA	NA	23.4	Denmark	Le Chatelier et al., 2013
MH0410	MH0410	NA	NA	31.2	Denmark	Le Chatelier et al., 2013
MH0411	MH0411	NA	NA	31.6	Denmark	Le Chatelier et al., 2013
MH0412	MH0412	NA	NA	36.7	Denmark	Le Chatelier et al., 2013
MH0413	MH0413	NA	NA	31.3	Denmark	Le Chatelier et al., 2013
MH0414	MH0414	NA	NA	36.9	Denmark	Le Chatelier et al., 2013
MH0415	MH0415	NA	NA	23.3	Denmark	Le Chatelier et al., 2013
MH0416	MH0416	NA	NA	29	Denmark	Le Chatelier et al., 2013
MH0417	MH0417	NA	NA	32	Denmark	Le Chatelier et al., 2013
MH0418	MH0418	NA	NA	34.5	Denmark	Le Chatelier et al., 2013
MH0419	MH0419	NA	NA	23.5	Denmark	Le Chatelier et al., 2013
MH0420	MH0420	NA	NA	19	Denmark	Le Chatelier et al., 2013
MH0421	MH0421	NA	NA	30.4	Denmark	Le Chatelier et al., 2013
MH0422	MH0422	NA	NA	31.1	Denmark	Le Chatelier et al., 2013
MH0423	MH0423	NA	NA	30.7	Denmark	Le Chatelier et al., 2013
MH0424	MH0424	NA	NA	21.8	Denmark	Le Chatelier et al., 2013
MH0425	MH0425	NA	NA	20.8	Denmark	Le Chatelier et al., 2013
MH0426	MH0426	NA	NA	40.2	Denmark	Le Chatelier et al., 2013
MH0427	MH0427	NA	NA	34.4	Denmark	Le Chatelier et al., 2013
MH0428	MH0428	NA	NA	25.2	Denmark	Le Chatelier et al., 2013
MH0429	MH0429	NA	NA	31.9	Denmark	Le Chatelier et al., 2013
MH0430	MH0430	NA	NA	30.3	Denmark	Le Chatelier et al., 2013
MH0431	MH0431	NA	NA	34.9	Denmark	Le Chatelier et al., 2013
MH0432	MH0432	NA	NA	19.9	Denmark	Le Chatelier et al., 2013
MH0433	MH0433	NA	NA	34	Denmark	Le Chatelier et al., 2013
MH0434	MH0434	NA	NA	23.6	Denmark	Le Chatelier et al., 2013
MH0435	MH0435	NA	NA	29.5	Denmark	Le Chatelier et al., 2013
MH0436	MH0436	NA	NA	38.3	Denmark	Le Chatelier et al., 2013
MH0437	MH0437	NA	NA	20.2	Denmark	Le Chatelier et al., 2013
MH0438	MH0438	NA	NA	22.7	Denmark	Le Chatelier et al., 2013
MH0439	MH0439	NA	NA	23.3	Denmark	Le Chatelier et al., 2013
MH0440	MH0440	NA	NA	32.1	Denmark	Le Chatelier et al., 2013
MH0441	MH0441	NA	NA	34.9	Denmark	Le Chatelier et al., 2013
MH0442	MH0442	NA	NA	36.4	Denmark	Le Chatelier et al., 2013
MH0443	MH0443	NA	NA	39.1	Denmark	Le Chatelier et al., 2013
MH0444	MH0444	NA	NA	31.9	Denmark	Le Chatelier et al., 2013
MH0445	MH0445	NA	NA	20.8	Denmark	Le Chatelier et al., 2013
MH0446	MH0446	NA	NA	31.4	Denmark	Le Chatelier et al., 2013
MH0447	MH0447	NA	NA	24	Denmark	Le Chatelier et al., 2013
MH0448	MH0448	NA	NA	24	Denmark	Le Chatelier et al., 2013
MH0450	MH0450	NA	NA	40.7	Denmark	Le Chatelier et al., 2013
MH0451	MH0451	NA	NA	33.3	Denmark	Le Chatelier et al., 2013
MH0452	MH0452	NA	NA	35.4	Denmark	Le Chatelier et al., 2013
MH0453	MH0453	NA	NA	32.9	Denmark	Le Chatelier et al., 2013
MH0454	MH0454	NA	NA	22.9	Denmark	Le Chatelier et al., 2013
MH0455	MH0455	NA	NA	31.3	Denmark	Le Chatelier et al., 2013
MH0456	MH0456	NA	NA	25.2	Denmark	Le Chatelier et al., 2013
MH0457	MH0457	NA	NA	23.7	Denmark	Le Chatelier et al., 2013
MH0458	MH0458	NA	NA	33.4	Denmark	Le Chatelier et al., 2013
MH0462	MH0462	NA	NA	36.2	Denmark	Le Chatelier et al., 2013
V1.CD11	V1.CD11-0	62	F	35.5	Spain	Qin et al., 2010
V1.CD13	V1.CD13-0	68	M	25.7	Spain	Qin et al., 2010
V1.CD14	V1.CD14-0	41	F	23.1	Spain	Qin et al., 2010
V1.CD2	V1.CD2-0	49	M	27.8	Spain	Qin et al., 2010
V1.CD3	V1.CD3-0	18	F	21.5	Spain	Qin et al., 2010
V1.CD4	V1.CD4-0	46	F	29.7	Spain	Qin et al., 2010
V1.CD8	V1.CD8-0	51	M	29.4	Spain	Qin et al., 2010
V1.CD9	V1.CD9-0	48	F	27.5	Spain	Qin et al., 2010
V1.UC18	V1.UC18-0	63	F	28.7	Spain	Qin et al., 2010
V1.UC19	V1.UC19-0	37	F	21.2	Spain	Qin et al., 2010
V1.UC6	V1.UC6-0	38	F	23.2	Spain	Qin et al., 2010
V1.UC7	V1.UC7-0	19	F	23.1	Spain	Qin et al., 2010
V1.UC8	V1.UC8-0	22	M	25.4	Spain	Qin et al., 2010
V1.UC9	V1.UC9-0	32	M	30.4	Spain	Qin et al., 2010
DE-073	MMPU99077057ST	49	M	26.3	Germany	This study
DE-074	MMPU29365221ST	34	M	23.3	Germany	This study
DE-075	MMPU68403337ST	30	M	31.2	Germany	This study
DE-076	MMPU84450604ST	37	M	25	Germany	This study
DE-077	MMPU72854103ST	34	M	21.1	Germany	This study

## Sheet: Pop. H Sequencing Statistics
Sample ID	Raw Bases	Raw Reads	High Quality Bases	High Quality Reads	Average Read Length	Scaftigs	Total Scaftig Length	Genes	Total Gene Length
MH0002	3492304050	46564054	2846256243	44774442	64	28832	59893034	75001	53191446
MH0003	3778624650	50381662	2954831839	46611424	63	47724	89854955	112517	80183199
MH0006	10901069708	161145974	9134946549	154943897	59	97658	171969884	218389	154537695
MH0009	4383459900	58446132	2415543435	39732397	61	33934	55271736	73663	48932760
MH0011	4386955200	58492736	3067671359	49860808	62	43961	80392082	102407	71459388
MH0012	13953809850	186050798	11020741469	171785700	64	86707	193112013	233510	173356788
MH0014	4222174200	56295656	2873199014	45078736	64	50775	90657502	116390	81045348
MH0016	4079361450	54391486	2451774892	39977364	61	38482	66990075	85060	59885388
MH0020	3434593200	45794576	2001072105	33700900	59	29157	58411525	71891	51906813
MH0021	1969058700	26254116	1653211558	25697459	64	31440	47534273	65856	42091974
MH0024	3615740280	54906872	1773497923	30102558	59	16456	32878562	40258	29312517
MH0025	3678992940	55597758	2057921390	33848832	61	44125	59873568	86220	52631730
MH0026	2811106650	37481422	2027576050	35522697	57	24536	51265624	62183	45716808
MH0028	3618371490	55147450	2238097688	36742502	61	40118	70665392	90516	63208764
MH0030	3399735120	51598890	1680305651	30483819	55	19490	37146672	48252	32985585
MH0031	3653785380	55512226	1733674050	29763279	58	20248	32508147	42969	28715424
MH0032	3279648690	50094084	1832604890	32511041	56	19821	25074833	37134	21856230
MH0033	3374502600	44993368	1863097164	32272897	58	33726	53435372	73265	47268297
MH0034	2804976750	37399690	1461387569	24296944	60	5245	7926404	10507	6959916
MH0035	3694199550	49255994	2030911015	34434005	59	28076	55800091	69862	49930152
MH0036	3577563150	47700842	1827879238	34746756	53	25740	40959090	54887	36322011
MH0037	3152310900	42030812	2000525906	36795232	54	23862	43593141	56354	38297613
MH0038	3409432050	45459094	1732463200	32491839	53	26385	45502234	58875	40592208
MH0039	3203633550	42715114	1951496307	35594344	55	32509	47026742	65242	41462331
MH0040	3318569850	44247598	2037428202	32395212	63	38912	64756418	83718	58069857
MH0041	3327706350	44369418	2394388586	37551119	64	30095	60761619	74689	53920902
MH0042	3255474600	43406328	1563370637	28299415	55	23373	27750281	42311	24118002
MH0043	3700256250	49336750	2141413669	36495489	59	33272	53171514	71890	46855416
MH0044	3364640400	44861872	2010218145	32863808	61	35062	55972977	75501	49586901
MH0045	3707204400	49429392	2093444294	35777625	59	22992	46060043	56742	41074719
MH0046	2684557950	35794106	1510102649	27549888	55	26657	38800587	52721	34174071
MH0047	2019686100	26929148	1694734251	26600873	64	15898	34281492	41058	30417954
MH0048	2022570300	26967604	1353614731	23542438	57	23634	31164239	45320	27371952
MH0049	2298981900	30653092	1882274184	30072116	63	17057	37164445	44519	33204492
MH0050	3584220750	47789610	2330023457	41298847	56	36678	56845418	77380	50161656
MH0051	1946598300	25954644	1373339095	23341399	59	30441	37231845	54886	32908071
MH0052	2142943950	28572586	1910720965	28128517	68	37932	51104472	71654	45374517
MH0053	3246061800	43280824	2314326506	38797439	60	31943	59690503	74270	53330496
MH0054	3169381350	42258418	2217175794	37291295	59	33119	66929500	81652	59912235
MH0055	3533101950	47108026	2192351568	38114686	58	32089	57669643	73013	51388725
MH0056	3685113000	49134840	1780159977	32521798	55	26485	33817101	49466	29762721
MH0057	3228504900	43046732	1944321002	32691555	59	17040	40983890	46280	36234705
MH0058	3735938700	49812516	2251220824	39780590	57	36227	59746293	78008	52864593
MH0059	3076077600	41014368	2270415416	36971403	61	50665	76016818	104728	67576698
MH0060	3083246400	41109952	2369369164	38540112	61	33175	57892744	74427	51760797
MH0061	3333300300	44444004	1939311226	30647228	63	23544	46212278	57514	40912812
MH0062	2738421900	36512292	2137757878	34554254	62	30580	60576311	75039	54131784
MH0063	3446813850	45957518	2016831359	33084846	61	25813	38752017	53112	34062732
MH0064	3354583650	44727782	1941708864	31565468	62	24206	36608745	50052	32289141
MH0065	3343047300	44573964	1679793091	27880131	60	23817	33369286	47208	29605941
MH0066	2708468250	36112910	1828354784	31007535	59	34879	51695038	71504	45861144
MH0067	3336258300	44483444	2026146505	32056333	63	31030	58936037	74395	52398627
MH0068	3289801200	43864016	2063223377	34183769	60	24315	47916953	59108	42557838
MH0069	5228371950	69711626	3506162633	57770562	61	35007	72151632	89422	64541838
MH0070	3593524650	47913662	1970505814	33652227	59	38942	50657788	75433	44563776
MH0071	3467615400	46234872	2124511609	36104602	59	30490	52517209	68268	46425537
MH0072	3695709450	49276126	894327762	17203527	52	13612	16173625	24149	14145312
MH0073	3542143800	47228584	1826618404	29866545	61	21338	47643361	56642	42427191
MH0074	3452174700	46028996	2054060737	35394892	58	27757	54839346	66666	49099029
MH0075	3529770300	47063604	2060149931	34462371	60	33542	50144567	68856	44500008
MH0076	2298177450	30642366	1937685399	30205262	64	31096	51098195	67899	45563316
MH0077	3723730950	49649746	2245038462	36905595	61	29754	55840635	73550	49702011
MH0078	1950900450	26012006	1796228489	25779746	70	15768	23614889	32384	20619198
MH0079	2056121250	27414950	1708306891	26260986	65	22388	40219209	53430	35323419
MH0080	3493807650	46584102	2117540480	36773499	58	35923	57877087	76582	51270018
MH0081	3588761850	47850158	2209897353	35398328	62	33567	57749174	76370	51177054
MH0082	3625673250	48342310	2250229083	36779734	61	33524	59616327	78704	52990338
MH0083	3592663050	47902174	2448543281	41191363	59	40659	68826964	90664	61209204
MH0084	4017078600	53561048	1727337678	31202645	55	10520	19762314	25262	17296662
MH0085	3707425800	49432344	2368844754	40083073	59	26776	50524035	61363	44979915
MH0086	4157294400	55430592	2986496264	47438858	63	49134	93995745	117440	84314211
MH0087	4666725299	63207452	3985924372	60065193	66	13969	45394982	48417	40734621
MH0088	4793691000	63915880	3849019971	59944735	64	53692	101742766	131471	90262821
MH0089	4349815756	58781294	3528349902	55071515	64	46744	85918137	108340	76543302
MH0090	4091085908	55336872	3250672341	50705244	64	49908	92086265	116128	82050015
MH0091	4622255340	62462910	3879344924	59672793	65	48880	81724189	106547	72896244
MH0092	6198782326	83848974	5041347560	78544394	64	65963	123354981	153333	109772976
MH0093	4339805688	58782054	3542617377	55567054	64	30924	71791478	83265	63713556
MH0094	5047719386	68315370	4194901864	64986206	65	52636	110918992	135650	98720871
MH0095	4079217306	55253594	3331552076	52189014	64	38716	76642937	97325	67585686
MH0096	4915916254	66517084	4089084705	63058850	65	47729	87550028	113922	76892637
MH0097	4215657824	57085690	3552770341	54243365	65	39623	80529351	101687	71051652
MH0098	5587557002	75593728	4511732745	71228546	63	53495	108080013	137823	95348073
MH0099	4368897988	59039162	3404712418	54524863	62	48684	96407467	121671	85729680
MH0100	5271577124	71308972	4088623627	65582947	62	67673	119947496	159638	106736034
MH0101	4327814224	58483976	3420472660	54154845	63	40168	79707032	102845	70328706
MH0102	4353463660	58830590	3484312863	54798647	64	61738	97537375	135686	85717362
MH0103	4699381396	63505154	3829341493	59783025	64	47054	77035257	102703	68137917
MH0104	5756951038	77929132	4622897640	72600811	64	61380	100316331	135974	88521507
MH0105	4720053740	63784510	3775507780	59686739	63	28718	55684405	72005	48826293
MH0106	6033376616	81706032	4917727031	76771647	64	49328	101599849	121730	90610164
MH0107	5973376792	80721308	4805379570	75581038	64	42726	93249700	114120	82364427
MH0108	5868511380	65205682	5042999123	63409403	80	42658	92174182	105978	82293564
MH0109	4867944072	65783028	3946587070	62032158	64	37797	71634865	89884	63131730
MH0110	4883101150	66082082	4118551684	62901551	65	32611	65144080	80474	57439491
MH0111	4582341368	61923532	3787028175	58402434	65	51572	105397302	131466	93986730
MH0113	4070853960	55011540	3341055281	51771895	65	54842	86938802	116437	77319027
MH0114	4563543000	61669500	4077975989	59882803	68	32023	61530107	74392	54761235
MH0115	4073745278	55119888	3405987658	52564373	65	49732	98353110	124143	87698766
MH0116	4614283398	62436508	3894909971	59642291	65	63586	113868418	147741	100694409
MH0117	4393570032	59372568	3549479268	55660299	64	48833	88062297	115974	77350443
MH0118	4387541400	59291100	3406649680	54363054	63	54381	86951337	121351	76244544
MH0119	5702687100	63363190	4996625343	62220577	80	53248	100030607	125334	89107572
MH0120	4436649428	59954722	3557997087	55525807	64	39266	74813197	95618	66416160
MH0121	4454603100	59394708	3697939371	56218297	66	26886	70032597	80642	62404125
MH0122	4526990536	61291372	4045375393	58696962	69	38994	88473470	104881	79135308
MH0123	4290550859	58109206	3613283460	54895541	66	51004	113361926	136792	101128452
MH0124	4103713347	55503418	3519965455	52842455	67	57621	108774221	140991	96763125
MH0125	4457238216	60358690	3763628767	57040219	66	49663	96470574	121088	86217243
MH0126	4197745916	56779510	3439195808	53150227	65	61052	105665654	139416	94099413
MH0127	3898053896	52676404	3247811029	49765188	65	35900	85069940	99506	75710382
MH0128	4520172383	61219810	3759984837	57238842	66	30246	78076255	87218	70126941
MH0129	4074919076	55066474	3261409069	51284677	64	51688	97930019	123901	86850192
MH0130	4434771523	59978710	3734425659	57217145	65	32012	62946830	78178	55826397
MH0131	5504438700	61160430	4738947961	59699431	79	67088	135133449	171015	120452430
MH0132	4438501796	59979754	3443248339	55245184	62	57975	99569556	131141	88415235
MH0133	4381112872	59204228	3585780821	55853732	64	32770	81501967	93893	72862950
MH0134	4183487436	56533614	3468364662	53628602	65	34710	73294502	89810	64932414
MH0135	4080434148	55141002	3313576729	51947456	64	40799	86167822	104620	76966104
MH0136	4306031449	58240556	3600618108	55055086	65	49087	95989183	117126	85602753
MH0137	3906729681	52914788	3462694751	50717628	68	44336	92005262	112006	82427481
MH0138	4471456808	60425092	3845351587	57998351	66	20646	42821159	50502	37527447
MH0139	5387347500	71831300	4804804393	70391985	68	44980	100280487	120691	88829694
MH0140	5282027100	70427028	4716755184	68879819	68	60095	114493113	146618	101212278
MH0141	5306989950	70759866	4708989933	68997972	68	52244	102145230	126767	90315903
MH0142	5025944550	67012594	4432533325	65141431	68	52630	111020969	136670	98369391
MH0143	5099835150	67997802	4481566192	66306626	68	63509	122896553	158653	109812627
MH0144	5275371450	70338286	4732749871	68729413	69	66849	137845536	173504	122727450
MH0145	4979323690	66595596	4457638935	64463088	69	70775	129854934	167720	115288191
MH0146	4319472450	57592966	3865333809	55901230	69	27948	80748161	88724	72167781
MH0147	4640340488	62261122	4129929453	60266620	69	64773	116366070	149167	103640319
MH0148	4837155414	64804260	4383367515	63053299	70	69208	131068014	168888	116149842
MH0149	4415181750	58869090	3576146617	55176801	65	56550	102146365	132916	90352047
MH0150	6082943580	67588262	5230518892	66134707	79	56940	140268737	162137	125515710
MH0151	4763537400	63513832	3923115400	59641778	66	43252	70004529	96660	61288194
MH0152	4567390950	60898546	3720931704	57254684	65	33308	63810529	79255	55936356
MH0153	4586849700	61157996	3693144483	57067499	65	60821	92549063	126652	81733140
MH0154	4473517200	59646896	3627752162	55909530	65	54749	97021241	125509	85168125
MH0155	4459980150	59466402	3837785212	55798289	69	38644	82034498	98598	73176270
MH0156	4476671250	59688950	3781153164	55589505	68	28992	60655961	74204	53602833
MH0157	4382229300	58429724	3379640716	52644208	64	59595	88761013	124719	77581944
MH0158	4455685800	59409144	3571774021	54045829	66	45878	87112977	108668	77626308
MH0159	4412746800	58836624	3535716200	53584611	66	47903	96357849	122462	85233504
MH0160	4229665950	56395546	3464070716	52056477	67	47023	88215687	110705	78689037
MH0161	5990779080	66564212	5214422459	65187137	80	73796	139766022	175779	124107138
MH0162	5141046450	68547286	4729118157	67276365	70	54538	128691290	150609	115084497
MH0163	4539736460	61347790	3673352066	58243499	63	48424	82278444	110155	72766044
MH0164	4668935280	63093720	3919231477	60271995	65	30735	49882767	66816	43835367
MH0165	4669551404	63102046	3883868524	59912262	65	56215	108662964	137386	96516834
MH0166	4113276384	55584816	3356777857	52741204	64	23955	49226280	60122	43925148
MH0167	4333368072	58559028	3498637037	55424357	63	36497	66407844	82771	58944891
MH0168	4374237828	59111322	3597770341	56083166	64	48304	86335566	113313	76067151
MH0169	4611832936	61639412	4137696577	59959941	69	64614	111445927	147811	98946225
MH0170	5225223056	69993022	4644088757	67901472	68	50189	108312678	132978	96165987
MH0172	4963597050	66181294	4036260061	62114614	65	59617	101913353	133760	89796294
MH0173	5016545700	66887276	4108548289	62934926	65	52477	81633900	112976	71947923
MH0174	4922007900	65626772	3975546503	61285287	65	63096	118193921	151892	104914713
MH0175	4899835350	65331138	3944373515	61010739	65	50520	91143454	118076	80286738
MH0176	5571108360	61901204	4741835544	60341788	79	59897	124049745	150335	110782266
MH0177	4036431380	54546370	3162745377	50652793	62	43312	85944731	107263	76392273
MH0178	4816284900	64217132	3995425559	60721144	66	42390	78224389	96227	69128946
MH0179	4976820750	66357610	4129242052	62559506	66	23422	62144039	71496	54927705
MH0180	4474360950	59658146	3660838082	55803516	66	38004	88428336	104836	78896325
MH0181	5236730100	69823068	4671856903	67631870	69	50813	115108370	137098	101988924
MH0182	5577902100	74372028	4984815849	72437510	69	37260	93187000	104392	83111931
MH0183	5720205292	76565854	5188204467	74851614	69	71984	137340169	174710	122014956
MH0184	5051772511	67762098	4578716291	65987057	69	60665	109670555	138778	97669230
MH0185	5535603300	73808044	4948700444	71907747	69	53668	114698507	140537	101735958
MH0186	5579152800	74388704	5012770430	72789653	69	30616	72200215	84738	64556028
MH0187	6055523280	67283592	5180431432	65559252	79	62835	133847106	159213	119448156
MH0188	8179469460	90882994	7242605424	89338579	81	71657	166783146	197523	148576953
MH0189	6391701360	71018904	5430908639	68907023	79	70083	141088745	172388	126033978
MH0191	6844510800	76050120	5676626288	73472216	77	79109	153233396	188598	137177769
MH0193	7529736600	83663740	6796717657	82310322	83	73666	157186202	188643	141517617
MH0195	7996895100	88854390	6798354406	86517857	79	81170	133937655	173355	119858412
MH0196	8605796400	95619960	7102734530	92284643	77	93110	192173222	232035	172441512
MH0197	8376910380	93076782	6772587548	89287911	76	86030	146637411	192435	131061777
MH0198	8713537020	96817078	7346378961	93745141	78	80533	166567066	203948	148471398
MH0199	9616691160	106852124	8190119099	103682834	79	70320	159028335	186156	141933309
MH0200	6900322500	76670250	5709638254	73735194	77	87300	164080453	204681	146631948
MH0203	8936035560	99289284	7423884756	95556473	78	108189	212500486	265842	189027936
MH0204	9344455920	103827288	7777851826	100231283	78	89354	177225096	216929	159054189
MH0205	7774714440	86385716	6651616543	84328499	79	59448	145559062	167807	129900900
MH0206	8806915800	97854620	7380375843	94509501	78	99926	205870880	253168	180799107
MH0211	10536006060	117066734	9071955217	113619855	80	66320	170042204	193657	152080794
MH0212	9028964520	100321828	7791302779	97371324	80	56110	146280559	170250	130402686
MH0217	6828586740	75873186	5732730792	73584405	78	73933	139405771	178562	124444755
MH0220	8347313880	92747932	6963444418	89644995	78	97241	193506303	236808	173402052
MH0224	8364649140	92940546	7056668042	90059351	78	77715	155272492	193421	138366303
MH0227	10608571260	117873014	9865728850	116498913	85	47783	137552853	153623	122801556
MH0229	9660498660	107338874	8049126052	103708012	78	82029	166920778	206811	148918194
MH0230	6944769360	77164104	5955366629	75505534	79	57185	141718135	164152	126292776
MH0233	6619784580	73553162	5658778351	71342729	79	42248	99130241	120961	88209891
MH0236	8032535280	89250392	6985690912	87178476	80	36487	101995809	116604	90677511
MH0239	9333484560	103705384	8075811354	100891713	80	51067	152648367	171034	136080012
MH0243	8007626160	88973624	6687614885	86097912	78	51461	109766051	128483	98008239
MH0244	8297003700	92188930	7049149954	89742701	79	59618	125873433	149999	111484848
MH0247	9430050060	104778334	8439055590	102880842	82	69225	172623195	197379	155323368
MH0250	9256336740	102848186	8301630664	101035337	82	112968	223720295	274411	201075219
MH0251	10596159720	117735108	9125113687	114435397	80	57323	165030634	189027	147182496
MH0253	6783115320	75367948	5983290411	73600911	81	97554	190881445	232553	171187692
MH0257	8579938680	95332652	7093701328	92010937	77	75584	153431573	188397	137646450
MH0267	8578242360	95313804	7195265871	91729865	78	79660	182416083	216439	163603884
MH0272	8386023960	93178044	7146164656	89421809	80	93930	184591684	227875	163096128
MH0274	10411558920	115683988	9009305002	111716194	81	59900	160411735	178453	143267505
MH0275	9028356120	100315068	7803969051	97401768	80	72023	150918967	183132	133496184
MH0276	8407859040	93420656	7316743912	90756910	81	96803	194283825	242585	171793719
MH0277	9663115860	107367954	8565413154	105256011	81	18848	46558950	54371	41118954
MH0286	6849721260	76108014	5866090453	74013702	79	71203	120677530	154112	108465441
MH0287	8499201660	94435574	7082680962	91227917	78	73597	155324182	186315	138508611
MH0288	7854525360	87272504	6750092589	85247273	79	79943	164197296	202452	146926056
MH0289	9704305980	107825622	8418859904	105247815	80	64628	142386306	165809	127743876
MH0292	6802747200	75586080	5809404337	73476279	79	38557	125819448	136547	112832316
MH0302	7985132640	88723696	6702765139	85952478	78	32792	90454634	99371	81016650
MH0305	6484619160	72051324	5732516760	70682026	81	42984	116250668	134618	103700547
MH0307	8065053360	89611704	7017524931	87666104	80	89640	164295748	209414	146865711
MH0313	6440796000	71564400	5787727224	70478383	82	64110	110283362	143568	98221611
MH0316	7933369500	88148550	6964159664	86345133	81	84108	175793018	210342	158082099
MH0318	7981297380	88681082	6921791500	86445198	80	98845	196472990	245228	176038107
MH0321	8112160800	90135120	7199150840	88509555	81	62225	114821730	142112	102806607
MH0322	8085621420	89840238	7096109986	87916772	81	75650	131050031	165498	117705381
MH0333	7212666960	80140744	6435374979	78756216	82	37084	117401044	129312	105188511
MH0403	7886328480	87625872	6975242513	85765844	81	71494	185206502	213396	164731749
MH0404	7240842000	80453800	6316276006	78526421	80	68232	146552376	175305	130958982
MH0405	7735750920	85952788	6750096133	84149408	80	70922	146734045	176299	131403180
MH0406	8349806160	92775624	7022728882	89935605	78	81840	183183232	216139	164352900
MH0407	8411182020	93457578	7084817101	90797619	78	90584	176579062	217348	157121376
MH0408	8645149080	96057212	7619163925	93996918	81	103303	215703348	261295	191819928
MH0409	7641808920	84908988	6547369848	82661811	79	83719	165331956	202898	147736248
MH0410	7311591540	81239906	6374762950	79276064	80	57882	143475659	168368	127774053
MH0411	8413028100	93478090	7166798226	91018138	79	79058	175971714	209570	157503423
MH0412	7836204240	87068936	6760240510	84947347	80	96810	173683483	220000	155302590
MH0413	7276333500	80848150	6190869329	78605408	79	90308	164383685	208858	147197241
MH0414	6972507000	77472300	6039288380	75548844	80	44554	94691211	115944	84120924
MH0415	7201055520	80011728	6080744588	77676009	78	97498	185572459	234378	165688788
MH0416	8252596440	91695516	7013753383	88986356	79	100053	181121725	228197	162175698
MH0417	8899647660	98884974	7540288469	96033757	79	98573	195192984	241386	174364008
MH0418	7968939300	88543770	6723274922	85983315	78	84458	163861177	200237	146900367
MH0419	9140422320	101560248	7829884081	98972947	79	69030	165381328	193568	148126650
MH0420	7724524320	85828048	6685249493	83746596	80	45745	127514418	144264	114198153
MH0421	7972481160	88583124	6986705369	86716902	81	77400	134993371	172820	121282767
MH0422	7153408800	79482320	6276453887	77884790	81	95056	195523330	239705	175231485
MH0423	7415591040	82395456	6419884314	80610168	80	52095	104393333	127873	93395286
MH0424	7113243420	79036038	6239043671	77391872	81	57930	151952866	171847	135931719
MH0425	8340649200	92673880	7347655012	90837462	81	62484	144829550	169313	129521484
MH0426	8216506980	91294522	7105766761	89041738	80	74135	156653913	187277	140888328
MH0427	8317952640	92421696	7399998351	90718623	82	39041	82902164	95795	73461720
MH0428	8987519700	99861330	7846383997	97482272	80	81207	151912215	195862	134606073
MH0429	5837428980	64860322	5160747823	63805957	81	76745	154683923	186588	138283398
MH0430	5834260440	64825116	5060036145	63368972	80	81067	157002179	196804	140059188
MH0431	8016219180	89069102	6910772331	86936954	79	72364	162389957	195369	144594435
MH0432	8259073920	91767488	7418977850	89908871	83	57230	149420213	169530	133007193
MH0433	7620128280	84668092	6589967870	82797974	80	97608	191018296	240523	170320155
MH0434	8498662200	94429580	7492637450	92379386	81	103744	199024990	250048	176062578
MH0435	9568739160	106319324	8218630488	102705780	80	70802	167191838	193535	149492784
MH0436	9208404540	102315606	8017778437	100047667	80	84407	152110582	192087	136400154
MH0437	8880029100	98666990	7701526557	96210695	80	104108	205074410	258063	182891940
MH0438	8677193220	96413258	7498432841	93926700	80	99918	184482818	228047	165630615
MH0439	8825778360	98064204	7750295666	95567301	81	96991	187767878	232468	166976640
MH0440	8711518140	96794646	7608310208	94182246	81	88119	166671466	206029	146554392
MH0441	8126360640	90292896	7074639779	88142063	80	96844	196479549	239772	175736574
MH0442	8900779680	98897552	7906032255	96873378	82	116241	219977142	275592	197074119
MH0443	8772023160	97466924	7408924004	94708455	78	73384	164684843	195211	146833083
MH0444	8884150200	98712780	7897713498	96653526	82	31641	96512702	107114	86154648
MH0445	8283330900	92037010	7056631734	89450073	79	92774	182256944	227531	162460635
MH0446	10536691140	117074346	8875101485	112330995	79	97151	215442436	258166	192720915
MH0447	9832041540	109244906	8468287287	106497205	80	135355	239444092	307263	213748569
MH0448	8113248000	90147200	7081140549	87831457	81	103077	197148431	245919	176756073
MH0450	8276833620	91964818	7233301866	89594455	81	108790	224748433	275569	200065224
MH0451	7734717180	85941302	6793573471	83922472	81	106529	203528800	252867	182801232
MH0452	8982174240	99801936	7863198746	97800055	80	91787	215058857	248850	192824169
MH0453	7806410100	86737890	6816228390	84633178	81	63040	147287333	171410	131996493
MH0454	8019637560	89107084	6975582243	86597575	81	110530	208073962	262847	186221715
MH0455	8828888940	98098766	7801864971	95852506	81	52527	132070149	152862	118096983
MH0456	7930285560	88114284	7041882509	86150291	82	58777	142310990	168501	127248858
MH0457	8561700900	95130010	7473704568	92577721	81	126239	235430284	293964	209731731
MH0458	7884353340	87603926	6893451805	85667722	80	68986	160891250	187044	144358797
MH0462	9408035160	104533724	8315159575	102302651	81	68534	161327533	186961	143891232
V1.CD11-0	3854072550	51387634	1191642019	21642570	55	25874	34157040	49822	30146661
V1.CD13-0	3191908200	42558776	2338104602	38283958	61	34606	63581503	81337	56861046
V1.CD14-0	3301533300	44020444	2511685967	39785761	63	44785	64338383	88427	57453786
V1.CD2-0	3501036000	46680480	1966414413	34143201	58	12790	21365001	27232	18841788
V1.CD3-0	3400291200	45337216	1993576900	33565445	59	13808	33674368	39553	30126612
V1.CD4-0	3220252050	42936694	1771650435	29312285	60	31641	48694764	65781	43551501
V1.CD8-0	3742693650	49902582	1750735886	31555948	55	24971	39625859	53027	35169933
V1.CD9-0	3534963300	47132844	1887878639	32397799	58	24827	51518901	62222	45852717
V1.UC18-0	3627965400	48372872	1972644197	36900912	53	24234	45415331	57094	40312404
V1.UC19-0	3692097900	49227972	2086142414	38902244	54	33462	49532323	69396	43776645
V1.UC6-0	3235557600	43140768	2554531485	41185925	62	52266	77067168	105443	68462370
V1.UC7-0	2738716650	36516222	2226507287	35111223	63	22645	38680653	46928	34965423
V1.UC8-0	3498453750	46646050	2470143939	43580052	57	46103	76203980	102559	67804566
V1.UC9-0	3517717350	46902898	2284846541	41253420	55	32010	49542429	69228	43715961
MMPU99077057ST	11051364618	113931594	9173408933	104954432	87	NA	NA	NA	NA
MMPU29365221ST	14074042340	145093220	11373008927	130049492	87	NA	NA	NA	NA
MMPU68403337ST	14200863438	146400654	11459650610	132071270	87	NA	NA	NA	NA
MMPU84450604ST	16522309730	170333090	12182541625	147843603	82	NA	NA	NA	NA
MMPU72854103ST	19991516202	209337282	14971137624	178722733	84	NA	NA	NA	NA

## Sheet: IBD Patients Subject Metadata
Subject ID	Sample ID	Age (years)	Gender	BMI (kg/m²)	Country of residence	Diagnosis	Reference
O2.UC1	O2.UC1-0	37	M	31	Spain	Ulcerative Colitis	Qin et al., 2010
O2.UC4	O2.UC4-0	57	F	28.5	Spain	Ulcerative Colitis	Qin et al., 2010
O2.UC11	O2.UC11-0	34	F	18.7	Spain	Ulcerative Colitis	Qin et al., 2010
O2.UC12	O2.UC12-0	43	M	21.6	Spain	Ulcerative Colitis	Qin et al., 2010
O2.UC13	O2.UC13-0	68	F	23.4	Spain	Ulcerative Colitis	Qin et al., 2010
O2.UC14	O2.UC14-0	31	M	32.7	Spain	Ulcerative Colitis	Qin et al., 2010
O2.UC16	O2.UC16-0	47	M	26.4	Spain	Ulcerative Colitis	Qin et al., 2010
O2.UC17	O2.UC17-0	56	F	21.9	Spain	Ulcerative Colitis	Qin et al., 2010
O2.UC19	O2.UC19-0	48	M	25.7	Spain	Ulcerative Colitis	Qin et al., 2010
O2.UC18	O2.UC18-0	42	M	24.2	Spain	Ulcerative Colitis	Qin et al., 2010
O2.UC20	O2.UC20-0	51	F	24	Spain	Ulcerative Colitis	Qin et al., 2010
O2.UC21	O2.UC21-0	49	F	30.5	Spain	Ulcerative Colitis	Qin et al., 2010
O2.UC22	O2.UC22-0	44	M	25.4	Spain	Ulcerative Colitis	Qin et al., 2010
O2.UC23	O2.UC23-0	41	F	28.2	Spain	Ulcerative Colitis	Qin et al., 2010
O2.UC24	O2.UC24-0	55	F	28.8	Spain	Ulcerative Colitis	Qin et al., 2010
V1.UC1	V1.CD1-0	25	F	17.9	Spain	Crohn's disease	Qin et al., 2010
V1.UC6	V1.CD6-0	36	F	18.5	Spain	Crohn's disease	Qin et al., 2010
V1.UC12	V1.CD12-0	41	F	20.2	Spain	Crohn's disease	Qin et al., 2010
V1.UC15	V1.CD15-0	34	F	19	Spain	Crohn's disease	Qin et al., 2010
V1.UC10	V1.UC10-0	45	M	27.3	Spain	Ulcerative Colitis	Qin et al., 2010
V1.UC13	V1.UC13-0	51	F	28.5	Spain	Ulcerative Colitis	Qin et al., 2010
V1.CD14	V1.UC14-0	53	F	20.3	Spain	Ulcerative Colitis	Qin et al., 2010
V1.CD15	V1.UC15-0	25	F	22.8	Spain	Ulcerative Colitis	Qin et al., 2010
V1.CD17	V1.UC17-0	41	F	24.5	Spain	Ulcerative Colitis	Qin et al., 2010
V1.CD21	V1.UC21-0	62	M	25.2	Spain	Ulcerative Colitis	Qin et al., 2010

## Sheet: IBD Patients Seq. Statistics
Sample ID	Raw Bases	Raw Reads	High Quality Bases	High Quality Reads	Average Read Length	Scaftigs	Total Scaftig Length	Genes	Total Gene Length
O2.UC1-0	3135329250	41804390	1835097592	33268074	55	16820	29759051	38789	26479503
O2.UC11-0	2887532400	38500432	1540264116	24991502	62	11875	22538556	28702	19887939
O2.UC12-0	2767796700	36903956	1491646066	22601199	66	24583	35334163	49664	31108548
O2.UC13-0	3271212450	43616166	1544129457	27871378	55	30506	45237438	62154	39681030
O2.UC14-0	2020545900	26940612	823565214	12556748	66	12357	14676717	22384	12709644
O2.UC16-0	3170095350	42267938	1544958238	28403478	54	8977	13676265	17685	12084504
O2.UC17-0	3022717350	40302898	1640703172	28959204	57	9948	19260431	23997	17041815
O2.UC18-0	3142523850	41900318	1754673540	29616785	59	20462	32071663	44165	27946497
O2.UC19-0	2884363800	38458184	1694068726	27333136	62	28468	45974107	61269	40398585
O2.UC20-0	2878088850	38374518	1685938800	27413254	62	24903	40361462	53084	35983470
O2.UC21-0	2611804950	34824066	726071722	13846512	52	14577	16947559	26129	14975505
O2.UC22-0	3318153000	44242040	1731875810	31445760	55	24690	35578110	48575	31453281
O2.UC23-0	2618447550	34912634	1484597940	23446544	63	19466	30341600	39784	27183789
O2.UC24-0	3123249750	41643330	1985194249	31960856	62	23128	33675557	46388	29877765
O2.UC4-0	3244125450	43255006	1509967323	27984405	54	21131	35728507	48163	31677255
V1.CD1-0	3534363600	47124848	2041922801	34761010	59	13140	34818265	38243	31084890
V1.CD12-0	3045568050	40607574	2272865353	35852784	63	23615	49020723	59561	43469481
V1.CD15-0	3035162550	40468834	2497779815	39148570	64	17113	44164173	47371	39833751
V1.CD6-0	3177562500	42367500	1628589149	27317605	60	14906	31531319	37646	28265586
V1.UC10-0	3094771200	41263616	2018483113	35216318	57	40935	58544349	81250	52475157
V1.UC13-0	2862227700	38163036	2080663729	35857508	58	31297	63123364	74413	56571618
V1.UC14-0	3718260450	49576806	2139624036	40325005	53	33100	57451228	75124	50738037
V1.UC15-0	3486056550	46480754	1807061953	35380215	51	28312	44068989	58912	39156879
V1.UC17-0	2501392050	33351894	1000852298	19204946	52	19535	22534793	33503	19959732
V1.UC21-0	3473233050	46309774	1807413935	31757719	57	24738	42969161	56524	38153238
