# Supplementary material for: Potential of fecal microbiota for early-stage detection of colorectal cancer
Source: Mol Syst Biol. 2014 Nov 28;10(11):766. doi: 10.15252/msb.20145645 (PMC4299606; doi:10.15252/msb.20145645)
Supplement: Supplementary file 3 — Supplementary Dataset S2 [file msb0010-0766-sd3.xlsx]

## Sheet: README
Sheet 1	CRC Patient Metadata
	Subject ID	Unique identifier of the study participant
	Sample ID Normal tissue	Sample identifier for normal tissue (A) from patient with the respective Subject ID
	Sample ID Tumor tissue	Sample identifier for tumor tissue (C) from patient with the respective Subject ID
	Age (years)	Age (in years)
	Gender	Gender: F (female) or M (male)
	BMI (kg/m²)	Body Mass Index (in kg/m²)
	Country of residence	Country of residence
	TNM Stage	TNM stage of the tumor
	AJCC Stage	AJCC stage of the tumor
	Localization	Localization of the tumor: RC (Right Colon), LC (Left Colon), LC/RC (Multiple localizations), Sigma (Sigma), Rectum (Rectum)
Sheet 2	Samples Kostic Genome Res. 2012
	Sample ID	Sample identifier of all samples included from Kostic et al., (2012) Genome Res.
Sheet 3	Pop. F Feces for 16S
	Subject ID	Unique identifier of the study participant
	Sample ID	Unique identifier of the sequenced sample from the study participant with the respective Subject ID
	Group:	Samples included for the establishment of the metagenomic classifier, Control: healthy controls and patients with small adenomas, CRC: patients with CRC, NA: Patients (with large adenoma) not included

## Sheet: CRC Patient Metadata
Subject ID	Sample ID Normal Tissue	Sample ID Tumor Tissue	Age (years)	Gender	BMI (kg/m²)	Country of Residence	TNM Stage	AJCC Stage	Localization
DE-001	DE-001A	DE-001C	82	M	23.03	Germany	T4N2M0	III	RC
DE-004	DE-004A	DE-004C	65	F	27.7778	Germany	T3N1M0	III	LC
DE-008	DE-008A	DE-008C	72	F	24.281	Germany	T3N1M0	III	RC
DE-009	DE-009A	DE-009C	51	M	27.7489	Germany	T3N1M1	IV	Rectum
DE-011	DE-011A	DE-011C	66	F	24.1672	Germany	T2N0M0	I	LC
DE-013	DE-013A	DE-013C	65	M	27.6817	Germany	T3N0M0	II	Sigma
DE-015	DE-015A	DE-015C	56	F	33.0579	Germany	T3N2M1	IV	Sigma
DE-016	DE-016A	DE-016C	39	M	24.2215	Germany	T3N0M0	II	Sigma
DE-017	DE-017A	DE-017C	96	F	24.4261	Germany	T3N0M0	II	RC
DE-018	DE-018A	DE-018C	73	M	26.4721	Germany	T2N0M0	I	RC
DE-020	DE-020A	DE-020C	77	F	22.5896	Germany	T3N0M0	II	Sigma
DE-021	DE-021A	DE-021C	48	M	39.6813	Germany	T3N0M0	II	RC
DE-023	DE-023A	DE-023C	74	F	21.4844	Germany	T3N0M0	II	Sigma
DE-027	DE-027A	DE-027C	55	M	23.6161	Germany	T3N0M0	II	RC
DE-029	DE-029A	DE-029C	51	M	29.7004	Germany	T3N2M1	IV	Sigma
DE-031	DE-031A	DE-031C	58	M	25.1651	Germany	T3N0M0	II	Rectum
DE-033	DE-033A	DE-033C	75	F	20.7612	Germany	T3N0M0	II	Sigma
DE-034	DE-034A	DE-034C	49	F	30.3233	Germany	TisN0M0	0	RC
DE-035	DE-035A	DE-035C	76	F	30.0433	Germany	T2N0M0	I	Sigma
DE-036	DE-036A	DE-036C	67	M	19.0311	Germany	T4N0M0	II	Rectum
DE-037	DE-037A	DE-037C	62	M	21.7181	Germany	T3N0M0	II	Rectum
DE-038	DE-038A	DE-038C	62	F	26.6	Germany	T2N0M0	I	Rectum
DE-039	DE-039A	DE-039C	68	M	22.6757	Germany	T3N2M1	IV	Rectum
DE-040	DE-040A	DE-040C	60	M	28.7317	Germany	T3N0M0	II	RC
DE-041	DE-041A	DE-041C	45	M	22.7434	Germany	T2N1M1	IV	LC
DE-042	DE-042A	DE-042C	76	F	30.4832	Germany	T3N0M0	II	RC
DE-043	DE-043A	DE-043C	74	M	28.089	Germany	T3N0M0	II	RC
DE-044	DE-044A	DE-044C	43	F	22.0581	Germany	T4N2M1	IV	RC
DE-045	DE-045A	DE-045C	35	F	22.3094	Germany	T4N0M0	II	Sigma
DE-046	DE-046A	DE-046C	75	M	27.7778	Germany	T3N2M0	III	RC
DE-047	DE-047A	DE-047C	66	F	26.2976	Germany	T3N1M1	IV	Rectum
DE-049	DE-049A	DE-049C	63	M	25.3086	Germany	T3N1M0	III	Rectum
DE-050	DE-050A	DE-050C	76	F	25.2082	Germany	T2N0M1	IV	RC
DE-051	DE-051A	DE-051C	79	F	18.026	Germany	T3N1M1	IV	RC
DE-052	DE-052A	DE-052C	56	M	25.7552	Germany	T3N0M1	IV	Rectum
DE-053	DE-053A	DE-053C	77	F	19.9792	Germany	T1N0M0	I	RC
DE-054	DE-054A	DE-054C	78	M	24.2123	Germany	T3N0M0	II	Sigma
DE-056	DE-056A	DE-056C	68	M	31.8998	Germany	T4N1M1	IV	LC
DE-057	DE-057A	DE-057C	69	F	27.3437	Germany	T3N1M0	III	Sigma
DE-058	DE-058A	DE-058C	66	F	27.6361	Germany	T3N1M1	IV	RC
DE-059	DE-059A	DE-059C	57	F	21.4533	Germany	T3N0M0	II	RC
DE-060	DE-060A	DE-060C	70	M	25.2493	Germany	T3N1M1	IV	RC
DE-061	DE-061A	DE-061C	75	F	22.0386	Germany	T3N0M0	II	RC
DE-062	DE-062A	DE-062C	90	M	27.6817	Germany	T3N2M0	III	RC
DE-064	DE-064A	DE-064C	55	F	37.551	Germany	T4N2M1	IV	RC
DE-066	DE-066A	DE-066C	36	F	na	Germany	T3N0M0	II	RC
DE-068	DE-068A	DE-068C	66	M	26.3656	Germany	T3N0M0	II	RC
DE-069	DE-069A	DE-069C	71	F	22.46	Germany	T3N1M1	IV	RC

## Sheet: Samples Kostic Genome Res. 2012
Sample ID
32I9UAPQ
32I9UNA9
38U4VAHB
38U4VNBW
41E1KAMA
41E1KNBP
59S9WAIH
59S9WNC6
5EKFOAO4
5EKFONB3
5TA9VAT9
5TA9VN6K
6G2KBASQ
6G2KBNS6
82S3MAZ4
82S3MNBY
A8A34AP9
A8A34NCW
C0095.N
C0095.T
C0133.N
C0133.T
C0134.N
C0134.T
C0149.N
C0149.T
C0154.N
C0154.T
C0159.N
C0159.T
C0186.N
C0186.T
C0195.N
C0195.T
C0198.N
C0198.T
C0206.N
C0206.T
C0209.N
C0209.T
C0211.N
C0211.T
C0225.N
C0225.T
C0235.N
C0235.T
C0240.N
C0240.T
C0241.N
C0241.T
C0252.N
C0252.T
C0256.N
C0256.T
C0258.N
C0258.T
C0268.N
C0268.T
C0269.N
C0269.T
C0270.N
C0270.T
C0271.N
C0271.T
C0275.N
C0275.T
C0285.N
C0285.T
C0294.N
C0294.T
C0306.N
C0306.T
C0308.N
C0308.T
C0311.N
C0311.T
C0315.N
C0315.T
C0318.N
C0318.T
C0325.N
C0325.T
C0330.N
C0330.T
C0332.N
C0332.T
C0333.N
C0333.T
C0334.N
C0334.T
C0335.N
C0335.T
C0341.N
C0341.T
C0344.N
C0344.T
C0349.N
C0349.T
C0355.N
C0355.T
C0362.N
C0362.T
C0366.N
C0366.T
C0371.N
C0371.T
C0378.N
C0378.T
C0388.N
C0388.T
C0394.N
C0394.T
C0395.N
C0395.T
C0399.N
C0399.T
C1.S
C1.T
C4.S
C4.T
C6.S
C6.T
G2OD5ABL
G2OD5N55
G3UBQAJU
G3UBQNDP
GQ6LSABJ
GQ6LSNI6
HZIMMAM6
HZIMMNL5
JIDZEAPD
JIDZEN4J
KIXFRARY
KIXFRNL2
LRQ9WAHA
LRQ9WN6C
MQE9OAS7
MQE9ONGV
MQETMAZC
MQETMNL4
O436FAO8
O436FNP3
OTGGZAZO
OTGGZN5Y
QFHRSAG2
QFHRSNIH
R8J9ZAGC
R8J9ZNOW
TV28IANZ
TV28INUO
UEL2GAPI
UEL2GN92
UTWNWANU
UTWNWN3P
UZ65XAS5
UZ65XN27
XZ33PA3O
XZ33PN7O

## Sheet: Pop. F Feces for 16S 
Subject ID	Sample ID	Group
FR-026	CCIS63888116ST	Control
FR-027	CCIS55535410ST	Control
FR-030	CCIS10150843ST	Control
FR-039	CCIS52674325ST	Control
FR-040	CCIS54258614ST	Control
FR-051	CCIS63525104ST	NA
FR-052	CCIS41316911ST	Control
FR-053	CCIS11359688ST	Control
FR-054	CCIS72691826ST	NA
FR-060	CCIS52699533ST	Control
FR-105	CCIS24327434ST	Control
FR-110	CCIS59196468ST	Control
FR-113	CCIS65548065ST	Control
FR-115	CCIS61937954ST	Control
FR-116	CCIS89977836ST	Control
FR-125	CCIS29914246ST	CRC
FR-129	CCIS56824393ST	Control
FR-132	CCIS42036201ST	Control
FR-139	CCIS67522136ST	Control
FR-142	CCIS14154266ST	Control
FR-152	CCIS47958380ST	Control
FR-156	CCIS56195468ST	Control
FR-161	CCIS25590600ST	Control
FR-162	CCIS18114235ST	NA
FR-166	CCIS21291604ST	Control
FR-169	CCIS13191749ST	Control
FR-170	CCIS26191841ST	CRC
FR-173	CCIS83911865ST	Control
FR-187	CCIS44102178ST	Control
FR-191	CCIS77266691ST	NA
FR-194	CCIS10806446ST	Control
FR-196	CCIS40782044ST	NA
FR-198	CCIS54603094ST	Control
FR-200	CCIS45011002ST	CRC
FR-208	CCIS15852552ST	CRC
FR-211	CCIS34538919ST	NA
FR-212	CCIS53296721ST	Control
FR-213	CCIS59523616ST	Control
FR-214	CCIS57845035ST	Control
FR-215	CCIS32078890ST	Control
FR-218	CCIS70195245ST	NA
FR-221	CCIS58446431ST	Control
FR-223	CCIS79404923ST	CRC
FR-229	CCIS22459501ST	Control
FR-241	CCIS10004562ST	NA
FR-276	CCIS78087373ST	Control
FR-281	CCIS52838149ST	CRC
FR-294	CCIS67313812ST	Control
FR-298	CCIS97774924ST	CRC
FR-302	CCIS87773825ST	CRC
FR-305	CCIS52003751ST	Control
FR-312	CCIS27858710ST	NA
FR-316	CCIS35372648ST	Control
FR-328	CCIS53760738ST	CRC
FR-344	CCIS59464264ST	CRC
FR-349	CCIS51881535ST	Control
FR-390	CCIS56467912ST	Control
FR-393	CCIS42774874ST	Control
FR-399	CCIS30352914ST	Control
FR-400	CCIS55777975ST	Control
FR-414	CCIS01762250ST	CRC
FR-419	CCIS30055400ST	Control
FR-430	CCIS53004345ST	CRC
FR-449	CCIS09827091ST	NA
FR-450	CCIS99532646ST	CRC
FR-451	CCIS87352542ST	CRC
FR-459	CCIS65877992ST	CRC
FR-460	CCIS27274077ST	Control
FR-473	CCIS33169059ST	NA
FR-474	CCIS18653144ST	NA
FR-496	CCIS78802270ST	Control
FR-500	CCIS84766901ST	Control
FR-503	CCIS15475502ST	CRC
FR-505	CCIS17767448ST	CRC
FR-506	CCIS04466545ST	CRC
FR-507	CCIS87440534ST	Control
FR-510	CCIS15710114ST	Control
FR-539	CCIS40624870ST	Control
FR-542	CCIS46766181ST	Control
FR-548	CCIS61308667ST	NA
FR-551	CCIS70999105ST	CRC
FR-552	CCIS40285575ST	CRC
FR-558	CCIS60023350ST	Control
FR-568	CCIS98570909ST	Control
FR-596	CCIS63025729ST	Control
FR-606	CCIS41421889ST	Control
FR-617	CCIS94380643ST	CRC
FR-626	CCIS47728801ST	Control
FR-628	CCIS80070750ST	CRC
FR-643	CCIS40610294ST	Control
FR-654	CCIS98688913ST	CRC
FR-664	CCIS15838383ST	Control
FR-666	CCIS66543309ST	Control
FR-667	CCIS23984085ST	CRC
FR-672	CCIS06170633ST	Control
FR-682	CCIS27251656ST	Control
FR-684	CCIS13496743ST	Control
FR-696	CCIS69329867ST	Control
FR-716	CCIS10006025ST	Control
FR-719	CCIS78886337ST	Control
FR-721	CCIS26072306ST	Control
FR-722	CCIS88458339ST	CRC
FR-723	CCIS84112064ST	CRC
FR-726	CCIS33565290ST	Control
FR-728	CCIS47616579ST	Control
FR-730	CCIS66183687ST	Control
FR-734	CCIS27658230ST	CRC
FR-751	CCIS57767931ST	Control
FR-759	CCIS63311334ST	Control
FR-767	CCIS75402782ST	CRC
FR-768	CCIS88051336ST	CRC
FR-770	CCIS34607522ST	CRC
FR-772	CCIS88769190ST	CRC
FR-780	CCIS51416953ST	CRC
FR-783	CCIS36417975ST	CRC
FR-788	CCIS36440788ST	CRC
FR-790	CCIS28782212ST	Control
FR-792	CCIS30483785ST	Control
FR-812	CCIS41129004ST	CRC
FR-817	CCIS84449576ST	CRC
FR-820	CCIS23291274ST	Control
FR-824	CCIS76410916ST	CRC
FR-825	CCIS78732358ST	CRC
FR-826	CCIS20190700ST	Control
FR-827	CCIS56213478ST	CRC
FR-828	CCIS57279330ST	CRC
FR-829	CCIS51602582ST	Control
FR-830	CCIS63014872ST	CRC
FR-835	CCIS69577046ST	Control
