# Supplementary material for: Potential of fecal microbiota for early-stage detection of colorectal cancer
Source: Mol Syst Biol. 2014 Nov 28;10(11):766. doi: 10.15252/msb.20145645 (PMC4299606; doi:10.15252/msb.20145645)
Supplement: Supplementary file 4 — Supplementary Dataset S3 [file msb0010-0766-sd4.xlsx]

## Sheet: Taxonomic abundances
	CCIS27304052ST-3-0	CCIS15794887ST-4-0	CCIS74726977ST-3-0	CCIS16561622ST-4-0	CCIS79210440ST-3-0	CCIS82507866ST-3-0	CCIS98482370ST-3-0	CCIS00281083ST-3-0	CCIS32452666ST-4-0	CCIS94417875ST-3-0	CCIS51667829ST-4-0	CCIS27927933ST-4-0	CCIS45571137ST-3-0	CCIS81139242ST-4-0	CCIS21126322ST-4-0	CCIS17669415ST-4-0	CCIS44676181ST-4-0	CCIS29210128ST-4-0	CCIS48725289ST-4-0	CCIS64785924ST-20-0	CCIS03473770ST-4-0	CCIS10706551ST-3-0	CCIS64773582ST-4-0	CCIS06260551ST-3-0	CCIS40244499ST-3-0	CCIS85214191ST-3-0	CCIS08668806ST-3-0	CCIS50369211ST-20-0	CCIS87167916ST-4-0	CCIS94496512ST-4-0	CCIS58234805ST-4-0	CCIS91228662ST-4-0	CCIS71301801ST-4-0	CCIS24898163ST-4-0	CCIS53355328ST-4-0	CCIS41222843ST-4-0	CCIS81887263ST-4-0	CCIS29688262ST-20-0	CCIS87116798ST-4-0	CCIS87605453ST-4-0	CCIS83870198ST-4-0	CCIS61287323ST-4-0	CCIS11362406ST-4-0	CCIS14449628ST-4-0	CCIS21278152ST-4-0	CCIS25399172ST-4-0	CCIS34055159ST-4-0	CCIS76845094ST-20-0	CCIS41548810ST-4-0
UNMAPPED	0.589839	0.714216	0.781867	0.611571	0.65566	0.477217	0.717771	0.437983	0.539744	0.850193	0.553079	0.373168	0.728793	0.496137	0.716578	0.671632	0.574962	0.400246	0.613078	0.440422	0.562312	0.680392	0.484981	0.700352	0.373909	0.204261	0.592959	0.416088	0.805981	0.358421	0.382239	0.543776	0.466754	0.409425	0.701909	0.455709	0.656949	0.423469	0.678419	0.342756	0.568329	0.512519	0.5823	0.446077	0.663118	0.809482	0.285284	0.406008	0.646508
Methanoculleus marisnigri [1]	0	0	0	0	0	0	0	0	0	0	0	0	0	0	0	0	0	0	0	0	0	0	0	0	0	0	0	0	0	0	0	0	0	0	0	0	0	0	0	0	0	0	0	0	0	0	0	0	0
Methanococcoides burtonii [10]	0	0	0	0	0	0	0	0	0	0	0	0	0	0	0	0	0	0	0	0	0	0	0	0	0	0	0	0	0	0	0	0	0	0	0	0	0	0	0	0	0	0	0	0	0	0	0	0	0
Thermococcus kodakarensis [100]	0	0	0	0	0	0	0	0	0	0	0	0	0	0	0	0	0	0	0	0	0	0	0	0	0	0	0	0	0	0	0	0	0	0	0	0	0	0	0	0	0	0	0	0	0	0	0	0	0
Victivallis vadensis [1000]	0	0	4.58155e-06	2.48215e-06	0	0.000232118	0	0	0	5.27339e-05	1.48741e-05	0	4.33292e-06	0	0	0	0	0	0	0	0.000171229	0	0.000261679	0	0	0	0	0	9.68335e-06	0	0	0	0	0	6.07094e-05	0	0	0	0	0	0	0	7.79416e-06	7.7055e-06	1.7436e-05	1.22356e-05	0	0	1.97146e-05
Gemmatimonas aurantiaca [1001]	0	0	0	0	0	0	0	0	0	0	0	0	0	0	0	0	0	0	0	0	0	0	0	0	0	0	0	0	0	0	0	0	0	0	0	0	0	0	0	0	0	0	0	0	0	0	0	0	0
Fibrobacter succinogenes [1002]	0	0	0	0	0	0	0	0	0	0	0	0	0	0	0	0	0	0	0	0	0	0	0	0	0	0	0	0	0	0	0	0	0	0	0	0	0	0	0	0	0	0	0	0	0	0	0	0	0
unnamed Verrucomicrobiae bacterium DG1235 [1003]	0	0	0	0	0	0	0	0	0	0	0	0	0	0	0	0	0	0	0	0	0	2.19205e-06	0	4.66456e-06	0	0	0	0	0	0	0	0	0	0	0	0	0	0	0	0	0	0	0	0	0	0	0	0	0
Opitutus terrae [1004]	0	0	0	0	0	0	0	0	0	0	0	0	0	0	0	0	0	0	0	0	0	0	0	0	0	0	0	0	0	0	0	0	0	0	0	0	0	0	0	0	0	0	0	0	0	0	0	0	0
Coraliomargarita akajimensis [1005]	0	0	0	0	0	0	0	0	0	0	0	0	0	0	0	0	0	0	0	0	0	0	0	0	0	0	0	0	0	0	0	0	0	0	0	0	0	0	0	0	0	0	0	0	0	0	0	0	0
Verrucomicrobium spinosum [1006]	0	0	0	0	0	0	0	0	0	0	0	0	0	0	0	0	0	0	0	0	0	0	0	0	0	0	0	0	0	0	0	0	0	0	0	0	0	0	0	0	0	0	0	0	0	0	0	0	0
Chthoniobacter flavus [1007]	0	0	0	0	0	0	0	0	0	0	0	0	0	0	0	0	0	0	0	0	0	0	0	0	0	0	0	0	0	0	0	0	0	0	0	0	0	0	0	0	0	0	0	0	0	0	0	1.01757e-06	0
Akkermansia muciniphila [1008]	0.00793022	4.62945e-06	0	0.000772664	0.0029895	1.07676e-05	0	0.00160606	5.67401e-05	0.0062791	3.66485e-06	0.00274472	5.81013e-05	1.0776e-05	0.0022548	0.00276923	0.00925163	0.00606433	0.000654937	0.0402832	0.00827679	0	3.37443e-05	0.00032518	0	0	0.00061879	0	0.000716891	0.000734101	0.0309399	0.000230993	0.000113054	0.000276497	0.0213984	0.00456921	0.0111455	0.000562058	0.000440379	6.90586e-06	0.00588095	0.000255667	2.0743e-05	0	0.000609044	0.0381588	5.8226e-05	2.85032e-05	0.00289756
Pedosphaera parvula [1009]	0	0	0	0	0	0	0	0	0	0	0	0	0	0	0	0	0	0	0	0	0	0	0	0	0	0	0	0	0	0	0	0	0	0	0	0	0	0	0	0	0	0	0	0	0	0	0	0	0
Pyrococcus yayanosii [101]	0	0	0	0	0	0	0	0	0	0	0	0	0	0	0	0	0	0	0	0	0	0	0	0	0	0	0	0	0	0	0	0	0	0	0	0	0	0	0	0	0	0	0	0	0	0	0	0	0
Spirochaeta thermophila [1010]	0	0	0	0	0	0	0	0	0	0	0	0	0	0	0	0	0	0	0	0	0	0	0	0	0	0	0	0	0	0	0	0	0	0	0	0	0	0	0	0	0	0	0	0	0	0	0	0	0
Sphaerochaeta globus [1011]	0	0	0	0	0	0	0	0	0	0	0	0	0	0	0	0	0	0	0	0	0	0	0	0	0	0	0	0	0	0	0	0	0	0	0	0	0	0	0	0	0	0	0	0	0	0	0	0	0
Sphaerochaeta pleomorpha [1012]	0	0	0	0	0	0	0	0	0	0	0	0	0	0	0	0	0	0	0	0	0	0	0	0	0	0	0	0	0	0	0	0	0	0	0	0	0	0	0	0	0	0	0	0	0	0	0	0	0
Sphaerochaeta coccoides [1013]	0	0	0	0	0	0	0	0	0	0	0	1.03777e-06	0	0	0	0	0	0	0	0	0	0	0	0	0	0	0	0	0	0	0	0	0	0	0	0	0	0	0	0	0	0	0	0	0	0	0	0	0
Spirochaeta smaragdinae [1014]	0	0	0	0	0	0	0	0	0	0	0	0	0	0	0	0	0	0	0	0	0	0	0	0	0	0	0	0	0	0	0	0	0	0	0	0	0	0	0	0	0	0	0	0	0	0	0	0	0
Treponema paraluiscuniculi/pallidum [1015]	0	0	0	0	0	0	0	0	0	0	0	0	0	0	0	0	0	0	0	0	0	0	0	0	0	0	0	0	0	0	0	0	0	0	0	0	0	0	0	0	0	0	0	0	0	0	0	0	0
Treponema primitia [1016]	0	0	0	0	0	0	0	0	0	0	0	0	0	0	0	0	0	0	0	0	0	0	0	0	0	0	0	0	0	0	0	0	0	0	0	0	0	0	0	0	0	0	0	0	0	0	0	0	0
Treponema azotonutricium [1017]	0	0	0	0	0	0	0	0	0	0	0	0	0	0	0	0	0	0	0	0	0	0	0	0	0	0	0	0	0	0	0	0	0	0	0	0	0	0	0	0	0	0	0	0	0	0	0	0	0
Spirochaeta caldaria [1018]	0	0	0	0	0	0	0	0	0	0	0	0	0	0	0	0	0	0	0	0	0	0	0	0	0	0	0	0	0	0	0	0	0	0	0	0	0	0	0	0	0	0	0	0	0	0	0	0	0
Treponema vincentii [1019]	0	0	0	0	0	0	0	0	0	0	0	0	0	0	0	0	0	0	0	0	0	0	0	0	0	0	0	0	0	0	0	0	0	0	0	0	0	0	0	0	0	0	0	0	0	0	0	0	0
Pyrococcus abyssi [102]	0	0	0	0	0	0	0	0	0	0	0	0	0	0	0	0	0	0	0	0	0	0	0	0	0	0	0	0	0	0	0	0	0	0	0	0	0	0	0	0	0	0	0	0	0	0	0	0	0
Treponema phagedenis [1020]	0	0	0	0	0	0	0	0	0	0	0	0	0	0	0	0	0	0	0	0	0	0	0	0	0	0	0	0	0	0	0	0	0	0	0	0	0	0	0	0	0	0	0	0	0	0	0	0	0
Treponema denticola [1021]	0	0	0	0	0	0	0	0	0	0	0	0	0	0	0	0	0	0	0	0	0	0	0	0	0	0	0	0	0	0	0	0	0	0	0	0	0	0	0	0	0	0	0	7.86439e-05	0	0	0	0	0
Treponema succinifaciens [1022]	0	0	0	0	0	0	0	0	0	0	0	0	0	0	0	0	0	0	0	0	0	0	0	0	0	0	0	0	0	0	0	0	0	0	0	0	0	0	0	0	0	0	0	0	0	0	0	0	0
Treponema brennaborense [1023]	0	0	0	0	0	3.56902e-06	0	0	0	0	0	0	0	0	0	0	0	0	0	0	0	0	0	0	0	0	0	0	0	0	0	0	0	0	0	0	0	0	0	0	0	0	0	0	0	0	0	0	0
Chlamydia muridarum [1024]	0	0	0	0	0	0	0	0	0	0	0	0	0	0	0	0	0	0	0	0	0	0	0	0	0	0	0	0	0	0	0	0	0	0	0	0	0	0	0	0	0	0	0	0	0	0	0	0	0
Chlamydia trachomatis [1025]	0	0	0	0	0	0	0	0	0	0	0	0	0	0	0	0	0	0	0	0	0	0	0	0	0	0	0	0	0	0	0	0	0	0	0	0	0	0	0	0	0	0	0	0	0	0	0	0	0
Chlamydia pneumoniae [1026]	0	0	0	0	0	0	0	0	0	0	0	0	0	0	0	0	0	0	0	0	0	0	0	0	0	0	0	0	0	0	0	0	0	0	0	0	0	0	0	0	0	0	0	0	0	0	0	0	0
Chlamydia psittaci [1027]	0	0	0	0	0	0	0	0	0	0	0	0	0	0	0	0	0	0	0	0	0	0	0	0	0	0	0	0	0	0	0	0	0	0	0	0	0	0	0	0	0	0	0	0	0	0	0	0	0
Chlamydophila abortus [1028]	0	0	0	0	0	0	0	0	0	0	0	0	0	0	0	0	0	0	0	0	0	0	0	0	0	0	0	0	0	0	0	0	0	0	0	0	0	0	0	0	0	0	0	0	0	0	0	0	0
Chlamydophila caviae [1029]	0	0	0	0	0	0	0	0	0	0	0	0	0	0	0	0	0	0	0	0	0	0	0	0	0	0	0	0	0	0	0	0	0	0	0	0	0	0	0	0	0	0	0	0	0	0	0	0	0
unnamed Pyrococcus sp. NA2 [103]	0	0	0	0	0	0	0	0	0	0	0	0	0	0	0	0	0	0	0	0	0	0	0	0	0	0	0	0	0	0	0	0	0	0	0	0	0	0	0	0	0	0	0	0	0	0	0	0	0
Chlamydophila felis [1030]	0	0	0	0	0	0	0	0	0	0	0	0	0	0	0	0	0	0	0	0	0	0	0	0	0	0	0	0	0	0	0	0	0	0	0	0	0	0	0	0	0	0	0	0	0	0	0	0	0
Chlamydia pecorum [1031]	0	0	0	0	0	0	0	0	0	0	0	0	0	0	0	0	0	0	0	0	0	0	0	0	0	0	0	0	0	0	0	0	0	0	0	0	0	0	0	0	0	0	0	0	0	0	0	0	0
Parachlamydia acanthamoebae [1032]	0	0	0	0	0	0	0	0	0	0	0	0	0	0	0	0	0	0	0	0	0	0	0	0	0	0	0	0	0	0	0	0	0	0	0	0	0	0	0	0	0	0	0	0	0	0	0	0	0
Candidatus Protochlamydia amoebophila [1033]	0	0	0	0	0	0	0	0	0	0	0	0	0	0	0	0	0	0	0	0	0	0	0	0	0	0	0	0	0	0	0	0	0	0	0	0	0	0	0	0	0	0	0	0	0	0	0	0	0
Waddlia chondrophila [1034]	0	0	0	0	0	0	0	0	0	0	0	0	0	0	0	0	0	0	0	0	0	0	0	0	0	0	0	0	0	0	0	0	0	0	0	0	0	0	0	0	0	0	0	0	0	0	0	0	0
Simkania negevensis [1035]	0	0	0	0	0	0	0	0	0	0	0	0	0	0	0	0	0	0	0	0	0	0	0	0	0	0	0	0	0	0	0	0	0	0	0	0	0	0	0	0	0	0	0	0	0	0	0	0	0
Lentisphaera araneosa [1036]	0	0	0	0	0	0	0	0	0	0	0	0	0	0	0	0	0	0	0	0	0	0	0	0	0	0	0	0	0	0	0	0	0	0	0	0	0	0	0	0	0	0	0	0	0	0	0	0	0
Prosthecochloris aestuarii [1037]	0	0	0	0	0	0	0	0	0	0	0	0	0	0	0	0	0	0	0	0	0	0	0	0	0	0	0	0	0	0	0	0	0	0	0	0	0	0	0	0	0	0	0	0	0	0	0	0	0
Chlorobium phaeobacteroides [1038]	0	0	0	0	0	0	0	0	0	0	0	0	0	0	0	0	0	0	0	0	0	0	0	0	0	0	0	0	0	0	0	0	0	0	0	0	0	0	0	0	0	0	0	0	0	0	0	0	0
Chlorobaculum tepidum [1039]	0	0	0	0	0	0	0	0	0	0	0	0	0	0	0	0	0	0	0	0	0	0	0	0	0	0	0	0	0	0	0	0	0	0	0	0	0	0	0	0	0	0	0	0	0	0	0	0	0
Pyrococcus horikoshii [104]	0	0	0	0	0	0	0	0	0	0	0	0	0	0	0	0	0	0	0	0	0	0	0	0	0	0	0	0	0	0	0	0	0	0	0	0	0	0	0	0	0	0	0	0	0	0	0	0	0
Chlorobaculum parvum [1040]	0	0	0	0	0	0	0	0	0	0	0	0	0	0	0	0	0	0	0	0	0	0	0	0	0	0	0	0	0	0	0	0	0	0	0	0	0	0	0	0	0	0	0	0	0	0	0	0	0
Chlorobium phaeovibrioides [1041]	0	0	0	0	0	0	0	0	0	0	0	0	0	0	0	0	0	0	0	0	0	0	0	0	0	0	0	0	0	0	0	0	0	0	0	0	0	0	0	0	0	0	0	0	0	0	0	0	0
Pelodictyon luteolum [1042]	0	0	0	1.84991e-06	0	0	0	0	0	0	0	0	0	0	0	0	0	0	0	0	0	0	0	0	0	0	0	0	2.27777e-06	0	0	0	0	0	0	0	0	0	0	0	0	0	0	0	0	0	0	0	0
Pelodictyon phaeoclathratiforme [1043]	0	0	0	0	0	0	0	0	0	0	0	0	0	0	0	0	0	0	0	0	0	0	0	0	0	0	0	0	0	0	0	0	0	0	0	0	0	0	0	0	0	0	0	0	0	0	0	0	0
Chlorobium ferrooxidans [1044]	0	0	0	0	0	0	0	0	0	0	0	0	0	0	0	0	0	0	0	0	0	0	0	0	0	0	0	0	0	0	0	0	0	0	0	0	0	0	0	0	0	0	0	0	0	0	0	9.89186e-07	0
Chlorobium limicola [1045]	0	0	0	0	0	0	0	0	0	0	0	0	0	0	0	0	0	0	0	0	0	0	0	0	0	0	0	0	0	0	0	0	0	0	0	0	0	0	0	0	0	0	0	0	0	0	0	0	0
Chlorobium phaeobacteroides [1046]	0	0	0	0	0	0	0	0	0	0	0	0	0	0	0	0	0	0	0	0	0	0	0	0	0	0	0	0	0	0	0	0	0	0	0	0	0	0	0	0	0	0	0	0	0	0	0	0	0
Chlorobium chlorochromatii [1047]	0	0	0	0	0	0	0	0	0	0	0	0	0	0	0	0	0	0	0	0	0	0	0	0	0	0	0	0	0	0	0	0	0	0	0	0	0	0	0	0	0	0	0	0	0	0	0	0	0
Chloroherpeton thalassium [1048]	0	0	0	0	0	0	0	0	0	0	0	0	0	0	0	0	0	0	0	0	0	0	0	0	0	0	0	0	0	0	0	0	0	0	0	0	0	0	0	0	0	0	0	0	0	0	0	0	0
Chitinophaga pinensis [1049]	0	0	0	0	0	0	0	0	0	0	0	0	0	0	0	0	0	0	0	0	0	0	0	0	0	0	0	0	0	0	0	0	0	0	0	0	0	0	0	0	0	0	0	0	0	0	0	0	0
Pyrococcus furiosus [105]	0	0	0	0	0	0	0	0	0	0	0	0	0	0	0	0	0	0	0	0	0	0	0	0	0	0	0	0	0	0	0	0	0	0	0	0	0	0	0	0	0	0	0	0	0	0	0	0	0
Niastella koreensis [1050]	0	0	0	0	0	0	0	0	0	0	0	0	0	0	0	0	0	0	0	0	0	0	0	0	0	0	0	0	0	0	0	0	0	0	0	0	0	0	0	0	0	0	0	0	0	0	0	0	0
Haliscomenobacter hydrossis [1051]	0	0	0	0	0	0	0	0	0	0	0	0	0	0	0	0	0	0	0	0	0	0	0	0	0	0	0	0	0	0	0	0	0	0	0	0	0	0	0	0	0	0	0	0	0	0	0	0	0
Alistipes shahii [1052]	0.0011388	0.000232079	0.000848801	0.00257867	0.000666714	0.00291178	0.000750391	0.000377264	0.00199362	0.000585054	0.00174345	0.000102342	0.00170678	0.0016799	0.000226154	0.000544536	4.00466e-05	0.000164816	0.00117175	0.000766166	0.00102312	0.000622811	0.00528823	0.000988673	0.000483197	0.000640992	0.00388398	0	0.0288048	0.00157351	0.000221111	0.00833178	0.00477285	0.000476685	0.0023434	0.000165892	0.00108116	0.000306717	0.00257553	0.00259533	0.00510315	0.00205351	0.00239719	0.000281493	0.00430068	0.00133955	0.000499439	8.46038e-05	5.45464e-05
unnamed Alistipes sp. HGB5 [1053]	4.3274e-05	0.000207868	2.31631e-05	0.00174639	0.000466429	0.000151985	0.00011606	0.000755382	1.41708e-05	0.000261914	0.000132335	8.37166e-06	0.000279114	1.32007e-05	0.000395794	0.000205168	0.000240905	7.1746e-05	0.000617437	0	0.000764223	6.0655e-05	0.010921	6.19726e-05	0.000532046	1.91008e-05	0.000302707	0	0.00235531	2.58923e-05	0.000505185	0.00161609	0.00380602	0.0222476	0.00441514	0.0122676	3.99448e-06	2.83127e-06	0.000757236	1.20929e-05	0.000337651	0.000123001	0.00168695	0.000167864	0.000171932	0.000355624	0.000508761	2.91304e-05	9.82498e-05
Alistipes putredinis [1054]	0.0112979	2.68212e-05	0.000913462	0.0203145	0.0107879	0.00898118	0.00342479	0.0116934	0.0143345	0.0022192	0.00982628	4.60042e-05	0.00370585	7.90357e-06	0.0065231	0.00162029	0.00196006	0.00812341	6.62729e-05	0.00102413	0.0139355	0.00371789	0.0335816	0.00199111	9.91704e-05	0	0.0286884	0	0.0129063	5.20906e-05	0.00167258	0.0407654	0.0305926	0.00108854	0.000238612	0.0101303	0.0094975	0.00130776	0.000872508	0.00684223	0.0363164	0.000517024	6.45651e-05	0.0212974	0.000549737	0.0174216	0.00376639	1.30654e-05	0.0368883
Robiginitalea biformata [1055]	0	0	0	0	0	0	0	0	0	0	0	0	0	0	0	0	0	0	0	0	0	0	0	0	0	0	0	0	0	0	0	0	0	0	0	0	0	0	0	0	0	0	0	0	0	0	0	0	0
Porphyromonas asaccharolytica [1056]	0	0	0	0	0	0	0	0	0	0	0	0	0	0	0	1.44305e-05	0	0	0	0	0	0	0	1.28897e-05	0	0	0	0	0.00036581	0	0.00442304	0.00147241	0	0	0	0	0	0	2.41014e-06	0	0	0.00264737	0	0	0	0	0	0	2.60377e-06
Porphyromonas uenonis [1057]	0	0	0	0	0	0	0	0	0	2.65394e-06	2.17048e-06	0	0	0	0	0	0	0	0	0	0	0	0	0	0	1.39763e-05	0	0	8.15695e-05	7.25447e-06	2.46313e-05	6.65546e-06	0	0	0	0	0	0	1.20507e-06	0	0	1.81227e-05	0	0	0	0	0	0	1.30189e-06
Prevotella timonensis [1058]	0	0	0	0	0	0	0	0	0	0	0	0	0	0	0	0	0	0	0	0	0	0	0	0	0	0	0	0	0	0	0	0	0	0	0	0	0	0	0	0	0	0	0	0	0	0	0	1.91193e-05	0
Prevotella buccalis [1059]	2.86642e-06	0	1.95818e-06	9.26253e-06	0	0	0	0	0	0	0	0	0	0	0	0	0	0	0	0	0	0	0	0	0	0	0	0	0	0	6.63154e-06	0	0	0	0	0	0	0	0	0	4.55563e-06	1.94275e-06	0	0	0	1.24806e-05	0	0	0
Thermococcus barophilus [106]	0	0	0	0	0	0	0	0	0	0	0	0	0	0	0	0	0	0	0	0	0	0	0	0	0	0	0	0	0	0	0	0	0	0	0	0	0	0	0	0	0	0	0	0	0	0	0	0	0
Prevotella oralis [1060]	0	0	0	0	0	0	0	0	9.62507e-06	0	0	0	0	0	0	0	0	0	0	0	0	0	0	0	0	0	0	0	0	0	0	0	0	0	0	0	0	0	0	0	0	0	0	0	0	0	0	0	0
unnamed Prevotella sp. oral taxon 299 [1061]	0	0	0	0	0	0	0	0	0	0	0	0	0	0	0	0	0	0	0	0	0	0	0	0	0	0	0	0	0	0	0	0	0	0	0	0	0	0	0	0	0	0	0	0	0	0	0	0	0
unnamed Prevotella sp. oral taxon 317 [1062]	0	0	0	0	0	0	0	0	0	2.71449e-06	0	0	0	0	0	0	0	0	0	9.44311e-06	0	0	0	0	0	0	0	0	0	0	0	0	0	0	0	0	0	0	0	0	0	0	0	0	0	0	0	0	0
unnamed Prevotella sp. oral taxon 472 [1063]	0	0	0	0	0	0	0	0	0	0	0	0	0	0	0	0	0	0	0	0	0	0	0	0	0	0	0	0	0	0	0	0	0	0	0	0	0	0	0	0	0	0	0	0	2.39807e-06	0	0	0	0
Prevotella marshii [1064]	0	0	0	0	0	0	0	0	0	0	0	0	4.02883e-06	0	0	0	0	0	0	0	0	0	0	0	0	0	0	0	0	0	0	0	0	0	0	0	0	0	0	0	0	0	0	0	0	0	0	0	0
Prevotella buccae [1065]	2.89532e-06	3.07826e-06	2.38158e-06	0	0	0	3.45533e-06	0	0	0	0	0	0	0	0	0	0	0	4.10624e-06	0	0	0	0	0	1.08785e-05	0	7.50877e-06	0	0	0	0	0	0	0	0	0	0	0	0	0	0	2.21715e-06	0	0.000259132	2.69723e-06	3.90959e-06	0	0	0
Prevotella bergensis [1066]	0	0	9.32473e-07	0	0	0	0	0	0	0	0	0	0	0	7.24594e-07	0	0	0	0	0	0	0	0	0	0	0	0	0	0	0	0	0	0	0	0	0	0	0	0	0	0	0	0	0	0	0	0	0	0
Prevotella dentalis [1067]	0	0	1.33885e-06	0	0	0	1.01123e-05	0	0	0	1.95012e-06	0	0	1.96505e-06	0	4.49395e-06	0	0	3.83885e-06	0	0	2.10618e-06	0	0	0	0	0	0	0	0	0	0	1.6117e-06	0	0	0	0	0	0	0	2.93995e-06	1.95504e-06	1.23323e-06	0	9.84272e-06	0	0	0	1.9617e-06
Prevotella multisaccharivorax [1068]	0	0	1.94844e-06	0	0	0	0	2.96414e-05	0	0	0	0	0	0	0	9.78178e-06	0	0	4.29778e-06	0	0	0	0	0	0	0	0	0	0	0	0	0	0	0	0	0	0	0	0	0	0	0	0	0	2.55857e-06	0	0	0	0
Prevotella nigrescens [1069]	0	0	0	0	0	0	0	0	0	0	0	0	0	0	0	0	0	0	0	0	0	0	0	0	0	0	0	0	0	0	0	0	9.8847e-05	0	0	0	0	0	1.80014e-05	0	0	0	0	0.000573769	0.00192264	0	0	0	0
Thermococcus sibiricus [107]	0	0	0	0	0	0	0	0	0	0	0	0	0	0	0	0	0	0	0	0	0	0	0	0	0	0	0	0	0	0	0	0	0	0	0	0	0	0	0	0	0	0	0	0	0	0	0	0	0
Prevotella pallens [1070]	0	0	0	0	0	0	0	0	0	5.40142e-06	0	0	0	0	7.20448e-07	0	0	0	0	0	0	0	0	0	0	0	0	0	0	0	0	0	0	0	0	0	0	0	0	0	0	0	0	1.50384e-06	0	0	0	0	0
Prevotella disiens [1071]	0	0	0	0	0	0	0	0	0	0	0	0	0	0	0	0	0	0	0	0	0	0	6.20061e-06	0	0	0	8.95579e-05	0	0	0	0.000331554	0	0	0	0	0	0	0	0	0	0	0	0	6.06282e-06	0	0	0	0	0
Prevotella denticola [1072]	0	0	9.49676e-07	0	0	0	1.38558e-05	6.70932e-06	2.42451e-06	2.42524e-06	0	0	4.29773e-06	0	0	0	0	0	0	5.45712e-06	0	0	0	0	0	0	0	0	0	0	0	0	0	0	0	0	0	0	0	0	0	0	0	0.0053385	0.000981531	0	0	0.00241509	0
Prevotella multiformis [1073]	0	0	2.01134e-06	0	0	0	5.94911e-05	3.33521e-06	0	1.20559e-06	0	0	0	0	0	0	0	0	0	1.89044e-05	0	0	0	0	0	0	0	0	0	0	0	0	0	0	0	0	0	0	0	0	1.48804e-06	0	0	0.00103808	0.000170731	0	0	2.37721e-05	0
Prevotella melaninogenica [1074]	0	0	0	0	0	0	0	0	0	0	0	0	0	0	0	1.36224e-05	0	0	0	0	0	0	0	0	0	0	0	0	0	0	1.98391e-05	0	0	0	0	0	0	0	0	0	0	4.22329e-06	0	0	0	0	0	0	0
Prevotella veroralis [1075]	0	0	0	0	0	0	0	0	0	0	0	0	0	0	0	0	0	0	0	0	0	0	0	0	0	0	0	0	0	0	0	0	0	0	0	0	0	0	0	0	0	0	0	0	0	0	0	0	0
Prevotella bivia [1076]	9.27722e-06	0	0	0	0	0	0	0	0	0	0	0	0	0	0	0	0	0	0	0	0	0	8.93753e-06	0	0	0	0	0	0	0	5.97606e-05	0	0	0	0	0	0	0	0	0	0	6.44525e-05	0	0	0	0	0	0	0
Prevotella amnii [1077]	0	0	0	0	0	0	0	0	0	0	0	0	0	0	0	0	0	0	0	0	0	0	0	0	0	0	0	0	0	0	0	0	0	0	0	0	0	0	0	0	0	0	0	0	0	0	0	0	0
Prevotella oris [1078]	0	0	0	0	0	0	0	0	0	0	0	0	0	0	0	0	0	0	0	0	0	0	0	0	0	0	0	0	0	0	0	0	0	0	0	0	0	0	0	0	0	0	0	0.00636796	0	0	0	0	0
Prevotella salivae [1079]	0	0	0	0	0	0	3.54214e-06	0	0	0	0	0	0	0	0	0	0	0	0	0	0	0	0	0	0	0	0	0	0	0	0	0	0	0	0	0	0	0	0	0	0	0	0	0	0	0	0	0	0
Archaeoglobus fulgidus [108]	0	0	0	0	0	0	0	0	0	0	0	0	0	0	0	0	0	0	0	0	0	0	0	0	0	0	0	0	0	0	0	0	0	0	0	0	0	0	0	0	0	0	0	0	0	0	0	0	0
Prevotella oulorum [1080]	0	0	0	0	0	0	0	0	0	0	0	0	0	0	0	0	0	0	0	0	0	0	0	0	0	0	0	0	0	0	0	0	0	0	0	0	0	0	0	0	0	0	0	0	0	0	0	0	0
Prevotella copri [1081]	3.97512e-05	0.0282691	0.0688651	3.07269e-06	0.0159459	7.70783e-05	1.9897e-05	0.351126	4.30335e-06	0	0.0511794	0	0.000582969	7.55497e-05	5.49236e-05	3.52514e-05	0	0	0	0	3.477e-05	3.02063e-06	2.04466e-05	7.59897e-05	0.129139	1.26522e-05	0.00152983	6.69549e-05	0	7.3676e-06	0.015053	0.027977	1.24208e-05	0.000215291	0	2.56793e-06	2.5488e-06	2.04928e-05	0.00701459	0	0.00016098	0.063857	0.00464738	8.92791e-05	0.0164737	0.0355818	0.0147279	3.32269e-06	3.83334e-05
Prevotella bryantii [1082]	0	0	8.65897e-06	0	0	0	0	7.7685e-06	0	0	0	0	0	0	0	0	0	0	0	0	0	0	0	0	0	0	0	0	0	0	0	0	0	0	0	0	0	0	0	0	0	1.93083e-06	0	0	0	0	0	0	0
Prevotella ruminicola [1083]	0	0	0	0	0	0	3.5248e-05	0	0	0	1.3846e-06	0	0	0	1.45017e-06	0	0	0	0	0	0	0	0	0	0	0	0	0	0	0	0	0	0	0	0	0	0	0	0	0	0	1.85086e-06	6.36486e-06	0	0	0	0	0	0
Dysgonomonas gadei [1084]	0	0	0	0	0	0	0	0	0	0	0	0	0	0	0	0	0	0	0	0	0	0	0	0	0	0	0	0	0	0	0	0	0	0	0	0	0	0	0	0	0	0	0	0	0	0	0	0	0
Dysgonomonas mossii [1085]	0	0	0	0	0	0	0	0	0	0	0	0	0	0	0	0	0	0	0	0	0	0	0	0	0	0	0	0	0	0	0	0	0	0	0	0	0	0	0	0	0	0	0	0	0	0	0	0	0
unnamed Capnocytophaga sp. oral taxon 329 [1086]	0.00338578	0.00104353	0	0	0.00437371	0.00739048	0	0	0.0032262	0	0	0	0.00154206	0	0	0.00111087	0	0	0	0	0	0.0023516	0	0.000133098	0.00191861	6.3615e-06	3.61712e-05	0	0	0	0.000542743	5.0562e-06	0	0	0	0	0.00236104	2.63075e-06	1.87789e-05	0.00964232	3.09187e-05	0.00171487	0	9.92841e-06	0.0023842	0.00165982	0.00211337	0	0.00381823
Paraprevotella xylaniphila [1087]	0.000446842	0.000153591	0	0	0.00057123	0.000816225	0	0	0.000322593	4.3812e-06	0	0	0.000204616	0	0	0.000121079	0	0	0	0	0	0.00023799	0	1.39369e-05	0.000320167	0	0	0	0	0	3.86716e-05	2.26044e-07	0	0	0	0	0.000542886	2.80776e-06	0	0.00248163	1.76689e-06	0.000235846	0	2.45072e-06	0.000251248	0.000186472	0.000465649	0	0.000945945
Parabacteroides distasonis [1088]	0.00260381	0.00164642	0.00226601	0.00393039	0.034654	0.00635552	0.00249769	0.0017761	0.00584473	0.000502991	0.000204261	0.000202391	0.00432131	0.0190864	8.77781e-06	0.00488666	0	0.0262425	0.00365337	0.00263814	0.00646327	0.00124	0.00745991	0.00107427	0.0059469	0.098951	0.00119366	3.83671e-05	0.00303312	0.00674431	0.000726825	0.0131305	0.0153027	0.0128034	0.00113366	0.00261701	0.00126571	0.00100987	0.00533819	0.00482761	0.000634802	0.00490618	0.00112689	0.00817993	0.00149802	0.00171332	0.000318065	0.04889	0.00451866
Parabacteroides merdae [1089]	0.00172534	0.00221145	0.00105707	0.0163325	0.00422756	0.00762376	0.00108542	0.00539992	0.00518132	0.000233861	0.00325704	0.000182358	0.0114901	0	0	0.00603161	0	0.000365742	0	0.000968545	0.0056508	0.00298525	1.09513e-05	0.000693259	0.00303437	0.000577904	0.00613159	8.71681e-05	0.000540807	0.00134476	0.00147052	0.00876482	0.00140921	0.00862356	0.00348182	0	0.00357852	0.00110383	0.00267909	0.00274812	0.000124191	0.00798902	0.0047251	3.93432e-06	0.000622041	0.00171315	0.00236819	4.31426e-06	0.00844343
Archaeoglobus veneficus [109]	0	0	0	0	0	0	0	0	0	0	0	0	0	0	0	0	0	0	0	0	0	0	0	0	0	0	0	0	0	0	0	0	0	0	0	0	0	0	0	0	0	0	0	0	0	0	0	0	0
Bacteroides fragilis [1090]	0	0.000305962	1.77204e-05	0.000789605	0	0	0	0	8.71546e-06	2.44961e-06	2.64891e-06	0	0	0.0108036	3.66995e-06	4.67276e-05	0.000584177	0.00141704	0.00980653	0	0.000678294	0	0.00752601	0.000103347	0.0197796	3.6275e-06	4.88655e-05	0.000279965	0.000263462	0.00125416	0.107922	0.00431984	0.026693	0.018236	5.23576e-06	0.00865019	0.00323437	0	0	4.02313e-06	0.00202753	0.000594245	1.53035e-05	0.0148345	9.16957e-06	2.63494e-05	0.00166236	0.00992452	0
Bacteroides fragilis [1091]	0	0.00676157	0	2.83681e-05	7.68431e-06	0	2.47375e-05	0	0	0	0	0	6.06793e-06	0.000573469	0	0	0	7.84561e-05	0	0	0	2.15324e-06	0	0	0	0	0	0	0	0	0	1.96374e-06	3.10961e-06	0	0.000824366	0	0	0	0	0	0	0.00938133	0	0.011702	3.23799e-06	0	0	0	0
Bacteroides thetaiotaomicron [1092]	0.000538151	0.00815484	0.00132706	0.00362866	0.00135175	0.000229885	0.00242079	0.0018851	0.00932395	0.000434163	0.000226285	7.70009e-05	0.00182961	0	0.00129791	0.000274391	0.000235284	1.27613e-05	0.00625052	0.000156468	0.00119381	0.000781108	0.00333375	0.00217557	0.00560827	0.0529096	0.0010631	2.21892e-05	0.000241863	0.00166015	0.00270989	0.00736563	0.0102763	0.011677	0.000690973	5.06855e-06	0.00492848	0.000400645	0.002992	0.0854339	0.00115913	0.00231304	0.000256572	0.00986943	0.000366598	0.000699576	0.00138447	0.0391099	0
Bacteroides xylanisolvens [1093]	0.00334833	0.000415638	0.000750268	0.000281505	0.000505935	0.00906974	0.0035875	0.00574072	0.00341243	0.000131497	0.000114172	5.89433e-05	0.00112244	0.00082858	0.00294476	7.57472e-05	0.000147774	0.0213188	0.000157569	0.000214109	0.000189031	0.000611787	0.00149191	0.000330472	0.0152522	0.109792	0.00205677	0.00036508	0.000177259	0.00114473	0.000480054	0.0028975	0.00172898	0.00429191	0.000607485	2.78079e-06	0.000245774	0.00318938	0.000322264	0.045038	0.00756124	0.000280614	0.000362535	0.000403944	0.000403852	0.000138124	0.00211258	4.09013e-06	0.000468923
Bacteroides ovatus [1094]	0.00247974	0.000137683	0.0008227	0.00292246	0.000113594	0.000576293	0.00247326	0.00550217	0.015852	0.0001445	0.00134357	2.14742e-06	0.00164513	0.00993116	0.000939996	0.00134247	0.000526038	0.0219381	0.00389522	0.00107806	0.000376599	0.00481538	0.0062278	0.00410003	0.000383459	0.106939	0.0124266	7.16638e-05	0.000338683	0.00692776	0.00500047	0.00230566	0.000419438	0.00681428	0.00183049	7.95151e-06	0.000937964	0.00163944	0.000215739	0.0822971	0.0161376	0.00178125	0.00161292	0.0049026	0.000131765	0.000282639	0.0212207	4.07344e-06	0.00279162
Bacteroides finegoldii [1095]	0.00137529	0	0.00228635	0.00764496	0.000296272	0.00122807	0.00175902	0.00401742	0.000138265	8.94617e-06	5.17347e-06	0	5.51147e-05	1.29745e-05	1.57699e-05	9.51701e-06	1.19295e-05	0.00934566	0	0	0.00150562	4.12637e-06	3.60865e-05	6.08094e-05	4.06156e-05	0.000313356	8.77833e-06	0	1.85484e-05	0.00555721	0.0014642	0.00916568	0.0143722	0.0336397	0.000460015	1.91896e-06	6.04982e-06	7.87983e-06	0.000351207	0.00300657	0.000181939	0.00485336	0.000374475	2.52252e-05	1.05575e-05	0.000650863	7.94856e-05	1.31479e-06	0
Bacteroides caccae [1096]	0.00155794	0.00176195	0.000235328	0.00875521	0	0.00355674	0.00011034	0.00491878	0.00468877	0.000711385	0.00249119	5.81818e-06	0.000532267	8.12619e-06	0	0.00136162	0.00165581	0.0138316	1.50963e-05	0.00144373	0.0014601	7.10456e-06	0.00625773	0.00759891	0.000576149	0.00221622	0.00464419	5.87419e-05	0.000343879	0.00282081	0.00835705	0.0251581	4.73399e-05	0.000187626	0.00341587	0	0.003014	0.00296434	0.00592101	0	0.00982157	0.000332841	0.000130401	2.71754e-06	8.1193e-05	0.00155025	0.00482273	1.26729e-05	0.0212525
Bacteroides eggerthii [1097]	2.73453e-05	4.14688e-05	8.44019e-06	4.47483e-05	0.000467617	0.0408635	9.22855e-06	7.81043e-06	0.0019966	0.000976813	1.76126e-06	0	0.00200554	1.02305e-05	2.81223e-06	2.74707e-05	1.81028e-05	0.000123932	0	0	0.00597465	0.00266103	1.07319e-05	0	0.000185052	0.00012822	0.00677086	0	0	7.6496e-06	0	0.000103069	7.64337e-05	0.00030698	7.21844e-06	0	4.70782e-05	4.96153e-06	0.00242649	3.23039e-05	1.35293e-05	3.80427e-05	0.000216515	4.71281e-05	2.81648e-06	0.000249201	0.000509337	2.55014e-06	0.0163072
Bacteroides stercoris [1098]	0.00117379	0.00247584	0.00293093	2.95898e-05	0.00299639	2.00425e-05	0.0360479	0	1.26961e-05	0.000731531	0	1.90986e-06	0.00283889	1.05688e-05	2.36158e-06	0.00296281	1.14253e-05	0	7.77075e-06	0.00342852	0.00797991	0	4.89614e-06	1.84313e-05	0.0338857	1.04655e-05	0.0648592	0	0	0.0020474	0	0.0119853	1.68241e-06	3.09865e-05	0.00562641	1.82939e-06	0	2.15031e-05	1.42537e-05	0.0029732	1.04625e-05	0.00291876	0.00168102	0.0541199	1.011e-05	2.8185e-05	0.000776664	0	1.94231e-06
Bacteroides clarus [1099]	0.000483053	4.58975e-06	0.0004815	0.0119012	4.96004e-05	0.00387156	0.000840824	7.88961e-06	0.00333044	8.94556e-05	0.00012675	6.71795e-05	0.000260352	0	1.55191e-06	3.29317e-05	0	0.0311414	0	0.000719135	0.000641766	0.00115831	0	6.56104e-06	0.00108511	0	0.000167377	0	4.06121e-05	7.80626e-06	0	0.0012774	1.67524e-06	3.56543e-05	0.00093708	0	0.00291937	0	0.000539731	0.000165315	5.02856e-06	8.09316e-05	1.75628e-06	0.00331504	0	0.000331109	0.000136346	1.93694e-06	0.000316483
Methanohalophilus mahii [11]	0	0	0	0	0	0	0	0	0	0	0	0	0	0	0	0	0	0	0	0	0	0	0	0	0	0	0	0	0	0	0	0	0	0	0	0	0	0	0	0	0	0	0	0	0	0	0	0	0
Ferroglobus placidus [110]	0	0	0	0	0	0	0	0	0	0	0	0	0	0	0	0	0	0	0	0	0	0	0	0	0	0	0	0	0	0	0	0	0	0	0	0	0	0	0	0	0	0	0	0	0	0	0	0	0
Bacteroides uniformis [1100]	0.0284724	0.00396341	0.0091125	0.0206323	0.00739374	0.0173711	0.0141892	0.0101869	0.0384133	0.0123841	0.00352988	0.000565787	0.0155029	0.036607	0.00900922	0.0180593	0.00271585	0.0627471	0.0167442	0.00893936	0.0191635	0.0110356	0.080117	0.00510916	0.0192904	0.0813486	0.0291167	0.000159361	0.00359763	0.03333	0.00459708	0.0392033	0.189803	0.0412478	0.00651244	0.0609803	0.00296317	0.00520902	0.0736846	0.114806	0.0515797	0.00328395	0.0116808	0.15825	0.00267207	0.00755558	0.00054387	2.58288e-05	0.0237329
Bacteroides fluxus [1101]	0.000156895	1.63823e-05	3.32207e-05	6.05928e-05	3.97049e-05	0	0.000107101	2.35542e-05	0.000149855	1.62292e-05	1.96113e-05	0	0.000111897	0.000146586	0	0.000128392	4.6127e-06	0	6.15138e-05	0	0.000120522	0.000103951	0.000230652	6.01455e-06	4.58364e-05	3.42166e-05	0.000125431	0	6.42198e-06	0.000141869	4.60787e-05	0.000106743	7.08154e-05	0.000783255	1.50044e-05	0.000215495	2.62978e-06	3.55241e-05	0.0002445	4.0563e-06	0.000342763	2.23628e-05	8.73948e-05	0.000968069	1.42187e-05	1.44493e-05	0	0	1.40914e-05
Bacteroides helcogenes [1102]	0	0	0	0	0	9.38132e-06	3.50099e-06	0	0	0	0	0	3.98995e-06	0	1.52397e-06	0	0	0	0	0	0	1.11683e-05	0	0	0	0	0	0	0	0	0	0	1.85745e-06	0	0	0	0	0	0	0	0	0	0	0	0	5.77193e-06	0	0	0
Bacteroides intestinalis [1103]	0.00157414	0	0.000309655	0.00408288	0.000141402	0.000537692	0.00122656	0.000136504	0.000941633	3.24659e-06	5.26608e-05	4.57922e-05	0.000239405	0.00168969	0	4.82244e-06	0.000977071	0.000647663	0.000406045	0	0	0	0.00158825	0.000292207	0.000241833	0.00945954	7.00283e-05	0	0.000577387	5.68841e-05	2.78376e-05	0.00011233	0.00720382	0.00117254	0.000197818	0	0.00462325	0	0	0.00355578	3.92079e-06	2.2691e-05	1.12278e-05	0.0054375	0.00015371	0.000152402	2.867e-05	3.34452e-06	0.000971829
Bacteroides dorei/vulgatus [1104]	0.0202069	0.00301035	0.00905018	0.0528776	0.0429172	0.114681	0.078529	0.032017	0.0470364	0.0104899	0.0106415	0.000301838	0.0380915	0.0435583	0.0152048	0.0136348	0.00772614	0.131433	0.0350142	0.009291	0.0162317	0.0476819	0.0784137	0.0149613	0.141671	0.118776	0.0372208	0.000305283	0.000537175	0.0829274	0.00581258	0.0771505	0.0571135	0.162733	0.0167692	0.0534227	0.0475969	0.0130882	0.0337357	0.0715898	0.0262827	0.028555	0.0148622	0.038833	0.0210789	0.00871949	0.00270615	0.0330407	0.0869196
Bacteroides plebeius [1105]	1.28514e-05	0	0.00495197	0.00924019	0.00262535	0	2.1386e-05	3.6606e-05	0	0.00203459	0.000126003	1.91724e-06	0.0249529	0	0.000470472	0.000856832	0.00367115	5.62537e-06	1.22099e-05	0.0214439	0.0350386	0.0583489	0	8.70888e-06	0	1.06577e-05	1.86138e-05	0	0	0	0.00184623	0.00364774	0	1.45356e-05	0	0.00627037	0	4.35703e-05	0.00156582	0.000135616	3.59753e-05	2.75196e-05	0	0.00732265	2.23626e-05	0.00188233	0.00531388	6.68516e-06	0
Bacteroides coprophilus [1106]	0	0	1.06004e-06	0	0	3.79936e-06	0	4.6944e-06	6.15513e-06	0.00232233	3.72674e-05	0	2.62633e-05	0	0.000421434	0.000104947	1.74383e-05	0.0610996	0	0	0	1.01067e-05	0	0	0	0	0	0	0	4.04197e-06	0.00124656	3.52808e-06	0	0	1.43556e-05	0	2.76295e-06	0	0.000179281	3.51461e-05	1.44508e-06	5.88765e-05	0	3.35651e-06	1.66313e-05	3.55804e-06	0	0	0
Bacteroides coprocola [1107]	9.75868e-05	0	0	3.48504e-06	0.000339831	4.27304e-06	4.28183e-06	9.08493e-06	3.35366e-06	0	0	0	1.45989e-05	0	6.4691e-05	2.29362e-06	0	0	0	0	8.87211e-05	0.00033754	3.04086e-06	0	0.00475435	3.85156e-06	6.88176e-05	0	0	0	0	0.010607	2.43198e-06	0	0	3.15818e-06	0	0	0.00382952	2.19017e-06	0	9.39609e-05	0	1.89662e-06	2.98428e-06	3.13831e-05	1.15774e-05	0	1.92842e-05
Bacteroides salanitronis [1108]	6.26518e-06	5.03181e-06	9.04048e-07	0	8.57496e-06	2.39855e-05	3.01905e-05	0	0	2.55253e-06	2.98475e-06	0	4.00775e-06	0	0.00382295	2.44558e-06	0.000171437	0	0	0	0	1.93416e-06	0	4.4702e-06	0	0	0	0	0	0	0	3.01024e-06	4.18281e-06	0	3.15247e-06	0	0	0	0	2.46299e-06	0	3.94815e-06	1.25834e-06	2.55223e-06	0	0	0	0	0
Bacteroides coprosuis [1109]	0	0	0	0	0	0	0	0	0	0	0	0	0	0	0	0	0	0	0	0	0	0	0	0	0	0	0	0	0	0	0	0	0	0	0	0	0	0	0	0	0	0	0	0	0	0	0	0	0
Archaeoglobus profundus [111]	0	0	0	0	0	0	0	0	0	0	0	0	0	0	0	0	0	0	0	0	0	0	0	0	0	0	0	0	0	0	0	0	0	0	0	0	0	0	0	0	0	0	0	0	0	0	0	0	0
Paludibacter propionicigenes [1110]	0	0	0	0	0	0	0	0	0	0	0	0	0	0	0	0	0	0	0	0	0	0	0	0	0	0	0	0	0	0	0	0	0	0	0	0	0	0	0	0	0	0	0	0	0	0	0	0	0
Tannerella forsythia [1111]	0	0	0	0	0	0	0	0	0	0	0	0	0	0	0	0	0	0	0	0	0	0	0	0	0	0	0	0	0	0	0	0	0	0	0	0	0	0	0	0	0	0	0	9.9186e-06	0	0	0	0	0
Prevotella tannerae [1112]	0	0	2.73423e-06	0	0	0	0	0	0	0	0	0	0	0	0	0	0	0	1.15053e-05	0	0	0	0	0	0	0	0	0	0	1.50153e-05	0	0	0	0	0	0	0	0	0	0	0	0	0	2.62419e-06	0.003408	0	0	0	0
Porphyromonas gingivalis [1113]	0	0	0	0	0	0	0	0	0	0	0	0	0	0	0	0	0	0	0	0	0	0	0	0	0	0	0	0	0	0	0	0	0	0	0	0	0	0	0	0	0	0	0	9.06133e-06	0	0	0	0	0
Porphyromonas endodontalis [1114]	0	1.34923e-05	0	0	0	0	0	0	0	0	0	0	0	0	0	0	0	0	0	0	0	0	0	0	0	0	0	0	0	0	0	0	0	0	0	0	0.00132202	0	0	0	0	0	0	0.000235035	0	0	0	0	0
Odoribacter splanchnicus [1115]	0.00268097	0.00413721	0.00165351	0.00301889	0.00397389	0.00599104	0.000750705	0.000753917	0.00194518	0.00207325	0.00150648	7.35023e-05	0.00230494	0.00294742	0.00194439	0.000509121	0.000578859	0.000751996	0.00175243	0.00017624	0.00294862	0.00187938	0	0.001136	0.000671685	0	0.00113751	0	8.14344e-05	0.000359151	0.00159974	0.012827	0.00461984	0.000124025	0.0106898	1.30272e-05	0.00438761	0.000218185	0.0022856	0.00260538	0.000345064	0.00124628	0.00225478	0.00226491	0.00131395	0.00278061	8.92839e-05	0.0176423	0.00508875
Bacteroidetes oral taxon 274 [1116]	0	0	0	0	0	0	0	0	0	0	0	0	0	0	0	0	0	0	0	0	0	0	0	0	0	0	0	0	0	0	0	0	0	0	0	0	0	0	0	0	0	0	0	0	0	0	0	0	0
Candidatus Azobacteroides pseudotrichonymphae [1117]	0	0	0	0	0	0	0	0	0	0	0	0	0	0	0	0	0	0	0	0	0	0	0	0	0	0	0	0	0	0	0	0	0	0	0	0	0	0	0	0	0	0	0	0	0	0	0	0	0
Capnocytophaga gingivalis [1118]	0	0	0	0	0	0	0	0	0	0	0	0	0	0	0	0	0	0	0	0	0	0	0	0	0	0	0	0	0	0	0	0	0	0	0	0	0	0	0	0	0	0	0	0	0	0	0	0	0
unnamed Capnocytophaga sp. oral taxon 338 [1119]	0	0	0	0	0	0	0	0	0	0	0	0	0	0	0	0	0	0	0	0	0	0	0	0	0	0	0	0	0	0	0	0	0	0	0	0	0	0	0	0	0	0	0	0	0	0	0	0	0
Candidatus Nitrosoarchaeum koreensis MY1 [112]	0	0	0	0	0	0	0	0	0	0	0	0	0	0	0	0	0	0	0	0	0	0	0	0	0	0	0	0	0	0	0	0	0	0	0	0	0	0	0	0	0	0	0	0	0	0	0	0	0
Capnocytophaga ochracea [1120]	0	0	0	0	0	0	0	0	0	0	0	0	0	0	0	0	0	0	0	0	0	0	0	0	0	0	0	0	0	0	0	0	0	0	0	0	0	0	0	0	0	0	0	0	0	0	0	0	0
Capnocytophaga ochracea [1121]	0	0	0	0	0	0	0	0	0	0	0	0	0	0	0	0	0	0	0	0	0	0	0	0	0	0	0	0	0	0	0	0	0	0	0	0	0	0	0	0	0	0	0	0	0	0	0	0	0
Capnocytophaga sputigena [1122]	0	0	0	0	0	0	0	0	0	0	0	0	0	0	0	0	0	0	0	0	0	0	0	0	0	0	0	0	0	0	0	0	0	0	0	0	0	0	0	0	0	0	0	0	0	0	0	0	0
Capnocytophaga canimorsus [1123]	0	0	0	0	0	0	0	0	0	0	0	0	0	0	0	0	0	0	0	0	0	0	0	0	0	0	0	0	0	0	0	0	0	0	0	0	0	0	0	0	0	0	0	0	0	0	0	0	0
Gramella forsetii [1124]	0	0	0	0	0	0	0	0	0	0	0	0	0	0	0	0	0	0	0	0	0	0	0	0	0	0	0	0	0	0	0	0	0	0	0	0	0	0	0	0	0	0	0	0	0	0	0	0	0
Zunongwangia profunda [1125]	0	0	0	0	0	0	0	0	0	0	0	0	0	0	0	0	0	0	0	0	0	0	0	0	0	0	0	0	0	0	0	0	0	0	0	0	0	0	0	0	0	0	0	0	0	0	0	0	0
Dokdonia donghaensis [1126]	0	0	0	0	0	0	0	0	0	0	0	0	0	0	0	0	0	0	0	0	0	0	0	0	0	0	0	0	0	0	0	0	0	0	0	0	0	0	0	0	0	0	0	0	0	0	0	0	0
unnamed Krokinobacter sp. 4H-3-7-5 [1127]	0	0	0	0	0	0	0	0	0	0	0	0	0	0	0	0	0	0	0	0	0	0	0	0	0	0	0	0	0	0	0	0	0	0	0	0	0	0	0	0	0	0	0	0	0	0	0	0	0
Leeuwenhoekiella blandensis [1128]	0	0	0	0	0	0	0	0	0	0	0	0	0	0	0	0	0	0	0	0	0	0	0	0	0	0	0	0	0	0	0	0	0	0	0	0	0	0	0	0	0	0	0	0	0	0	0	0	0
Cellulophaga algicola [1129]	0	0	0	0	0	0	0	0	0	0	0	0	0	0	0	0	0	0	0	0	0	0	0	0	0	0	0	0	0	0	0	0	0	0	0	0	0	0	0	0	0	0	0	0	0	0	0	0	0
Candidatus Nitrosoarchaeum limnia [113]	0	0	0	0	0	0	0	0	0	0	0	0	0	0	0	0	0	0	0	0	0	0	0	0	0	0	0	0	0	0	0	0	0	0	0	0	0	0	0	0	0	0	0	0	0	0	0	0	0
Cellulophaga lytica [1130]	0	0	0	0	0	0	0	0	0	0	0	0	0	0	0	0	0	0	0	0	0	0	0	0	0	0	0	0	0	0	0	0	0	0	0	0	0	0	0	0	0	0	0	0	0	0	0	0	0
unnamed Maribacter sp. HTCC2170 [1131]	0	0	0	0	0	0	0	0	0	0	0	0	0	0	0	0	0	0	0	0	0	0	0	0	0	0	0	0	0	0	0	0	0	0	0	0	0	0	0	0	0	0	0	0	0	0	0	0	0
Muricauda ruestringensis [1132]	0	0	0	0	0	0	0	0	0	0	0	0	0	0	0	0	0	0	0	0	0	0	0	0	0	0	0	0	0	0	0	0	0	0	0	0	0	0	0	0	0	0	0	0	0	0	0	0	0
unnamed Flavobacteria bacterium MS024-3C [1133]	0	0	0	0	0	0	0	0	0	0	0	0	0	0	0	0	0	0	0	0	0	0	0	0	0	0	0	0	0	0	0	0	0	0	0	0	0	0	0	0	0	0	0	0	0	0	0	0	0
Flavobacterium johnsoniae [1134]	0	0	0	0	0	0	0	0	0	0	0	0	0	0	0	0	0	0	0	0	0	0	0	0	0	0	0	0	0	0	0	0	0	0	0	0	0	0	0	0	0	0	0	0	0	0	0	0	0
Flavobacterium psychrophilum [1135]	0	0	0	0	0	0	0	0	0	0	0	0	0	0	0	0	0	0	0	0	0	0	0	0	0	0	0	0	0	0	0	0	0	0	0	0	0	0	0	0	0	0	0	0	0	0	0	0	0
unnamed Flavobacteria bacterium BAL38 [1136]	0	0	0	0	0	0	0	0	0	0	0	0	0	0	0	0	0	0	0	0	0	0	0	0	0	0	0	0	0	0	0	0	0	0	0	0	0	0	0	0	0	0	0	0	0	0	0	0	0
Flavobacterium columnare [1137]	0	0	0	0	0	0	0	0	0	0	0	0	0	0	0	0	0	0	0	0	0	0	0	0	0	0	0	0	0	0	0	0	0	0	0	0	0	0	0	0	0	0	0	0	0	0	0	0	0
Flavobacterium branchiophilum [1138]	0	0	0	0	0	0	0	0	0	0	0	0	0	0	0	0	0	0	0	0	0	0	0	0	0	0	0	0	0	0	0	0	0	0	0	0	0	0	0	0	0	0	0	0	0	0	0	0	0
Polaribacter irgensii [1139]	0	0	0	0	0	0	0	0	0	0	0	0	0	0	0	0	0	0	0	0	0	0	0	0	0	0	0	0	0	0	0	0	0	0	0	0	0	0	0	0	0	0	0	0	0	0	0	0	0
Nitrosopumilus maritimus [114]	0	0	0	0	0	0	0	0	0	0	0	0	0	0	0	0	0	0	0	0	0	0	0	0	0	0	0	0	0	0	0	0	0	0	0	0	0	0	0	0	0	0	0	0	0	0	0	0	0
unnamed Polaribacter sp. MED152 [1140]	0	0	0	0	0	0	0	0	0	0	0	0	0	0	0	0	0	0	0	0	0	0	0	0	0	0	0	0	0	0	0	0	0	0	0	0	0	0	0	0	0	0	0	0	0	0	0	0	0
Bizionia argentinensis [1141]	0	0	0	0	0	0	0	0	0	0	0	0	0	0	0	0	0	0	0	0	0	0	0	0	0	0	0	0	0	0	0	0	0	0	0	0	0	0	0	0	0	0	0	0	0	0	0	0	0
unnamed Lacinutrix sp. 5H-3-7-4 [1142]	0	0	0	0	0	0	0	0	0	0	0	0	0	0	0	0	0	0	0	0	0	0	0	0	0	0	0	0	0	0	0	0	0	0	0	0	0	0	0	0	0	0	0	0	0	0	0	0	0
unnamed Flavobacteriales bacterium ALC-1 [1143]	0	0	0	0	0	0	0	0	0	0	0	0	0	0	0	0	0	0	0	0	0	0	0	0	0	0	0	0	0	0	0	0	0	0	0	0	0	0	0	0	0	0	0	0	0	0	0	0	0
Kordia algicida [1144]	0	0	0	0	0	0	0	0	0	0	0	0	0	0	0	0	0	0	0	0	0	0	0	0	0	0	0	0	0	0	0	0	0	0	0	0	0	0	0	0	0	4.07958e-06	0	0	0	0	0	0	0
unidentified eubacterium SCB49 [1145]	0	0	0	0	0	0	0	0	0	0	0	0	0	0	0	0	0	0	0	0	0	0	0	0	0	0	0	0	0	0	0	0	0	0	0	0	0	0	0	0	0	0	0	0	0	0	0	0	0
Croceibacter atlanticus [1146]	0	0	0	0	0	0	0	0	0	0	0	0	0	0	0	0	0	0	0	0	0	0	0	0	0	0	0	0	0	0	0	0	0	0	0	0	0	0	0	0	0	0	0	0	0	0	0	0	0
unnamed Flavobacteria bacterium BBFL7 [1147]	0	0	0	0	0	0	0	0	0	0	0	0	0	0	0	0	0	0	0	0	0	0	0	0	0	0	0	0	0	0	0	0	0	0	0	0	0	0	0	0	0	0	0	0	0	0	0	0	0
Psychroflexus torquis [1148]	0	0	0	0	0	0	0	0	0	0	0	0	0	0	0	0	0	0	0	0	0	0	0	0	0	0	0	0	0	0	0	0	0	0	0	0	0	0	0	0	0	0	0	0	0	0	0	0	0
unnamed Flavobacteria bacterium MS024-2A [1149]	0	0	0	0	0	0	0	0	0	0	0	0	0	0	0	0	0	0	0	0	0	0	0	0	0	0	0	0	0	0	0	0	0	0	0	0	0	0	0	0	0	0	0	0	0	0	0	0	0
Nanoarchaeum equitans [115]	0	0	0	0	0	0	0	0	0	0	0	0	0	0	0	0	0	0	0	0	0	0	0	0	0	0	0	0	0	0	0	0	0	0	0	0	0	0	0	0	0	0	0	0	0	0	0	0	0
Riemerella anatipestifer [1150]	0	0	0	0	0	0	0	0	0	0	0	0	0	0	0	0	0	0	0	0	0	0	0	0	0	0	0	0	0	0	0	0	0	0	0	0	0	0	0	0	0	0	0	0	0	0	0	0	0
Chryseobacterium gleum [1151]	0	0	0	0	0	0	0	0	0	0	0	0	0	0	0	0	0	0	0	0	0	0	0	0	0	0	0	0	0	0	0	0	0	0	0	0	0	0	0	0	0	0	0	0	0	0	0	0	0
unnamed Flavobacteriaceae bacterium 3519-10 [1152]	0	0	0	0	0	0	0	0	0	0	0	0	0	0	0	0	0	0	0	0	0	0	0	0	0	0	0	0	0	0	0	0	0	0	0	0	0	0	0	0	0	0	0	0	0	0	0	0	0
Weeksella virosa [1153]	0	0	0	0	0	0	0	0	0	0	0	0	0	0	0	0	0	0	0	0	0	0	0	0	0	0	0	0	0	0	0	0	0	0	0	0	0	0	0	0	0	0	0	0	0	0	0	0	0
Owenweeksia hongkongensis [1154]	0	0	0	0	0	0	0	0	0	0	0	0	0	0	0	0	0	0	0	0	0	0	0	0	0	0	0	0	0	0	0	0	0	0	0	0	0	0	0	0	0	0	0	0	0	0	0	0	0
Fluviicola taffensis [1155]	0	0	0	0	0	0	0	0	0	0	0	0	0	0	0	0	0	0	0	0	0	0	0	0	0	0	0	0	0	0	0	0	0	0	0	0	0	0	0	0	0	0	0	0	0	0	0	0	0
Sphingobacterium spiritivorum [1156]	0	0	0	0	0	0	0	0	0	0	0	0	0	0	0	0	0	0	0	0	0	0	0	0	0	0	0	0	0	0	0	0	0	0	0	0	0	0	0	0	0	0	0	0	0	0	0	0	0
unnamed Sphingobacterium sp. 21 [1157]	0	0	0	0	0	0	0	0	0	0	0	0	0	0	0	0	0	0	0	0	0	0	0	0	0	0	0	0	0	0	0	0	0	0	0	0	0	0	0	0	0	0	0	0	0	0	0	0	0
unnamed Pedobacter sp. BAL39 [1158]	0	0	0	0	0	0	0	0	0	0	0	0	0	0	0	0	0	0	0	0	0	0	0	0	0	0	0	0	0	0	0	0	0	0	0	0	0	0	0	0	0	0	0	0	0	0	0	0	0
Pedobacter heparinus [1159]	0	0	0	0	0	0	0	0	0	0	0	0	0	0	0	0	0	0	0	0	0	0	0	0	0	0	0	0	0	0	0	0	0	0	0	0	0	0	0	0	0	0	0	0	0	0	0	0	0
Candidatus Tremblaya princeps [116]	0	0	0	0	0	0	0	0	0	0	0	0	0	0	0	0	0	0	0	0	0	0	0	0	0	0	0	0	0	0	0	0	0	0	0	0	0	0	0	0	0	0	0	0	0	0	0	0	0
Pedobacter saltans [1160]	0	0	0	0	0	0	0	0	0	0	0	0	0	0	0	0	0	0	0	0	0	0	0	0	0	0	0	0	0	0	0	0	0	0	0	0	0	0	0	0	0	0	0	0	0	0	0	0	0
Mucilaginibacter paludis [1161]	0	0	0	0	0	0	0	0	0	0	0	0	0	0	0	0	0	0	0	0	0	0	0	0	0	0	0	0	0	0	0	0	0	0	0	0	0	0	0	0	0	0	0	0	0	0	0	0	0
unnamed Algoriphagus sp. PR1 [1162]	0	0	0	0	0	0	0	0	0	0	0	0	0	0	0	0	0	0	0	0	0	0	0	0	0	0	0	0	0	0	0	0	0	0	0	0	0	0	0	0	0	0	0	0	0	0	0	0	0
Cyclobacterium marinum [1163]	0	0	0	0	0	0	0	0	0	0	0	0	0	0	0	0	0	0	0	0	0	0	0	0	0	0	0	0	0	0	0	0	0	0	0	0	0	0	0	0	0	0	0	0	0	0	0	0	0
Marivirga tractuosa [1164]	0	0	0	0	0	0	0	0	0	0	0	0	0	0	0	0	0	0	0	0	0	0	0	0	0	0	0	0	0	0	0	0	0	0	0	0	0	0	0	0	0	0	0	0	0	0	0	0	0
Cytophaga hutchinsonii [1165]	0	0	0	0	0	0	0	0	0	0	0	0	0	0	0	0	0	0	0	0	0	0	0	0	0	0	0	0	0	0	0	0	0	0	0	0	0	0	0	0	0	0	0	0	0	0	0	0	0
Dyadobacter fermentans [1166]	0	0	0	0	0	0	0	0	0	0	0	0	0	0	0	0	0	0	0	0	0	0	0	0	0	0	0	0	0	0	0	0	0	0	0	0	0	0	0	0	0	0	0	0	0	0	0	0	0
Runella slithyformis [1167]	0	0	0	0	0	0	0	0	0	0	0	0	0	0	0	0	0	0	0	0	0	0	0	0	0	0	0	0	0	0	0	0	0	0	0	0	0	0	0	0	0	0	0	0	0	0	0	0	0
Spirosoma linguale [1168]	0	0	0	0	0	0	0	0	0	0	0	0	0	0	0	0	0	0	0	0	0	0	0	0	0	0	0	0	0	0	0	0	0	0	0	0	0	0	0	0	0	0	0	0	0	0	0	0	0
Leadbetterella byssophila [1169]	0	0	0	0	0	0	0	0	0	0	0	0	0	0	0	0	0	0	0	0	0	0	0	0	0	0	0	0	0	0	0	0	0	0	0	0	0	0	0	0	0	0	0	0	0	0	0	0	0
Candidatus Hodgkinia cicadicola [117]	0	0	0	0	0	0	0	0	0	0	0	0	0	0	0	0	0	0	0	0	0	0	0	0	0	0	0	0	0	0	0	0	0	0	0	0	0	0	0	0	0	0	0	0	0	0	0	0	0
Microscilla marina [1170]	0	0	0	0	0	0	0	0	0	0	0	0	0	0	0	0	0	0	0	0	0	0	0	0	0	0	0	0	0	0	0	0	0	0	0	0	0	0	0	0	0	0	0	0	0	0	0	0	0
Candidatus Carsonella ruddii [1171]	0	0	0	0	0	0	0	0	0	0	0	0	0	0	0	0	0	0	0	0	0	0	0	0	0	0	0	0	0	0	0	0	0	0	0	0	0	0	0	0	0	0	0	0	0	0	0	0	0
Candidatus Zinderia insecticola [1172]	0	0	0	0	0	0	0	0	0	0	0	0	0	0	0	0	0	0	0	0	0	0	0	0	0	0	0	0	0	0	0	0	0	0	0	0	0	0	0	0	0	0	0	0	0	0	0	0	0
Candidatus Sulcia muelleri [1173]	0	0	0	0	0	0	0	0	0	0	0	0	0	0	0	0	0	0	0	0	0	0	0	0	0	0	0	0	0	0	0	0	0	0	0	0	0	0	0	0	0	0	0	0	0	0	0	0	0
Candidatus Sulcia muelleri [1174]	0	0	0	0	0	0	0	0	0	0	0	0	0	0	0	0	0	0	0	0	0	0	0	0	0	0	0	0	0	0	0	0	0	0	0	0	0	0	0	0	0	0	0	0	0	0	0	0	0
Candidatus Sulcia muelleri [1175]	0	0	0	0	0	0	0	0	0	0	0	0	0	0	0	0	0	0	0	0	0	0	0	0	0	0	0	0	0	0	0	0	0	0	0	0	0	0	0	0	0	0	0	0	0	0	0	0	0
unnamed Blattabacterium sp. (Mastotermes darwiniensis) [1176]	0	0	0	0	0	0	0	0	0	0	0	0	0	0	0	0	0	0	0	0	0	0	0	0	0	0	0	0	0	0	0	0	0	0	0	0	0	0	0	0	0	0	0	0	0	0	0	0	0
Blattabacterium punctulatus [1177]	0	0	0	0	0	0	0	0	0	0	0	0	0	0	0	0	0	0	0	0	0	0	0	0	0	0	0	0	0	0	0	0	0	0	0	0	0	0	0	0	0	0	0	0	0	0	0	0	0
unnamed Blattabacterium sp. (Periplaneta americana) [1178]	0	0	0	0	0	0	0	0	0	0	0	0	0	0	0	0	0	0	0	0	0	0	0	0	0	0	0	0	0	0	0	0	0	0	0	0	0	0	0	0	0	0	0	0	0	0	0	0	0
unnamed Blattabacterium sp. (Blattella germanica) [1179]	0	0	0	0	0	0	0	0	0	0	0	0	0	0	0	0	0	0	0	0	0	0	0	0	0	0	0	0	0	0	0	0	0	0	0	0	0	0	0	0	0	0	0	0	0	0	0	0	0
Mycoplasma genitalium [118]	0	0	0	0	0	0	0	0	0	0	0	0	0	0	0	0	0	0	0	0	0	0	0	0	0	0	0	0	0	0	0	0	0	0	0	0	0	0	0	0	0	0	0	0	0	0	0	0	0
Candidatus Amoebophilus asiaticus [1180]	0	0	0	0	0	0	0	0	0	0	0	0	0	0	0	0	0	0	0	0	0	0	0	0	0	0	0	0	0	0	0	0	0	0	0	0	0	0	0	0	0	0	0	0	0	0	0	0	0
Elusimicrobium minutum [1181]	0	0	0	0	0	0	0	0	0	0	0	0	0	0	0	0	0	0	0	0	0	0	0	0	0	0	0	0	0	0	0	0	0	0	0	0	0	0	0	0	0	0	0	0	0	0	0	0	0
uncultured Termite group 1 bacterium [1182]	0	0	0	0	0	0	0	0	0	0	0	0	0	0	0	0	0	0	0	0	0	0	0	0	0	0	0	0	0	0	0	0	0	0	0	0	0	0	0	0	0	0	0	0	0	0	0	0	0
Brachyspira intermedia [1183]	0	0	0	0	0	0	0	0	0	0	0	0	0	0	0	0	0	0	0	0	0	0	0	0	0	0	0	0	0	0	0	0	0	0	0	0	0	0	0	0	0	0	0	0	0	0	0	0	0
Brachyspira hyodysenteriae [1184]	0	0	0	0	0	0	0	0	0	0	0	0	0	2.15952e-06	0	0	0	0	0	0	0	0	0	0	0	0	0	0	0	0	0	0	0	0	0	0	0	0	0	0	0	0	0	0	0	0	0	0	0
Brachyspira murdochii [1185]	0	0	0	0	0	0	0	0	0	0	0	0	0	0	0	0	0	0	0	0	0	0	0	0	0	0	0	0	0	0	0	0	0	0	0	0	0	0	0	0	0	0	0	0	0	0	0	0	0
Brachyspira pilosicoli [1186]	0	0	0	0	0	0	0	0	0	0	0	0	0	0	0	0	0	0	0	0	0	0	0	0	0	0	0	0	0	0	0	0	0	0	0	0	0	0	0	0	0	0	0	0	0	0	0	0	0
Borrelia burgdorferi [1187]	0	0	0	0	0	0	0	0	0	0	0	0	0	0	0	0	0	0	0	0	0	0	0	0	0	0	0	0	0	0	0	0	0	0	0	0	0	0	0	0	0	0	0	0	0	0	0	0	0
Borrelia bissettii [1188]	0	0	0	0	0	0	0	0	0	0	0	0	0	0	0	0	0	0	0	0	0	0	0	0	0	0	0	0	0	0	0	0	0	0	0	0	0	0	0	0	0	0	0	0	0	0	0	0	0
Borrelia garinii [1189]	0	0	0	0	0	0	0	0	0	0	0	0	0	0	0	0	0	0	0	0	0	0	0	0	0	0	0	0	0	0	0	0	0	0	0	0	0	0	0	0	0	0	0	0	0	0	0	0	0
Mycoplasma pneumoniae [119]	0	0	0	0	0	0	0	0	0	0	0	0	0	0	0	0	0	0	0	0	0	0	0	0	0	0	0	0	0	0	0	0	0	0	0	0	0	0	0	0	0	0	0	0	0	0	0	0	0
Borrelia afzelii [1190]	0	0	0	0	0	0	0	0	0	0	0	0	0	0	0	0	0	0	0	0	0	0	0	0	0	0	0	0	0	0	0	0	0	0	0	0	0	0	0	0	0	0	0	0	0	0	0	0	0
Borrelia spielmanii [1191]	0	0	0	0	0	0	0	0	0	0	0	0	0	0	0	0	0	0	0	0	0	0	0	0	0	0	0	0	0	0	0	0	0	0	0	0	0	0	0	0	0	0	0	0	0	0	0	0	0
Borrelia valaisiana [1192]	0	0	0	0	0	0	0	0	0	0	0	0	0	0	0	0	0	0	0	0	0	0	0	0	0	0	0	0	0	0	0	0	0	0	0	0	0	0	0	0	0	0	0	0	0	0	0	0	0
Borrelia recurrentis [1193]	0	0	0	0	0	0	0	0	0	0	0	0	0	0	0	0	0	0	0	0	0	0	0	0	0	0	0	0	0	0	0	0	0	0	0	0	0	0	0	0	0	0	0	0	0	0	0	0	0
Borrelia hermsii [1194]	0	0	0	0	0	0	0	0	0	0	0	0	0	0	0	0	0	0	0	0	0	0	0	0	0	0	0	0	0	0	0	0	0	0	0	0	0	0	0	0	0	0	0	0	0	0	0	0	0
Borrelia turicatae [1195]	0	0	0	0	0	0	0	0	0	0	0	0	0	0	0	0	0	0	0	0	0	0	0	0	0	0	0	0	0	0	0	0	0	0	0	0	0	0	0	0	0	0	0	0	0	0	0	0	0
Leptospira biflexa [1196]	0	0	0	0	0	0	0	0	0	0	0	0	0	0	0	0	0	0	0	0	0	0	0	0	0	0	0	0	0	0	0	0	0	0	0	0	0	0	0	0	0	0	0	0	0	0	0	0	0
Leptospira borgpetersenii [1197]	0	0	0	0	0	0	0	0	0	0	0	0	0	0	0	0	0	0	0	0	0	0	0	0	0	0	0	0	0	0	0	0	0	0	0	0	0	0	0	0	0	0	0	0	0	0	0	0	0
Leptospira interrogans [1198]	0	0	0	0	0	0	0	0	0	0	0	0	0	0	0	0	0	0	0	0	0	0	0	0	0	0	0	0	0	0	0	0	0	0	0	0	0	0	0	0	0	0	0	0	0	0	0	0	0
Thermovibrio ammonificans [1199]	0	0	0	0	0	0	0	0	0	0	0	0	0	0	0	0	0	0	0	0	0	0	0	0	0	0	0	0	0	0	0	0	0	0	0	0	0	0	0	0	0	0	0	0	0	0	0	0	0
Methanosalsum zhilinae [12]	0	0	0	0	0	0	0	0	0	0	0	0	0	0	0	0	0	0	0	0	0	0	0	0	0	0	0	0	0	0	0	0	0	0	0	0	0	0	0	0	0	0	0	0	0	0	0	0	0
Mycoplasma suis [120]	0	0	0	0	0	0	0	0	0	0	0	0	0	0	0	0	0	0	0	0	0	0	0	0	0	0	0	0	0	0	0	0	0	0	0	0	0	0	0	0	0	0	0	0	0	0	0	0	0
Desulfurobacterium thermolithotrophum [1200]	0	0	0	0	0	0	0	0	0	0	0	0	0	0	0	0	0	0	0	0	0	0	0	0	0	0	0	0	0	0	0	0	0	0	0	0	0	0	0	0	0	0	0	0	0	0	0	0	0
Sulfurihydrogenibium azorense [1201]	0	0	0	0	0	0	0	0	0	0	0	0	0	0	0	0	0	0	0	0	0	0	0	0	0	0	0	0	0	0	0	0	0	0	0	0	0	0	0	0	0	0	0	0	0	0	0	0	0
unnamed Sulfurihydrogenibium sp. YO3AOP1 [1202]	0	0	0	0	0	0	0	0	0	0	0	0	0	0	0	0	0	0	0	0	0	0	0	0	0	0	0	0	0	0	0	0	0	0	0	0	0	0	0	0	0	0	0	0	0	0	0	0	0
Persephonella marina [1203]	0	0	0	0	0	0	0	0	0	0	0	0	0	0	0	0	0	0	0	0	0	0	0	0	0	0	0	0	0	0	0	0	0	0	0	0	0	0	0	0	0	0	0	0	0	0	0	0	0
Hydrogenobacter thermophilus [1204]	0	0	0	0	0	0	0	0	0	0	0	0	0	0	0	0	0	0	0	0	0	0	0	0	0	0	0	0	0	0	0	0	0	0	0	0	0	0	0	0	0	0	0	0	0	0	0	0	0
Thermocrinis albus [1205]	0	0	0	0	0	0	0	0	0	0	0	0	0	0	0	0	0	0	0	0	0	0	0	0	0	0	0	0	0	0	0	0	0	0	0	0	0	0	0	0	0	0	0	0	0	0	0	0	0
Aquifex aeolicus [1206]	0	0	0	0	0	0	0	0	0	0	0	0	0	0	0	0	0	0	0	0	0	0	0	0	0	0	0	0	0	0	0	0	0	0	0	0	0	0	0	0	0	0	0	0	0	0	0	0	0
unnamed Hydrogenobaculum sp. Y04AAS1 [1207]	0	0	0	0	0	0	0	0	0	0	0	0	0	0	0	0	0	0	0	0	0	0	0	0	0	0	0	0	0	0	0	0	0	0	0	0	0	0	0	0	0	0	0	0	0	0	0	0	0
Deferribacter desulfuricans [1208]	0	0	0	0	0	0	0	0	0	0	0	0	0	0	0	0	0	0	0	0	0	0	0	0	0	0	0	0	0	0	0	0	0	0	0	0	0	0	0	0	0	0	0	0	0	0	0	0	0
Calditerrivibrio nitroreducens [1209]	0	0	0	0	0	0	0	0	0	0	0	0	0	0	0	0	0	0	0	0	0	0	0	0	0	0	0	0	0	0	0	0	0	0	0	0	0	0	0	0	0	0	0	0	0	0	0	0	0
Mycoplasma haemofelis [121]	0	0	0	0	0	0	0	0	0	0	0	0	0	0	0	0	0	0	0	0	0	0	0	0	0	0	0	0	0	0	0	0	0	0	0	0	0	0	0	0	0	0	0	0	0	0	0	0	0
Flexistipes sinusarabici [1210]	0	0	0	0	0	0	0	0	0	0	0	0	0	0	0	0	0	0	0	0	0	0	0	0	0	0	0	0	0	0	0	0	0	0	0	0	0	0	0	0	0	0	0	0	0	0	0	0	0
Denitrovibrio acetiphilus [1211]	0	0	0	0	0	0	0	0	0	0	0	0	0	0	0	0	0	0	0	0	0	0	0	0	0	0	0	0	0	0	0	0	0	0	0	0	0	0	0	0	0	0	0	0	0	0	0	0	0
Thermodesulfovibrio yellowstonii [1212]	0	0	0	0	0	0	0	0	0	0	0	0	0	0	0	0	0	0	0	0	0	0	0	0	0	0	0	0	0	0	0	0	0	0	0	0	0	0	0	0	0	0	0	0	0	0	0	0	0
Hippea maritima [1213]	0	0	0	0	0	0	0	0	0	0	0	0	0	0	0	0	0	0	0	0	0	0	0	0	0	0	0	0	0	0	0	0	0	0	0	0	0	0	0	0	0	0	0	0	0	0	0	0	0
Thermodesulfatator indicus [1214]	0	0	0	0	0	0	0	0	0	0	0	0	0	0	0	0	0	0	0	0	0	0	0	0	0	0	0	0	0	0	0	0	0	0	0	0	0	0	0	0	0	0	0	0	0	0	0	0	0
unnamed Thermodesulfobacterium sp. OPB45 [1215]	0	0	0	0	0	0	0	0	0	0	0	0	0	0	0	0	0	0	0	0	0	0	0	0	0	0	0	0	0	0	0	0	0	0	0	0	0	0	0	0	0	0	0	0	0	0	0	0	0
Lawsonia intracellularis [1216]	0	0	0	0	0	0	0	0	0	0	0	0	0	0	0	0	0	0	0	0	0	0	0	0	0	0	0	0	0	0	0	0	0	0	0	0	0	0	0	0	0	0	0	0	0	0	0	0	0
Kosmotoga olearia [1217]	0	0	0	0	0	0	0	0	0	0	0	0	0	0	0	0	0	0	0	0	0	0	0	0	0	0	0	0	0	0	0	0	0	0	0	0	0	0	0	0	0	0	0	0	0	0	0	0	0
Mesotoga prima [1218]	0	0	0	0	0	0	0	0	0	0	0	0	0	0	0	0	0	0	0	0	0	0	0	0	0	0	0	0	0	0	0	0	0	0	0	0	0	0	0	0	0	0	0	0	0	0	0	0	0
Thermosipho melanesiensis [1219]	0	0	0	0	0	0	0	0	0	0	0	0	0	0	0	0	0	0	0	0	0	0	0	0	0	0	0	0	0	0	0	0	0	0	0	0	0	0	0	0	0	0	0	0	0	0	0	0	0
Mycoplasma haemocanis [122]	0	0	0	0	0	0	0	0	0	0	0	0	0	0	0	0	0	0	0	0	0	0	0	0	0	0	0	0	0	0	0	0	0	0	0	0	0	0	0	0	0	0	0	0	0	0	0	0	0
Thermosipho africanus [1220]	0	0	0	0	0	0	0	0	0	0	0	0	0	0	0	0	0	0	0	0	0	0	0	0	0	0	0	0	0	0	0	0	0	0	0	0	0	0	0	0	0	0	0	0	0	0	0	0	0
Fervidobacterium nodosum [1221]	0	0	0	0	0	0	0	0	0	0	0	0	0	0	0	0	0	0	0	0	0	0	0	0	0	0	0	0	0	0	0	0	0	0	0	0	0	0	0	0	0	0	0	0	0	0	0	0	0
Petrotoga mobilis [1222]	0	0	0	0	0	0	0	0	0	0	0	0	0	0	0	0	0	0	0	0	0	0	0	0	0	0	0	0	0	0	0	0	0	0	0	0	0	0	0	0	0	0	0	0	0	0	0	0	0
Marinitoga piezophila [1223]	0	0	0	0	0	0	0	0	0	0	0	0	0	0	0	0	0	0	0	0	0	0	0	0	0	0	0	0	0	0	0	0	0	0	0	0	0	0	0	0	0	0	0	0	0	0	0	0	0
Thermotoga naphthophila/petrophila [1224]	0	0	0	0	0	0	0	0	0	0	0	0	0	0	0	0	0	0	0	0	0	0	0	0	0	0	0	0	0	0	0	0	0	0	0	0	0	0	0	0	0	0	0	0	0	0	0	0	0
Thermotoga maritima [1225]	0	0	0	0	0	0	0	0	0	0	0	0	0	0	0	0	0	0	0	0	0	0	0	0	0	0	0	0	0	0	0	0	0	0	0	0	0	0	0	0	0	0	0	0	0	0	0	0	0
Thermotoga neapolitana [1226]	0	0	0	0	0	0	0	0	0	0	0	0	0	0	0	0	0	0	0	0	0	0	0	0	0	0	0	0	0	0	0	0	0	0	0	0	0	0	0	0	0	0	0	0	0	0	0	0	0
Thermotoga lettingae [1227]	0	0	0	0	0	0	0	0	0	0	0	0	0	0	0	0	0	0	0	0	0	0	0	0	0	0	0	0	0	0	0	0	0	0	0	0	0	0	0	0	0	0	0	0	0	0	0	0	0
Thermotoga thermarum [1228]	0	0	0	0	0	0	0	0	0	0	0	0	0	0	0	0	0	0	0	0	0	0	0	0	0	0	0	0	0	0	0	0	0	0	0	0	0	0	0	0	0	0	0	0	0	0	0	0	0
Thermodesulfobium narugense [1229]	0	0	0	0	0	0	0	0	0	0	0	0	0	0	0	0	0	0	0	0	0	0	0	0	0	0	0	0	0	0	0	0	0	0	0	0	0	0	0	0	0	0	0	0	0	0	0	0	0
Blastopirellula marina [123]	0	0	0	0	0	0	0	0	0	0	0	0	0	0	0	0	0	0	0	0	0	0	0	0	0	0	0	0	0	0	0	0	0	0	0	0	0	0	0	0	0	0	0	0	0	0	0	0	0
Onion yellows phytoplasma [1230]	0	0	0	0	0	0	0	0	0	0	0	0	0	0	0	0	0	0	0	0	0	0	0	0	0	0	0	0	0	0	0	0	0	0	0	0	0	0	0	0	0	0	0	0	0	0	0	0	0
Aster yellows witches'-broom phytoplasma [1231]	0	0	0	0	0	0	0	0	0	0	0	0	0	0	0	0	0	0	0	0	0	0	0	0	0	0	0	0	0	0	0	0	0	0	0	0	0	0	0	0	0	0	0	0	0	0	0	0	0
Candidatus Phytoplasma australiense [1232]	0	0	0	0	0	0	0	0	0	0	0	0	0	0	0	0	0	0	0	0	0	0	0	0	0	0	0	0	0	0	0	0	0	0	0	0	0	0	0	0	0	0	0	0	0	0	0	0	0
Candidatus Phytoplasma mali [1233]	0	0	0	0	0	0	0	0	0	0	0	0	0	0	0	0	0	0	0	0	0	0	0	0	0	0	0	0	0	0	0	0	0	0	0	0	0	0	0	0	0	0	0	0	0	0	0	0	0
Acholeplasma laidlawii [1234]	0	0	0	0	0	0	0	0	0	0	0	0	0	0	0	0	0	0	0	0	0	0	0	0	0	0	0	0	0	0	0	0	0	0	0	0	0	0	0	0	0	0	0	0	0	0	0	0	0
Mycoplasma hyopneumoniae [1235]	0	0	0	0	0	0	0	0	0	0	0	0	0	0	0	0	0	0	0	0	0	0	0	0	0	0	0	0	0	0	0	0	0	0	0	0	0	0	0	0	0	0	0	0	0	0	0	0	0
Mycoplasma hyorhinis [1236]	0	0	0	0	0	0	0	0	0	0	0	0	0	0	0	0	0	0	0	0	0	0	0	0	0	0	0	0	0	0	0	0	0	0	0	0	0	0	0	0	0	0	0	0	0	0	0	0	0
Mycoplasma conjunctivae [1237]	0	0	0	0	0	0	0	0	0	0	0	0	0	0	0	0	0	0	0	0	0	0	0	0	0	0	0	0	0	0	0	0	0	0	0	0	0	0	0	0	0	0	0	0	0	0	0	0	0
Mycoplasma arthritidis [1238]	0	0	0	0	0	0	0	0	0	0	0	0	0	0	0	0	0	0	0	0	0	0	0	0	0	0	0	0	0	0	0	0	0	0	0	0	0	0	0	0	0	0	0	0	0	0	0	0	0
Mycoplasma hominis [1239]	3.0938e-06	0	0	0	0	0	0	0	0	0	0	0	0	0	0	0	0	0	0	0	0	0	0	0	0	0	0	0	0	0	0	0	0	0	0	0	0	0	0	0	0	0	0	0	0	0	0	0	0
Pirellula staleyi [124]	0	0	0	0	0	0	0	0	0	0	0	0	0	0	0	0	0	0	0	0	0	0	0	0	0	0	0	0	0	0	0	0	0	0	0	0	0	0	0	0	0	0	0	0	0	0	0	0	0
Mycoplasma crocodyli [1240]	0	0	0	0	0	0	0	0	0	0	0	0	0	0	0	0	0	0	0	0	0	0	0	0	0	0	0	0	0	0	0	0	0	0	0	0	0	0	0	0	0	0	0	0	0	0	0	0	0
Mycoplasma alligatoris [1241]	0	0	0	0	0	0	0	0	0	0	0	0	0	0	0	0	0	0	0	0	0	0	0	0	0	0	0	0	0	0	0	0	0	0	0	0	0	0	0	0	0	0	0	0	0	0	0	0	0
Mycoplasma anatis [1242]	0	0	0	0	0	0	0	0	0	0	0	0	0	0	0	0	0	0	0	0	0	0	0	0	0	0	0	0	0	0	0	0	0	0	0	0	0	0	0	0	0	0	0	0	0	0	0	0	0
Mycoplasma bovis [1243]	0	0	0	0	0	0	0	0	0	0	0	0	0	0	0	0	0	0	0	0	0	0	0	0	0	0	0	0	0	0	0	0	0	0	0	0	0	0	0	0	0	0	0	0	0	0	0	0	0
Mycoplasma agalactiae [1244]	0	0	0	0	0	0	0	0	0	0	0	0	0	0	0	0	0	0	0	0	0	0	0	0	0	0	0	0	0	0	0	0	0	0	0	0	0	0	0	0	0	0	0	0	0	0	0	0	0
Mycoplasma fermentans [1245]	0	0	0	0	0	0	0	0	0	0	0	0	0	0	0	0	0	0	0	0	0	0	0	0	0	0	0	0	0	0	0	0	0	0	0	0	0	0	0	0	0	0	0	0	0	0	0	0	0
Mycoplasma columbinum [1246]	0	0	0	0	0	0	0	0	0	0	0	0	0	0	0	0	0	0	0	0	0	0	0	0	0	0	0	0	0	0	0	0	0	0	0	0	0	0	0	0	0	0	0	0	0	0	0	0	0
Mycoplasma synoviae [1247]	0	0	0	0	0	0	0	0	0	0	0	0	0	0	0	0	0	0	0	0	0	0	0	0	0	0	0	0	0	0	0	0	0	0	0	0	0	0	0	0	0	0	0	0	0	0	0	0	0
Mycoplasma mobile [1248]	0	0	0	0	0	0	0	0	0	0	0	0	0	0	0	0	0	0	0	0	0	0	0	0	0	0	0	0	0	0	0	0	0	0	0	0	0	0	0	0	0	0	0	0	0	0	0	0	0
Mycoplasma pulmonis [1249]	0	0	0	0	0	0	0	0	0	0	0	0	0	0	0	0	0	0	0	0	0	0	0	0	0	0	0	0	0	0	0	0	0	0	0	0	0	0	0	0	0	0	0	0	0	0	0	0	0
Rhodopirellula baltica [125]	0	0	0	0	0	0	0	0	0	0	0	0	0	0	0	0	0	0	0	0	0	0	0	0	0	0	0	0	0	0	0	0	0	0	0	0	0	0	0	0	0	0	0	0	0	0	0	0	0
Mycoplasma gallisepticum [1250]	0	0	0	0	0	0	0	0	0	0	0	0	0	0	0	0	0	0	0	0	0	0	0	0	0	0	0	0	0	0	0	0	0	0	0	0	0	0	0	0	0	0	0	0	0	0	0	0	0
Mycoplasma mycoides [1251]	0	0	0	0	0	0	0	0	0	0	0	0	0	0	0	0	0	0	0	0	0	0	0	0	0	0	0	0	0	0	0	0	0	0	0	0	0	0	0	0	0	0	0	0	0	0	0	0	0
Mycoplasma mycoides cluster [1252]	0	0	0	0	0	0	0	0	0	0	0	0	0	0	0	0	0	0	0	0	0	0	0	0	0	0	0	0	0	0	0	0	0	0	0	0	0	0	0	0	0	0	0	0	0	0	0	0	0
Mycoplasma putrefaciens [1253]	0	0	0	0	0	0	0	0	0	0	0	0	0	0	0	0	0	0	0	0	0	0	0	0	0	0	0	0	0	0	0	0	0	0	0	0	0	0	0	0	0	0	0	0	0	0	0	0	0
Mesoplasma florum [1254]	0	0	0	0	0	0	0	0	0	0	0	0	0	0	0	0	0	0	0	0	0	0	0	0	0	0	0	0	0	0	0	0	0	0	0	0	0	0	0	0	0	0	0	0	0	0	0	0	0
Ureaplasma urealyticum [1255]	0	0	0	0	0	0	0	0	0	0	0	0	0	0	0	0	0	0	0	0	0	0	0	0	0	0	0	0	0	0	0	0	0	0	0	1.47647e-06	0	0	0	0	0	0	0	0	0	0	0	0	0
Ureaplasma parvum [1256]	0	0	0	0	0	0	0	0	0	0	0	0	0	0	0	0	0	0	0	0	0	0	0	0	0	0	0	0	0	0	0	0	0	0	0	0	0	0	0	0	0	0	0	0	0	0	0	0	0
Mycoplasma penetrans [1257]	0	0	0	0	0	0	0	0	0	0	0	0	0	0	0	0	0	0	0	0	0	0	0	0	0	0	0	0	0	0	0	0	0	0	0	0	0	0	0	0	0	0	0	0	0	0	0	0	0
Dialister micraerophilus [1258]	0	0	0	0	0	0	0	0	0	0	0	0	0	0	0	0	0	0	0	0	0	0	0	0	0	0	0	0	0	0	0	0	0	0	0	0	0	0	0	0	0	0	0	0	0	0	0	0	0
Dialister invisus [1259]	0.0333739	1.57733e-05	0.000256945	0	0	0	0	0	0	0	0.0498609	9.26778e-05	0	0.00234345	0.011385	1.74959e-05	1.18713e-05	2.86131e-06	0.0180941	0	0.00459539	0	0	0	0	0	0	0	0	0.023102	4.24537e-05	0	0	0.000284795	0.000148077	0	0	0	0	0	0.0207752	4.50453e-06	0.00014262	0.000534007	1.16843e-05	9.51723e-05	0.000108703	0.0244474	0
Planctomyces maris [126]	0	0	0	0	0	0	0	0	0	0	0	0	0	0	0	0	0	0	0	0	0	0	0	0	0	0	0	0	0	0	0	0	0	0	0	0	0	0	0	0	0	0	0	0	0	0	0	0	0
Veillonella atypica [1260]	4.53784e-05	0.00010857	2.3201e-05	6.36281e-06	0	0	6.56658e-05	7.66583e-06	7.28629e-05	6.846e-06	1.94486e-05	0	0	6.58509e-06	1.75947e-05	0.000111859	1.15301e-05	0	1.16099e-05	0	2.2525e-05	0.000219958	0.000149618	0	0.000166168	0	0	0	0	4.06799e-05	0.000134505	0.000464039	9.35427e-06	7.07413e-05	0	1.71401e-05	1.41791e-05	0	6.98751e-05	0	1.54818e-05	0.000133199	7.73094e-06	0.000658959	3.34688e-05	1.49287e-05	0.0044507	0	1.1015e-05
Veillonella parvula [1261]	9.14255e-05	8.62152e-05	6.22271e-05	1.27688e-05	0	1.13188e-05	5.1285e-05	0.000612576	0.000226603	5.36311e-07	0.000933992	0	0	0	6.16137e-06	0.000368069	1.85933e-05	2.32375e-05	0.000756874	0.000531898	4.59286e-06	0.000338818	0.000268402	8.69394e-06	0.000261509	0.020483	0.000122109	0	0	0.000149256	3.06905e-05	5.91655e-05	6.72763e-06	4.98366e-05	3.92612e-05	1.02855e-05	3.37169e-05	0	6.71744e-05	0	5.6832e-05	0.000122616	1.08337e-05	0.0144226	1.8559e-05	6.62339e-05	0.00201541	0.000384644	6.14368e-05
Veillonella dispar [1262]	0.000129574	5.67746e-05	4.07476e-06	7.85933e-07	3.17705e-05	1.29787e-05	1.05757e-05	0	0.000339296	7.87496e-07	4.25264e-05	0	0	0	1.32119e-05	0.000132594	0	1.01405e-05	0.000177741	0.000124612	1.13823e-05	0.000162933	6.71707e-05	0	0.000256206	0.000438796	5.05902e-05	0	0	6.03505e-05	4.22043e-05	0.000271854	6.70554e-06	0	2.24354e-05	7.55655e-06	0	0	6.98666e-05	0	8.40123e-06	0.000436023	1.39389e-05	0.00290375	4.61206e-06	1.33582e-05	0.000346366	3.42188e-06	0
unnamed Veillonella sp. oral taxon 158 [1263]	0.000914428	2.32087e-05	6.89822e-06	5.59155e-06	6.32508e-05	2.78745e-05	4.90244e-05	0	0.00156716	1.25752e-05	6.18666e-05	0	0	7.46849e-06	5.19186e-05	1.60735e-05	1.23955e-05	2.21008e-05	0.00127623	0.000617405	4.96526e-06	0.0007699	0.000513437	0	5.88048e-05	7.03828e-05	1.37008e-05	0	0	4.81912e-05	9.36823e-05	2.93593e-06	0	0	4.92266e-06	9.59115e-07	1.08271e-05	0	1.78436e-05	0	7.00281e-06	0.000178594	2.39024e-05	0.000905339	0	6.23954e-05	9.40972e-05	0	0
unnamed Veillonella sp. oral taxon 780 [1264]	0	0	0	0	0	1.10469e-05	1.2788e-05	0	0	0	0	0	0	9.15359e-06	0	0	0	0	0	0	0	0	0	0	1.47178e-05	0	0	0	0	0	0	0	0	0	0	0	0	0	0	0	0	0	0	0	0	0	0	0	0
Megasphaera genomosp. type_1 [1265]	0	0	0	0	0	0	0	0	0	0	0	0	0	0	0	0	0	0	0	0	0	0	0	0	0	0	0	0	0	0	0	0	0	0	0	0	0	0	0	0	0	0	0	0	0	0	0	0	0
unnamed Megasphaera sp. UPII 135-E [1266]	0	0	0	0	0	0	0	0	0	0	0	0	0	0	0	0	0	0	0	0	0	0	0	0	0	0	0	0	0	0	0	0	0	0	0	0	0	0	0	0	0	0	0	0	0	0	0	0	0
Megasphaera elsdenii [1267]	0	0	0	0	0.00166702	0	0	0	0	0	0	1.9719e-05	0	0	0	8.89158e-06	0	0.00604115	0	0	0	0	0	0	0	0	0	0	2.63249e-05	0	0.00538785	5.92859e-06	0	0	0	0	0	0	0	0	0	9.14116e-06	1.94047e-05	3.75706e-06	4.72344e-06	0	0	0	0
Megasphaera micronuciformis [1268]	0	1.30499e-05	8.12585e-06	0	0	0	2.72079e-05	0	0	0	0	0	0	2.09186e-05	2.68797e-06	3.95332e-05	1.05029e-05	5.82913e-06	0	0	0	0	0	0	0	0	0	0	0	0	0	0	5.60698e-06	0	0	0	0	0	8.32041e-06	0	6.8229e-06	7.67586e-06	0	8.90887e-05	0	0	0.00111394	0	0
Clostridium ramosum [1269]	0	0	1.85302e-05	0.000132512	0	5.73681e-05	0	1.13556e-05	8.08834e-05	5.89117e-06	0	7.86313e-05	0	0.00289984	0	0.000253582	3.31477e-06	0.000170815	2.48516e-05	0.00620931	1.17594e-05	0	0.000508159	0.000958485	0.000486009	0.00165777	0	0.00355858	0	0.000142926	0	0	2.77951e-05	0.000176832	5.09802e-05	9.22251e-06	5.54426e-06	8.90712e-06	3.07551e-05	0	0	0.000266822	0	0.000171066	0	0	0.000149988	5.32691e-05	0.000106439
Planctomyces brasiliensis [127]	0	0	0	0	0	0	0	0	0	0	0	0	0	0	0	0	0	0	0	0	0	0	0	0	0	0	0	0	0	0	0	0	0	0	0	0	0	0	0	0	0	0	0	0	0	0	0	0	0
Clostridium spiroforme [1270]	0	6.51975e-06	0	1.60025e-06	2.21868e-05	2.36279e-05	0	0	0	0.000219546	0	4.04026e-06	4.31561e-06	0.00412708	0	1.44979e-05	3.52119e-06	0	5.96985e-06	0	0	7.88781e-06	0.00170177	9.01712e-06	0	0.00018283	6.24431e-05	0.00351754	0	0	0	0	6.78197e-06	0	0.0014104	0.000429892	0	0	0	0	0	0	2.56585e-06	0	0	0	0.000117634	0.000308744	0
unnamed Coprobacillus sp. 29_1 [1271]	0	0	0	0	0	0	0	0	0	0	0	0	0	2.55573e-05	2.44956e-06	0.000123337	0	2.95118e-06	0	0.000646638	7.39685e-05	0	0	0	6.41461e-06	1.46418e-05	0	0	0	0.000889014	0	0	0	0	0.000414634	0.00010006	3.56915e-05	4.13282e-05	0	0	1.78613e-06	0	0	0.000424374	1.43888e-05	9.01958e-05	2.41565e-05	1.07051e-05	0
Bulleidia extructa [1272]	0	0	5.07846e-06	1.56727e-05	2.07565e-05	0	0	0	0	0	1.03276e-05	0	0	1.58246e-05	5.81654e-06	0	1.73482e-05	0	2.66844e-05	0	0	0	0	0	0	0	0	0	0	0	0	0	0	0	2.48193e-05	0	0	0	0	0	0	2.35726e-05	0	0.000500184	2.17087e-05	0	9.91002e-06	0	0
Solobacterium moorei [1273]	4.95469e-06	3.75005e-06	1.87726e-05	2.51238e-05	2.61678e-05	0	5.24116e-05	0	8.50284e-06	8.92893e-06	4.35462e-05	1.3789e-05	0	1.06175e-05	9.25044e-06	4.93052e-05	2.38319e-05	1.16932e-05	3.12783e-05	0	2.87646e-05	0	3.16298e-06	2.46734e-05	6.24831e-06	0	0	0	0	1.61066e-05	0.0048847	8.91265e-06	0	0	1.6098e-05	1.01153e-05	8.21699e-06	0.000152331	1.43185e-05	4.22404e-06	0	5.26729e-05	2.01645e-05	0.000694227	0.000605874	2.09084e-05	5.62247e-06	0.00198142	0
Erysipelothrix rhusiopathiae [1274]	0	0	0	0	4.08936e-06	0	0	0	0	0	0	0	0	0	0	0	0	0	0	0	0	0	0	0	0	0	0	0	0	0	0	0	0	0	0	0	0	0	0	0	0	0	0	0	0	0	0	0	0
Eubacterium biforme [1275]	0	0.00119007	0.000973884	0	0.00170888	0.000622262	0	0	5.01045e-06	0.000294417	0.000962319	0	0	0	0.00021892	0	0	0	0	0	0	0.000108147	0	0	0	0	0	0.000268019	0	0	0.0005448	0.00315357	0.0149857	1.4874e-05	0	8.67715e-06	0.0173185	0	0.0085647	0.000603503	3.08545e-06	0.00276841	0.00719613	0.00550146	0.000537925	3.38558e-05	0.000405798	8.58844e-07	0
Eubacterium cylindroides [1276]	0.000615484	0	0.000236895	0	0	0.000336184	0	6.8406e-05	0	0.000118922	0.000504743	4.99882e-05	0.000282724	7.37651e-06	0.0020744	0	0	0	0	0	0	0	0	0	0.000484092	0	0	0.0136257	3.71997e-05	3.32028e-05	6.75553e-05	9.7456e-06	0	0	4.58329e-06	0.000406824	0	2.25542e-06	0	0.000430094	1.91581e-05	0	2.48171e-06	0	0.00017336	0.000132837	0	7.28897e-06	0
unnamed Erysipelotrichaceae bacterium 3_1_53 [1277]	0	0	0	0	0	0	0	0	0	0	0	5.00341e-06	1.56439e-05	0	0	0	0	0	0	0	0	0	1.47483e-05	0	0	0	0	0	0	0	0	0	0	7.40062e-05	0	0	0	8.22862e-05	0	0	0	8.13061e-06	2.61767e-06	0	0	0	0	0	0
unnamed Clostridium sp. HGF2 [1278]	0	0	6.77206e-05	4.41977e-05	7.37232e-05	0	0	1.64036e-05	0.000106644	0	0	6.45896e-05	5.60797e-06	0.000391669	6.28803e-06	0.00034012	2.45276e-05	0.000450395	0	8.21868e-05	3.86384e-06	0	4.74044e-05	0.00138771	4.05718e-05	0.00204707	2.80926e-05	0.00908883	0	0.000192624	1.38836e-05	2.99628e-06	2.38619e-05	0	8.66922e-05	2.24372e-05	6.60577e-06	0.00012907	1.13353e-05	0.000312379	6.29638e-06	1.59631e-05	2.38291e-05	4.4964e-05	0	8.53487e-05	0.00013306	0.000770108	0.000130469
unnamed Erysipelotrichaceae bacterium 5_2_54FAA [1279]	0	6.59359e-06	0	0	0	0	0	0	0	0	0	8.10117e-06	0	0.00350867	0.0001918	0	0	0	0	0	1.7495e-05	0	0.000485801	6.38346e-06	0	0	0	0	9.21056e-06	0	0	0	0	0	0	0	0	0.000113048	0	0	0	8.05991e-06	0	0	0	0	0	0	0
Planctomyces limnophilus [128]	0	0	0	0	0	0	0	0	0	0	0	0	0	0	0	0	0	0	0	0	0	0	0	0	0	0	0	0	0	0	0	0	0	0	0	0	0	0	0	0	0	0	0	0	0	0	0	0	0
Eubacterium dolichum [1280]	0	0	0	0	0	0	0	3.17596e-05	0	0	0	0	0	0.000741418	0	0	0	0.000115477	0	0	0	0	2.70176e-05	0	0.000215066	0	0.000105228	3.63865e-05	0	0	0	0	0	0	0	0	0.00012715	0.00081797	0	0	0	3.01453e-05	0	0	0	0	0	0	0
Holdemania filiformis [1281]	2.68588e-05	0	1.11581e-05	0.000354771	0.000189271	7.97957e-06	0.000164476	0.00041685	0	3.09666e-06	1.30989e-05	0.000122917	0.000125262	0.000172338	2.15932e-05	0.000189154	0.000130533	1.60802e-05	7.03124e-05	0.000102391	1.59964e-05	4.14359e-05	8.96279e-05	4.00184e-05	0.000462211	0	6.96367e-05	3.82538e-05	6.96014e-05	4.82286e-06	4.85e-05	0.000374379	4.8017e-05	0	4.8698e-06	0	0.000107278	4.74429e-06	2.74969e-05	2.16724e-06	0.000281604	2.41357e-05	0	0	1.81644e-05	0.000126713	0.000253425	0	0.000209793
Brevibacillus laterosporus [1282]	0	0	0	0	0	0	0	0	0	0	0	0	0	0	0	0	0	0	0	0	0	0	0	0	0	0	0	0	0	0	0	0	0	0	0	0	0	0	0	0	0	0	0	0	0	0	0	0	0
Brevibacillus brevis [1283]	0	0	0	0	0	0	0	0	0	0	0	0	0	0	0	0	0	0	0	0	0	0	0	0	0	0	0	0	0	0	0	0	0	0	0	0	0	0	0	0	0	0	0	0	0	0	0	0	0
Paenibacillus polymyxa [1284]	0	0	0	0	0	0	0	0	0	0	0	0	0	0	0	0	0	0	0	0	0	0	0	0	0	0	0	0	0	0	0	0	0	0	0	0	0	0	0	0	0	0	0	0	0	0	0	0	0
Paenibacillus polymyxa [1285]	0	0	0	0	0	0	0	0	0	0	0	0	0	0	0	0	0	0	0	0	0	0	0	0	0	0	0	0	0	0	0	0	0	0	0	0	0	0	0	0	0	0	0	0	0	0	0	0	0
Paenibacillus terrae [1286]	0	0	0	0	0	0	0	0	0	0	0	0	0	0	0	0	0	0	0	0	0	0	0	0	0	0	0	0	0	0	0	0	0	0	0	0	0	0	0	0	0	0	0	0	0	0	0	0	0
Paenibacillus polymyxa [1287]	0	0	0	0	0	0	0	0	0	0	0	0	0	0	0	0	0	0	0	0	0	0	0	0	0	0	0	0	0	0	0	0	0	0	0	0	0	0	0	0	0	0	0	0	0	0	0	0	0
unclassified Paenibacillus [1288]	0	0	0	0	0	3.95503e-06	0	0	0	0	0	0	0	0	0	0	0	0	0	0	0	0	0	0	0	0	0	0	0	0	0	0	0	0	0	0	0	0	0	0	0	0	0	0	0	0	0	1.74156e-06	2.18624e-06
Paenibacillus vortex [1289]	0	0	0	0	0	0	0	0	0	0	0	0	0	0	0	0	0	0	0	0	0	0	0	0	0	0	0	0	0	0	0	0	0	0	0	0	0	0	0	0	0	0	0	0	0	0	0	0	0
Isosphaera pallida [129]	0	0	0	0	0	0	0	0	0	0	0	0	0	0	0	0	0	0	0	0	0	0	0	0	0	0	0	0	0	0	0	0	0	0	0	0	0	0	0	0	0	0	0	0	0	0	0	0	0
unnamed Paenibacillus sp. oral taxon 786 [1290]	0	0	0	0	0	0	0	0	0	0	0	0	0	0	0	0	0	0	0	0	0	0	0	0	0	0	0	0	0	0	0	0	0	0	0	0	0	0	0	0	0	0	0	0	0	0	0	0	0
unnamed Paenibacillus sp. JDR-2 [1291]	0	0	0	0	0	0	0	0	0	0	0	0	0	0	0	0	0	0	0	0	0	0	0	0	0	0	0	0	0	0	0	0	0	0	0	0	0	0	0	0	0	0	0	0	0	0	0	0	0
Paenibacillus curdlanolyticus [1292]	0	0	0	0	0	0	0	0	0	0	0	0	0	0	0	0	0	0	0	0	0	0	0	0	0	0	0	0	0	0	0	0	0	0	0	0	0	0	0	0	0	0	0	0	0	0	0	0	0
Paenibacillus mucilaginosus [1293]	0	0	0	0	0	0	0	0	0	0	0	0	4.35174e-06	0	0	0	0	0	0	0	0	0	0	0	0	0	0	0	2.19921e-06	0	0	0	0	0	0	0	0	0	0	0	0	0	0	0	0	0	0	0	0
unnamed Paenibacillus sp. HGF7 [1294]	0	0	0	0	0	0	0	0	0	0	0	0	0	0	0	0	0	0	0	0	0	0	0	0	0	0	0	0	0	0	0	0	0	0	0	0	0	0	0	0	0	0	0	0	0	0	0	0	0
Caldalkalibacillus thermarum [1295]	0	0	0	0	0	0	0	0	0	0	0	0	0	0	0	0	0	0	0	0	0	0	0	0	0	0	0	0	0	0	0	0	0	0	0	0	0	0	0	0	0	0	0	0	0	0	0	0	0
unnamed Desmospora sp. 8437 [1296]	0	0	0	0	0	0	0	0	0	0	0	0	0	0	0	0	0	0	0	0	0	0	0	0	0	0	0	0	0	0	0	0	0	0	0	0	0	0	0	0	0	0	0	0	0	0	0	0	0
Turicibacter sanguinis [1297]	7.33134e-06	4.99944e-06	7.63512e-06	0	0	0	4.36901e-05	0	0.000124975	0	0.000816468	0	1.94599e-05	0	1.78722e-06	0.000662148	0	5.65944e-06	9.08253e-05	0.00203041	0	0	7.36165e-05	0.000296464	0	0	5.04849e-05	0	0	0	0	0	0	0	0.00134602	5.76153e-06	2.34655e-05	0	4.26718e-05	0	2.97285e-06	3.23207e-05	0	0	3.5268e-05	0	0	0	0
Haloplasma contractile [1298]	0	0	0	0	0	0	0	0	0	0	0	0	0	0	0	0	0	0	0	0	0	0	0	0	0	0	0	0	0	0	0	0	0	0	0	0	0	0	0	0	0	0	0	0	0	0	0	0	0
Gemella haemolysans [1299]	0	2.61365e-05	4.06862e-06	0	0	6.0261e-06	1.36625e-05	0	0	3.31083e-06	0	0	0	1.33514e-05	0	6.35281e-05	6.36596e-06	3.8745e-05	2.38881e-05	0	5.73751e-06	0	0	0	7.1156e-06	0	0	0	0	0	6.12387e-06	1.86943e-05	0	0	0	0	0	2.65578e-05	6.38283e-05	0	0	1.88516e-05	4.82519e-06	1.0268e-05	0	0	0	0	0
Methanohalobium evestigatum [13]	0	0	0	0	0	0	0	0	0	0	0	0	0	0	0	0	0	0	0	0	0	0	0	0	0	0	0	0	0	0	0	0	0	0	0	0	0	0	0	0	0	0	0	0	0	0	0	0	0
Prochlorococcus marinus [130]	0	0	0	0	0	0	0	0	0	0	0	0	0	0	0	0	0	0	0	0	0	0	0	0	0	0	0	0	0	0	0	0	0	0	0	0	0	0	0	0	0	0	0	0	0	0	0	0	0
Gemella haemolysans [1300]	0	0	3.90256e-06	3.20755e-06	0	0	1.13723e-05	6.2256e-06	0	0	1.10833e-05	0	6.5337e-06	4.46582e-06	0	7.79278e-05	6.36596e-06	1.96787e-05	2.38881e-05	0	0	0	1.78992e-06	0	4.83065e-05	0	0	0	0	0	9.61301e-05	0	0	0	0	0	5.38045e-06	3.5329e-05	5.35088e-06	0	0	0	1.01994e-05	3.89959e-05	0	0	0	0	0
Gemella sanguinis [1301]	5.37094e-06	0	4.64384e-05	0.000116601	0	3.97054e-05	6.12595e-05	7.30538e-06	5.2262e-05	9.87243e-06	5.26003e-05	1.98868e-06	5.99755e-05	9.75643e-05	8.63366e-05	0.000247067	0.000378208	0.000120632	0.000237642	0	9.15764e-05	7.90203e-06	8.26408e-05	0	0.000175124	2.86312e-05	0	0	0	5.59117e-06	0.00025902	2.94886e-06	3.3971e-06	0	6.36134e-05	7.73199e-05	4.56859e-05	0.000296987	0.000117901	0	3.09837e-06	0.000121649	0.000142098	5.15998e-06	0	1.49293e-05	0	4.83038e-05	0
Gemella morbillorum [1302]	0	0	5.63453e-06	1.28508e-05	0	0	2.6578e-05	0	9.97464e-06	0	2.21699e-05	4.05567e-06	7.09722e-06	1.8722e-05	0	0.000114844	1.64256e-05	1.39305e-05	7.31452e-06	4.05243e-05	1.14934e-05	0	0	0	0.000380124	0	2.15128e-05	0	0	0	0.00803169	0.000284366	2.04235e-05	0	0	0	0.000535267	8.55551e-05	0.000160018	0	0	1.38065e-05	0	0.000440097	0	0	0	0	0
Staphylococcus pseudintermedius [1303]	0	0	0	0	0	0	0	0	0	0	0	0	0	0	0	0	0	0	0	0	0	0	0	0	0	0	0	0	0	0	0	0	0	0	0	0	0	0	0	0	0	0	0	0	0	0	0	0	0
Staphylococcus lugdunensis [1304]	0	0	0	0	0	0	0	0	0	0	0	0	0	0	0	0	0	0	0	0	0	0	0	0	0	0	0	0	0	0	0	0	0	0	0	0	0	0	0	0	0	0	0	0	0	0	0	0	0
Staphylococcus aureus [1305]	0	0	0	0	0	0	0	0	0	2.49688e-06	1.09765e-05	0	0	0	0	1.00458e-05	0	0	0	0	0	0	0	0	0	0	0	0	0	0	0	0	0	0	0	0	0	9.88132e-06	0	0	0	0	0	5.10897e-06	0	0	0	0	0
Staphylococcus aureus [1306]	0	0	0	0	0	0	0	0	0	0	0	0	0	0	0	0	0	0	0	0	0	0	1.63e-06	0	0	0	0	0	0	0	0	0	0	0	0	0	0	0	0	0	0	0	0	0	0	0	0	0	0
Staphylococcus hominis [1307]	0	0	0	0	0	0	0	0	0	0	0	0	0	0	0	0	0	0	0	0	0	0	0	0	0	0	0	0	0	0	0	0	0	0	0	0	0	1.1493e-05	0	0	0	0	0	0	0	0	0	0	0
Staphylococcus haemolyticus [1308]	0	0	0	0	0	0	0	0	0	0	0	0	0	0	0	0	0	0	0	0	0	0	0	0	0	0	0	0	0	0	0	0	0	0	0	0	0	0	0	0	0	0	5.07287e-06	0	0	0	0	0	0
Staphylococcus warneri [1309]	0	0	0	0	0	0	0	0	0	0	0	0	0	0	0	0	0	0	0	0	0	0	0	0	0	0	0	0	0	0	0	6.0399e-06	0	0	0	0	0	0	0	0	0	0	0	0	9.67655e-06	0	0	0	0
Prochlorococcus marinus [131]	0	0	0	0	0	0	0	0	0	0	0	0	0	0	0	0	0	0	0	0	0	0	0	0	0	0	0	0	0	0	0	0	0	0	0	0	0	0	0	0	0	0	0	0	0	0	0	0	0
Staphylococcus epidermidis [1310]	0	0	0	0	0	0	0	0	0	0	0	0	0	0	0	9.08217e-06	0	0	0	0	0	0	0	0	0	0	0	0	0	0	0	0	6.81266e-06	0	0	0	0	0	0	0	0	0	0	0	0	0	0	0	0
Staphylococcus capitis [1311]	0	0	0	0	0	0	0	0	0	0	0	0	0	0	0	0	0	0	0	0	0	0	0	0	0	0	0	0	0	0	0	0	0	0	0	0	0	0	0	0	0	0	0	0	0	0	0	0	0
Staphylococcus epidermidis [1312]	0	0	0	0	0	0	0	0	0	0	0	0	0	0	0	0	0	0	0	0	0	0	0	0	0	0	0	0	0	0	0	0	0	0	0	0	0	0	0	0	0	0	0	0	0	0	0	0	0
Staphylococcus saprophyticus [1313]	0	0	0	0	0	0	0	0	0	0	0	0	0	0	0	0	0	0	0	0	0	0	0	0	0	0	0	0	0	0	0	0	0	0	0	0	0	0	0	0	0	0	2.53694e-06	0	0	0	0	0	0
Staphylococcus carnosus [1314]	0	0	0	0	0	0	0	0	0	0	0	0	0	0	3.37482e-06	0	0	0	0	0	0	0	0	0	0	0	0	0	0	0	0	0	0	0	0	0	0	0	0	0	0	0	0	0	0	0	0	0	0
Macrococcus caseolyticus [1315]	0	0	0	0	0	0	0	0	0	0	0	0	0	0	0	0	0	0	0	0	0	0	0	0	0	0	0	0	0	0	0	0	0	0	0	0	0	0	0	0	0	0	0	0	0	0	0	0	0
Exiguobacterium sibiricum [1316]	0	0	0	0	0	0	0	0	0	0	0	0	0	0	0	0	0	0	0	0	0	0	0	0	0	0	0	0	0	0	0	0	0	0	0	0	0	0	0	0	0	0	0	0	0	0	0	0	0
unnamed Exiguobacterium sp. AT1b [1317]	0	0	0	0	0	0	0	0	0	0	0	0	0	0	0	0	0	0	0	0	0	0	0	0	0	0	0	0	0	0	0	0	0	0	0	0	0	0	0	0	0	0	0	0	0	0	0	0	0
Listeria seeligeri [1318]	0	0	0	0	0	0	0	0	0	0	0	0	0	0	0	0	0	0	0	0	0	0	0	0	0	0	0	0	0	0	0	0	0	0	0	0	0	0	0	0	0	0	0	0	0	0	0	0	0
Listeria ivanovii [1319]	0	0	0	0	0	0	0	0	0	0	0	0	0	0	0	0	0	0	0	0	0	0	0	0	0	0	0	0	0	0	0	0	0	0	0	0	0	0	0	0	0	0	0	0	0	0	0	0	0
Prochlorococcus marinus [132]	0	0	0	0	0	0	0	0	0	0	0	0	0	0	0	0	0	0	0	0	0	0	0	0	0	0	0	0	0	0	0	0	0	0	0	0	0	0	0	0	0	0	0	0	0	0	0	0	0
Listeria innocua [1320]	0	0	0	0	0	0	0	0	0	0	0	0	0	0	0	0	0	0	0	0	0	0	0	0	0	0	0	0	0	0	0	0	0	0	0	0	0	0	0	0	0	0	0	0	0	0	0	0	0
Listeria monocytogenes [1321]	0	0	0	0	0	0	0	0	0	0	0	0	0	0	0	0	0	0	0	0	0	0	0	0	0	0	0	0	0	0	0	0	0	0	0	0	0	0	0	0	0	0	0	0	0	0	0	0	0
Listeria welshimeri [1322]	0	0	0	0	0	0	0	0	0	0	0	0	0	0	0	0	0	0	0	0	0	0	0	0	0	0	0	0	0	0	0	0	0	0	0	0	0	0	0	0	0	0	0	0	0	0	0	0	0
Listeria grayi [1323]	0	0	0	0	0	0	0	0	0	0	0	0	0	0	0	0	0	0	0	0	0	0	1.58697e-06	0	0	0	0	0	0	0	0	0	0	0	0	0	0	0	0	0	0	0	0	0	0	0	0	0	0
Bacillus halodurans [1324]	0	0	0	0	0	0	0	0	0	0	0	0	0	0	0	0	0	0	0	0	0	0	0	0	0	0	0	0	0	0	0	0	0	0	0	0	0	0	0	0	0	0	0	0	0	0	0	0	0
Bacillus pseudofirmus [1325]	0	0	0	0	0	0	0	0	0	0	0	0	0	0	0	0	0	0	0	0	0	0	0	0	0	0	0	0	0	0	0	0	0	0	0	0	0	0	0	0	0	0	0	0	0	0	0	0	0
Bacillus clausii [1326]	0	0	0	0	0	0	0	0	0	0	0	0	0	0	6.22343e-06	0	0	0	0	0	0	0	0	0	0	0	0	0	0	0	0	0	0	0	0	0	0	0	0	0	0	0	0	0	0	0	0	0	0
Bacillus cellulosilyticus [1327]	0	0	0	0	0	0	0	0	0	0	0	0	0	0	0	0	0	0	0	0	0	0	0	0	0	0	0	0	0	0	0	0	0	0	0	0	0	0	0	0	0	0	0	0	0	0	0	0	0
Bacillus coagulans [1328]	0	0	0	0	0	0	0	0	0	0	0	0	0	0	0	0	0	0	0	0	0	0	0	0	0	0	0	0	0	0	0	0	0	0	0	0	0	0	0	0	0	0	0	0	0	0	0	0	0
Geobacillus thermoglucosidasius [1329]	0	0	0	0	0	0	0	0	0	0	0	0	0	0	0	0	0	0	0	0	0	0	0	0	0	0	0	0	0	0	0	0	0	0	0	0	0	0	0	0	0	0	0	0	0	0	0	0	0
Prochlorococcus marinus [133]	0	0	0	0	0	0	0	0	0	0	0	0	0	0	0	0	0	0	0	0	0	0	0	0	0	0	0	0	0	0	0	0	0	0	0	0	0	0	0	0	0	0	0	0	0	0	0	0	0
unnamed Geobacillus sp. WCH70 [1330]	0	0	0	0	0	0	0	0	0	0	0	0	0	0	0	0	0	0	0	0	0	0	0	0	0	0	0	0	0	0	0	0	0	0	0	0	0	0	0	0	0	0	0	0	0	0	0	0	0
Geobacillus thermodenitrificans [1331]	0	0	0	0	0	0	0	0	0	0	0	0	0	0	0	0	0	0	0	0	0	0	0	0	0	0	0	0	0	0	0	0	0	0	0	0	0	0	0	0	0	0	0	0	0	0	0	0	0
Geobacillus thermoleovorans [1332]	0	0	0	0	0	0	0	0	0	0	0	0	0	0	0	0	0	0	0	0	0	0	0	0	0	0	0	0	0	0	0	0	0	0	0	0	0	0	0	0	0	0	0	2.55542e-06	0	0	0	0	0
Anoxybacillus flavithermus [1333]	0	0	0	0	0	0	0	0	0	0	0	0	0	0	0	0	0	0	0	0	0	0	0	0	0	0	0	0	0	0	0	0	0	0	0	0	0	0	0	0	0	0	0	0	0	0	0	0	0
Oceanobacillus iheyensis [1334]	0	0	0	0	0	0	0	0	0	0	0	0	0	0	0	0	0	0	0	0	0	0	0	0	0	0	0	0	0	0	0	0	0	0	0	0	0	0	0	0	0	0	0	0	0	0	0	0	0
Ornithinibacillus scapharcae [1335]	0	0	0	0	0	0	0	0	0	0	0	0	0	0	0	0	0	0	0	0	0	0	0	0	0	0	0	0	0	0	0	0	0	0	0	0	0	0	0	0	0	0	0	0	0	0	0	0	0
Bacillus megaterium [1336]	0	0	0	0	0	0	0	0	0	0	0	0	0	0	0	0	0	0	0	0	0	0	0	0	0	0	0	0	0	0	0	0	0	0	0	0	0	0	0	0	0	0	0	0	0	0	0	0	0
Bacillus weihenstephanensis/mycoides/cereus [1337]	0	0	0	0	0	0	0	0	0	2.71603e-06	0	0	0	0	0	0	0	0	0	0	0	0	0	4.12318e-07	0	0	0	0	0	0	0	0	0	0	0	0	0	0	0	0	0	0	0	0	0	0	0	0	0
Bacillus anthracis/cereus/thuringiensis [1338]	0	0	0	0	0	0	0	0	0	0	0	0	0	0	0	0	0	0	0	0	0	0	0	7.94465e-06	0	0	0	0	0	0	0	0	0	0	0	0	0	0	0	0	0	0	0	0	0	0	0	0	0
Bacillus cereus [1339]	0	0	0	0	0	0	0	0	0	0	0	0	0	0	0	0	0	0	0	0	0	0	0	0	0	0	0	0	0	0	0	0	0	0	0	0	0	0	0	0	0	0	0	0	0	0	0	0	0
Prochlorococcus marinus [134]	0	0	0	0	0	0	0	0	0	0	0	0	0	0	0	0	0	0	0	0	0	0	0	0	0	0	0	0	0	0	0	0	0	0	0	0	0	0	0	0	0	0	0	0	0	0	0	0	0
Bacillus cereus [1340]	0	0	0	0	0	0	0	0	0	0	0	0	0	0	0	0	0	0	0	0	0	0	0	0	0	0	0	0	0	0	0	0	0	0	0	0	0	0	0	0	0	0	0	0	0	0	0	0	0
Bacillus cytotoxicus [1341]	0	0	0	0	0	0	0	0	0	0	0	0	0	0	0	0	0	0	0	0	0	0	0	5.97832e-06	0	0	0	0	0	0	0	0	0	0	0	0	0	0	0	0	0	0	0	0	0	0	0	0	0
unnamed Bacillus sp. m3-13 [1342]	0	0	0	0	0	0	0	0	0	0	0	0	0	0	0	0	0	0	0	0	0	0	0	0	0	0	0	0	0	0	0	0	0	0	0	0	0	0	0	0	0	0	0	0	0	0	0	0	0
Bacillus coahuilensis [1343]	0	0	0	0	0	0	0	0	0	0	0	0	0	0	0	0	0	0	0	0	0	0	0	0	0	0	0	0	0	0	0	0	0	0	0	0	0	0	0	0	0	0	0	0	0	0	0	0	0
unnamed Bacillus sp. NRRL B-14911 [1344]	0	0	0	0	0	0	0	0	0	0	0	0	0	0	0	0	0	0	0	0	0	0	0	0	0	0	0	0	0	0	0	0	0	0	0	0	0	0	0	0	0	0	0	0	0	0	0	0	0
unnamed Bacillus sp. 2_A_57_CT2 [1345]	0	0	0	0	0	0	0	0	0	0	0	0	0	0	0	0	0	0	0	0	0	0	0	0	0	0	0	0	0	0	0	0	0	0	0	0	0	0	0	0	0	0	0	0	0	0	0	0	0
Bacillus pumilus [1346]	0	0	0	0	0	0	0	0	0	0	0	0	0	0	0	0	0	0	0	0	0	0	0	0	0	0	0	0	0	0	0	0	0	0	0	0	0	0	0	0	0	0	0	0	0	0	0	0	0
Bacillus licheniformis [1347]	0	0	0	0	0	0	0	0	0	0	0	0	0	0	0	0	0	0	0	0	0	0	0	0	0	0	0	0	0	0	0	0	0	0	0	0	0	0	0	0	0	0	0	0	0	0	0	0	0
Bacillus amyloliquefaciens [1348]	0	0	0	0	0	0	0	0	0	0	0	0	0	0	0	0	0	0	0	0	0	0	0	0	0	0	0	0	0	0	0	0	0	0	0	0	0	0	0	0	0	0	0	0	0	0	0	0	0
Bacillus subtilis [1349]	0	0	0	0	0	0	0	0	0	0	0	0	0	0	0	0	0	0	0	0	0	0	0	0	0	0	0	0	0	0	0	0	0	0	0	5.34827e-06	0	0	0	0	0	0	4.53535e-06	0	0	0	0	0	0
Prochlorococcus marinus [135]	0	0	0	0	0	0	0	0	0	0	0	0	0	0	0	0	0	0	0	0	0	0	0	0	0	0	0	0	0	0	0	0	0	0	0	0	0	0	0	0	0	0	0	0	0	0	0	0	0
Bacillus atrophaeus [1350]	0	0	0	0	0	0	0	0	0	0	0	0	0	0	0	0	0	0	0	0	0	0	0	0	0	0	0	0	0	0	0	0	0	0	0	0	0	0	0	0	0	0	0	0	0	0	0	0	0
unnamed Bacillus sp. B14905 [1351]	0	0	0	0	0	0	0	0	0	0	0	0	0	0	0	0	0	0	0	0	0	0	0	0	0	0	0	0	0	0	0	0	0	0	0	0	0	0	0	0	0	0	0	0	0	0	0	0	0
Lysinibacillus sphaericus [1352]	0	0	0	0	0	0	0	0	0	0	0	0	0	0	0	0	0	0	0	0	0	0	0	4.93869e-05	0	0	0	0	0	0	0	0	0	0	0	0	0	0	0	0	0	0	0	0	0	0	0	0	0
Lysinibacillus fusiformis [1353]	0	0	0	0	0	0	0	0	0	0	0	0	0	0	0	0	0	0	0	0	0	0	0	0.0018449	0	0	0	0	0	0	0	0	0	0	0	0	0	0	0	0	0	0	0	0	0	0	0	0	0
Planococcus donghaensis [1354]	0	0	0	0	0	0	0	0	0	0	0	0	0	0	0	0	0	0	0	0	0	0	0	0	0	0	0	0	0	0	0	0	0	0	0	0	0	0	0	0	0	0	0	0	0	0	0	0	0
Sporosarcina newyorkensis [1355]	0	0	0	0	0	0	0	0	0	0	0	0	0	0	0	0	0	0	0	0	0	0	0	0	0	0	0	0	0	0	0	0	0	0	0	0	0	0	0	0	0	0	0	0	0	0	0	0	0
Bacillus selenitireducens [1356]	0	0	0	0	0	0	0	0	0	0	0	0	0	0	0	0	0	0	0	0	0	0	0	0	0	0	0	0	0	0	0	0	0	0	0	0	0	0	0	0	0	0	0	0	0	0	0	0	0
Granulicatella elegans [1357]	1.13232e-05	5.02745e-06	0	0	1.25309e-05	0	4.1284e-05	0	0	0	0	0	6.21899e-06	1.56025e-05	6.11934e-06	2.83572e-05	0	0	7.95725e-06	0	0	0	0	0	0	0	0	0	0	0	0	0	0	0	0	0	0	2.31599e-05	0	0	0	0.000567987	0	0	0	0	0	0.000133101	0
Granulicatella adiacens [1358]	4.80895e-06	3.12459e-05	8.61485e-06	0	4.55666e-06	2.73214e-05	2.51092e-05	0	4.09025e-05	1.26725e-05	3.51285e-05	1.97052e-06	1.08465e-05	4.61479e-05	1.07977e-05	9.73509e-05	2.24113e-05	3.91521e-05	2.0741e-05	2.01418e-05	5.94846e-05	7.56595e-06	9.33262e-06	0	7.45731e-05	5.04351e-06	0	6.28752e-05	0	0	0.000465529	1.59754e-05	0	0	0.000148709	4.80156e-05	9.04204e-05	0.000425059	3.29351e-05	0	3.07008e-06	8.67671e-06	4.1439e-05	0.000131823	7.37805e-06	0	2.08334e-05	0	0
unnamed Carnobacterium sp. 17-4 [1359]	0	0	0	0	0	0	0	0	0	0	0	0	0	0	0	0	0	0	0	0	0	0	0	0	0	0	0	0	0	0	0	0	0	0	0	0	0	0	0	0	0	0	0	0	0	0	0	0	0
Prochlorococcus marinus [136]	0	0	0	0	0	0	0	0	0	0	0	0	0	0	0	0	0	0	0	0	0	0	0	0	0	0	0	0	0	0	0	0	0	0	0	0	0	0	0	0	0	0	0	0	0	0	0	0	0
unnamed Carnobacterium sp. AT7 [1360]	0	0	0	0	0	0	0	0	0	0	0	0	0	0	0	0	0	0	0	0	0	0	0	0	0	0	0	0	0	0	0	0	0	0	0	0	0	0	0	0	0	0	0	0	0	0	0	0	0
Enterococcus casseliflavus [1361]	0	0	0	0	0	1.08745e-05	0	0	0.000372138	0	0	0	0	0	0	0	0	0	0	0	0	0	0	0	0	0	0	0	0	0	0	0	0	0	0	0	7.35293e-05	0	0	0	0	3.9433e-06	1.62888e-05	0	0	0	0	0	0
Enterococcus gallinarum [1362]	0	0	0	0	0	0	0	0	1.87735e-05	0	0	0	0	0	0	0	0	0	0	0	0.0011284	0	0	0	0	4.46228e-05	0	0	0	2.62162e-05	0	0	0	0	0	0	0	0	0	0	0	0	0	0	0	0	0	0	0
Enterococcus faecalis [1363]	0	1.29125e-05	6.55959e-05	1.32537e-05	0	0.000658734	0	0	0.00284423	0.0005372	9.33827e-05	0	0	0	0.0011541	0.000577069	0	1.05272e-05	3.12359e-05	0	0.00277255	0	0.000369148	6.59237e-05	2.73346e-05	1.45251e-05	0	0	0	0.0028448	0.000124876	0	0	0	1.15324e-05	8.40643e-06	0	0.000144059	1.5362e-05	0.000159845	0	0.00217541	0	0	0.0137641	0	0	0	0
Enterococcus faecium [1364]	3.06813e-05	7.2938e-05	0.000175292	0	0	4.07864e-05	0	0	0.00295523	3.87145e-05	0	1.11349e-05	0	0.00399067	7.27977e-05	0	0	0.000954714	0	0	0.0026925	0	0.000566976	7.93704e-06	0	0	0	0	0	0	5.09775e-06	0	0	0	0	5.34554e-06	5.42219e-06	0	0	0	3.05648e-06	0.0356887	0.000327069	0	5.68021e-05	0	0.000228145	0	0
Enterococcus italicus [1365]	0	0	0	0	0	0	0	0	0	0	0	0	0	0	0	0	0	1.10131e-05	0	0	0	0	0	0	0	0	0	0	0	0	0	0	0	0	0	0	0	0	0	2.94488e-06	0	0	0	0	0	0	0	0	0
Melissococcus plutonius [1366]	0	0	0	0	0	0	0	0	0	0	0	0	0	0	0	0	0	0	0	0	0	0	0	0	0	0	0	0	0	0	0	0	0	0	0	0	0	0	0	0	0	0	0	0	0	0	0	0	0
Tetragenococcus halophilus [1367]	0	0	0	0	0	0	0	0	0	0	0	0	0	0	0	0	0	0	0	0	0	0	0	0	0	0	0	0	0	0	0	0	0	0	0	0	0	0	0	0	0	0	0	0	0	0	0	0	0
Lactococcus garvieae [1368]	0	0	1.46399e-05	0	0	0	0	0	0	0	0	0	0	0	0	4.88927e-06	0	0	0	0	0	0	0	0	0	0	0	0	0	0	0	0	0	0	0	0	0	5.6362e-06	0	2.0289e-05	0	0	0	0	0.0020655	0	0	0	0
Lactococcus lactis [1369]	9.29792e-05	2.87823e-05	0.000216019	0.000280495	0	0.000269773	1.21396e-05	0	0.000368807	1.42327e-05	0.000285858	8.19209e-05	0.000108655	2.16732e-05	9.90297e-05	0.000209243	0	0.00015717	0.000354842	0.000632913	8.38807e-06	1.07094e-05	1.44781e-05	0.000339275	0	0	0	0.000121973	0	0.00034098	0	0	0	0	6.26461e-05	7.62366e-05	1.39408e-05	7.67293e-05	2.04894e-05	0.00279585	5.80204e-05	1.47282e-05	0.000339496	0.000595332	0.00179104	4.19424e-05	0.00550122	1.27286e-06	2.94594e-05
Prochlorococcus marinus [137]	0	0	0	0	0	0	0	0	0	0	0	0	0	0	0	0	0	0	0	0	0	0	0	0	0	0	0	0	0	0	0	0	0	0	0	0	0	0	0	0	0	0	0	0	0	0	0	0	0
Lactococcus lactis [1370]	0	8.76584e-05	8.90805e-05	3.46022e-05	1.90257e-05	4.59788e-05	0	0	4.35048e-05	0	9.96729e-05	8.17943e-06	0	0	2.85484e-05	0.000461082	2.54662e-05	0.000433719	5.68275e-05	0	3.13174e-05	0	1.54126e-05	0	0	0	0	2.56559e-05	0	0	0	0	6.34503e-06	0	0	0	6.94254e-06	0.000469799	4.83866e-05	0.000442827	0	0	2.66297e-06	4.29574e-05	0.000141061	0	0	1.27581e-06	0
Streptococcus criceti [1371]	0	0	0	0	0	0	0	0	0	0	0	0	0	0	0	0	0	0	0	0	0	0	0	0	0	0	0	0	0	0	0	0	0	0	0	0	0	0	0	0	0	0	0	0	0	0	0	0	0
Streptococcus downei [1372]	4.93413e-06	6.08235e-06	1.07512e-06	1.20729e-05	0	0	0	0	1.50776e-05	0	0	0	0	0	0	0.000148183	0	0	6.38876e-06	0	4.40474e-06	0	0	0	0	0	1.29406e-05	0	0	2.96274e-05	0	1.90257e-06	0	0	3.50063e-05	1.05759e-05	0	0	7.61012e-05	0	2.91666e-06	0	4.4978e-06	3.756e-06	0	0	0	6.29716e-06	0
Streptococcus mutans [1373]	3.28626e-05	6.23488e-06	2.10151e-05	1.52355e-05	5.60866e-06	0	0	6.97427e-06	1.64245e-05	0	0	1.90065e-05	0	0	0	0.00047631	3.32765e-05	0	6.91829e-05	6.20489e-05	1.56502e-05	0	5.99391e-06	1.72479e-05	7.70311e-05	0	0	4.70834e-05	0	0.000469099	8.57731e-05	1.85414e-05	0	0	7.12026e-05	3.78146e-05	0	0.000123348	0.001762	4.00232e-06	0	0	0.000641834	3.31945e-06	5.94621e-05	0	0.000135667	0.000181719	0
Streptococcus macacae [1374]	0	0	0	0	0	0	0	0	0	0	0	0	0	0	0	0	0	0	0	0	0	0	0	0	0	0	0	0	0	0	0	0	0	0	0	0	0	0	0	0	0	0	0	0	0	0	5.7083e-06	0	0
Streptococcus thermophilus [1375]	0.000891526	3.80451e-05	8.57016e-05	0.0077319	0.000629566	0.00158227	3.31866e-05	0.0014314	0.0048794	0.000139075	3.48516e-05	4.11285e-05	0	0	0.00620809	0.00127616	0.0202465	0.00104431	0.000560997	0.00928289	0.00533872	0.0043042	0.000684241	0.000169135	0.000569514	9.62955e-05	0.000101984	0.0233917	8.80818e-06	0.00555333	0.00296915	0.000385561	0	0	8.06921e-05	0.0105866	0.000357462	0.121611	0.00796853	0.00355025	0.000944139	0.000582573	0.000401517	0.00196517	8.92464e-06	0.000498099	0.00011991	6.09759e-05	7.68144e-06
Streptococcus vestibularis [1376]	1.83971e-05	2.39405e-05	0.000208078	0.000166653	2.81742e-05	1.95151e-05	1.70629e-05	0	3.59189e-05	2.44003e-05	0.000242152	3.57289e-05	6.52792e-05	5.749e-05	3.26835e-05	0.00152462	0.000124536	3.04998e-05	6.52159e-06	0.000307148	0.000273818	3.34549e-05	8.80752e-05	0.00013901	0.000579041	0	9.89579e-05	0.000457583	0	0.000160862	0.000422056	0.000123927	6.10948e-06	0	0.000305899	0.000117985	1.84295e-05	0.000663715	0.000198065	7.48243e-05	5.10878e-05	5.39443e-05	0.000905849	0.00887812	0	1.43074e-05	0.000497417	9.94218e-06	7.69561e-06
Streptococcus salivarius [1377]	0.000542668	0.000230384	0.00148799	0.000998779	0.000307434	0.000499996	0.00010282	0.000186945	0.000359083	0.000183488	0.00186778	0.000234939	9.65607e-05	0.000212206	0.000472628	0.0275127	0.00160723	0.000179128	0.000254014	0.0185506	0.00903262	0.000442157	0.000214626	0.000735517	0.00482626	3.5437e-05	0.000474273	0.00141521	1.49403e-05	0.00119864	0.00303026	0.00680979	1.98791e-05	0	0.00266373	0.000678552	0.000251509	0.00534787	0.00292568	0.000340645	0.000145526	0.00128929	0.0149515	0.0025806	0.000121304	7.08665e-06	0.00104332	0.000122906	7.6759e-06
unnamed Streptococcus sp. C150 [1378]	3.23919e-05	4.65695e-06	6.80473e-05	6.57155e-05	0	0	0	1.27504e-05	5.25324e-06	7.1614e-06	4.3535e-05	8.48996e-06	0	8.86742e-06	0	0.00123179	1.21877e-05	0	1.2976e-05	5.16617e-05	0.00016873	2.4539e-05	2.1825e-05	3.15001e-05	0.000263546	2.11546e-06	9.88534e-06	0	0	0.000120744	0.000133721	0.000373094	0	0	0.000102552	5.43869e-05	2.49348e-06	4.47297e-05	2.06163e-05	2.81253e-05	2.4565e-05	5.44814e-05	0.000447776	0.00012069	7.89748e-06	0	9.65412e-05	3.00061e-05	0
Streptococcus gallolyticus [1379]	0	1.09646e-05	2.58427e-05	6.95515e-06	0.00102081	0	0	0	7.13379e-05	4.32975e-06	0	7.67133e-05	0	2.55327e-06	0	0.000206066	0	0	0	0	0	0	3.54355e-06	1.36697e-05	9.63653e-05	0	0	0	0	7.65995e-06	0.000107831	0	2.58729e-05	0	8.2399e-06	9.09745e-06	5.48094e-05	2.07742e-05	2.52591e-05	0	0	3.18131e-05	1.44815e-05	0.00397488	7.41347e-06	0	2.8446e-05	7.91881e-06	0
Prochlorococcus marinus [138]	0	0	0	0	0	0	0	0	0	0	0	0	0	0	0	0	0	0	0	0	0	0	0	0	0	0	0	0	0	0	0	0	0	0	0	0	0	0	0	0	0	0	0	0	0	0	0	0	0
Streptococcus infantarius [1380]	0	0	0	6.44763e-06	0.00470969	0	0	0	0	8.9141e-07	0	1.28196e-05	0	0	0	0	0	0	0	0	0	0	7.99697e-06	2.56546e-05	0	0	0	7.42708e-05	0	0	0	0	0	0	1.71021e-07	2.21561e-05	0	0	0	4.4467e-06	0	8.3696e-05	0	0	0	0	0	0	0
Streptococcus equinus [1381]	0	0	1.4206e-06	3.09168e-06	0.00174337	0	0	0	0	0	0	3.83522e-06	0	0	0	2.8451e-05	0	0	0	0	0	0	0	0	0	0	0	0	0	0	0	0	0	0	0	1.01484e-05	0	0	0	0	0	4.07208e-05	0	3.56689e-06	0	0	0	0	0
Streptococcus equi [1382]	0	0	0	0	0	0	0	0	0	0	0	0	0	0	0	0	0	0	0	0	0	0	0	0	0	0	0	0	0	0	0	0	0	0	0	0	0	0	0	0	0	0	0	0	0	0	0	0	0
Streptococcus parauberis [1383]	0	0	3.71064e-06	0	0	0	0	0	0	0	0	0	0	0	0	0	0	0	0	3.36581e-05	0	0	0	0	0	0	0	0	0	0	0	0	0	0	0	0	0	0	0	0	0	6.09214e-06	0	0	0	0	0	0	0
Streptococcus ictaluri [1384]	0	0	0	0	0	0	0	0	0	0	0	0	0	0	0	0	0	0	0	0	0	0	0	0	0	0	0	0	0	0	0	0	0	0	0	0	0	0	0	0	0	0	0	0	0	0	0	0	0
Streptococcus porcinus [1385]	0	0	0	0	0	0	0	0	0	0	0	0	0	0	0	0	0	0	0	0	0	0	0	0	0	0	0	0	0	0	0	0	0	0	0	0	0	0	0	0	0	0	0	0	0	0	0	0	0
Streptococcus pseudoporcinus [1386]	0	0	0	0	0	0	0	0	0	0	0	0	0	0	0	0	0	0	0	0	0	0	0	0	0	0	0	0	0	0	0	0	0	0	0	0	0	0	0	0	0	0	1.29691e-06	0	0	0	0	0	0
Streptococcus uberis [1387]	0	0	0	0	0	0	0	0	0	0	0	0	0	0	0	0	0	0	0	0	0	0	0	0	0	0	0	0	0	0	0	0	0	0	0	0	0	0	0	0	0	0	0	0	0	0	0	0	0
Streptococcus agalactiae [1388]	0	0	0	0	0	0	0	0	0	0	0	0	0	0	0	2.25367e-06	0	0	0	5.76479e-05	0	0	0	0	0	0	0	0	0	0	0	0	0	0	0	0	0	0	0	0	0	0	0	0	0	0	0	0	7.60119e-06
Streptococcus pyogenes [1389]	0	0	0	1.7339e-06	0	0	0	0	0	0	0	0	0	0	0	0	0	0	0	0	0	0	0	0	0	0	0	0	0	0	0	0	0	0	0	2.0232e-06	0	1.46883e-06	0	0	0	2.11298e-05	0	0	0	0	0	8.1103e-06	0
unnamed Cyanothece sp. PCC 7822 [139]	0	0	0	0	0	0	0	0	0	0	0	0	0	0	0	0	0	0	0	0	0	0	0	0	0	0	0	0	0	0	0	0	0	0	0	0	0	0	0	0	0	0	0	0	0	0	0	0	0
Streptococcus dysgalactiae [1390]	0	0	0	4.63814e-06	0	0	0	0	0	0	0	0	0	0	0	0	0	0	0	0	0	0	0	0	0	0	0	0	0	0	0	0	0	0	0	0	0	0	0	0	0	0.000377034	0	0	0	0	0	0.000111635	0
Streptococcus urinalis [1391]	0	0	0	0	0	0	0	0	0	0	0	0	0	0	0	0	0	0	0	0	0	0	0	0	0	0	0	0	0	0	0	0	0	0	0	0	0	0	0	0	0	0	0	0	0	0	0	0	0
Streptococcus suis [1392]	0	0	0	0	0	0	0	0	0	0	0	0	0	0	0	0	0	0	0	0	0	0	0	0	0	0	0	0	0	0	0	0	0	0	0	0	0	0	0	0	0	0	3.23187e-06	3.67374e-06	0	0	0	0	0
Streptococcus anginosus [1393]	0	2.38021e-06	2.07775e-05	5.23404e-05	0.000112554	2.10588e-06	0	0	0	0	7.39997e-05	1.62455e-05	0	7.2479e-06	3.16462e-06	0.000958849	6.075e-06	1.42276e-05	7.72395e-06	3.88122e-05	0.000175747	0	0	0.000437335	6.24968e-05	0	1.62203e-05	7.26931e-05	0	1.40417e-05	0.000719167	1.91175e-05	1.10451e-06	0	3.96022e-05	7.97479e-06	2.93673e-05	2.07544e-05	6.04263e-05	0	0	0	0.000128322	0.000254363	4.63995e-05	0	0.000225285	0.00120416	1.30935e-05
Streptococcus anginosus [1394]	0	2.38021e-06	2.13145e-05	1.21752e-05	9.15849e-05	2.10588e-06	0	0	0	7.92554e-06	2.16447e-05	3.27116e-05	0	3.82235e-06	1.99717e-05	0.00100266	1.2084e-05	1.56216e-05	8.14451e-05	0	9.34896e-05	0	0	0.000464449	3.00375e-05	0	0	0	0	7.66145e-05	0.000141495	0.000119256	5.52307e-07	7.78733e-06	7.40809e-05	4.73515e-06	8.74166e-06	2.37213e-05	0.000138401	3.91275e-06	1.68571e-06	0	0.00014525	0.000227956	0.000108415	0	0.00061254	0.000345001	2.81806e-05
Streptococcus constellatus [1395]	0	0	1.60566e-05	1.34049e-05	1.98845e-05	0	0	0	0	5.63238e-06	1.05558e-05	6.38001e-06	6.02802e-06	0	0	0.00016874	6.65273e-06	0	0	5.9308e-05	1.93871e-05	0	1.26312e-05	2.99167e-05	3.3881e-05	0	0	3.36035e-05	0	8.49508e-06	0.000825506	0	0	9.5453e-06	0.000427386	3.77451e-06	2.87354e-06	1.15733e-05	5.85234e-05	0	0	0	8.69402e-05	2.13276e-05	1.48176e-05	0	5.14917e-05	2.15554e-05	4.13279e-06
Streptococcus cristatus [1396]	3.0765e-06	1.65618e-06	5.62944e-06	0	0	2.03017e-05	5.02923e-06	0	2.3841e-05	0	7.43097e-06	1.95769e-06	9.27145e-06	4.6293e-06	0	3.58206e-05	4.6806e-06	5.33272e-06	5.90889e-05	0	4.26863e-05	0	0	2.40504e-05	5.81595e-05	4.39776e-06	0	1.21248e-05	0	0	0	1.18557e-05	0	0	0	2.73206e-06	2.60937e-06	3.53991e-05	2.49893e-05	1.89101e-05	0	9.40621e-06	1.13015e-05	3.26667e-05	0	0	1.47667e-05	1.45733e-05	0
Streptococcus sanguinis [1397]	1.35724e-05	2.96763e-05	4.87577e-05	7.55144e-05	1.83181e-05	0	1.7809e-05	8.28806e-06	1.89311e-05	8.69407e-06	6.59934e-05	3.52083e-05	6.87711e-06	1.29404e-05	1.20799e-05	0.000402848	9.4189e-05	5.14588e-07	0.000132259	3.5599e-05	0.000168059	3.91163e-06	0.000102857	6.56405e-05	3.694e-05	0	7.02425e-06	4.5738e-05	0	0	3.74827e-05	4.43184e-06	8.85091e-06	0	6.96952e-06	1.06135e-05	1.31989e-05	0.000134084	7.68921e-05	0	1.45196e-06	1.29135e-05	0.000113732	1.73502e-05	0	0	0	2.11027e-05	0
Streptococcus gordonii [1398]	0	6.18931e-06	9.01995e-05	8.21718e-05	1.80512e-05	1.17736e-05	0	6.68941e-06	8.2875e-05	0	0.000366078	0	2.10077e-07	5.39472e-05	2.93215e-06	0.00148998	5.90789e-06	2.71392e-05	0.000476166	0.000155541	0.000372952	1.02866e-05	6.13658e-06	1.63461e-05	0.000137906	1.29271e-05	1.05942e-05	3.78257e-05	0	1.0531e-07	3.83416e-05	2.93273e-05	6.54762e-06	0	3.0779e-05	8.21623e-06	9.71061e-06	0.000270632	0.000117469	3.35957e-06	2.19369e-05	1.10566e-05	0.000125836	0.000263073	2.54783e-05	0	3.08204e-05	4.24137e-05	0
unnamed Streptococcus sp. oral taxon 056 [1399]	0	0	0	2.26829e-06	0	0	0	0	1.18034e-05	0	0	0	5.15758e-06	8.25889e-06	0	2.35988e-05	0	0	4.3129e-06	0	2.47769e-05	1.86358e-07	0	0	0	0	0	0	0	0	1.94076e-05	0	0	0	0	0	2.88421e-06	1.55503e-05	5.27537e-06	0	2.94442e-06	8.41777e-06	3.91822e-06	9.56308e-06	0	0	5.67353e-06	1.38157e-05	0
Methanocella paludicola [14]	0	0	0	0	0	0	0	0	0	0	0	0	0	0	0	0	0	0	0	0	0	0	0	0	0	0	0	0	0	0	0	0	0	0	0	0	0	0	0	0	0	0	0	0	0	0	0	0	0
unnamed Cyanothece sp. PCC 7424 [140]	0	0	0	0	0	0	0	0	0	0	0	0	0	0	0	0	0	0	0	0	0	0	0	0	0	0	0	0	0	0	0	0	0	0	0	0	0	0	0	0	0	0	0	0	0	0	0	0	0
Streptococcus pneumoniae [1400]	5.08231e-06	1.1782e-06	1.09814e-05	1.99667e-05	4.73064e-05	3.10893e-05	2.42484e-05	2.01189e-05	4.52005e-05	1.58302e-05	2.64879e-05	4.28043e-06	5.23502e-06	5.53112e-05	2.98369e-06	7.20477e-05	2.00995e-06	4.52593e-05	6.07453e-05	3.0171e-05	5.27114e-05	1.19615e-05	5.73734e-06	5.54589e-05	0.000102254	2.09907e-05	0	3.96871e-06	0	1.09151e-05	2.71676e-05	1.61773e-05	3.28459e-06	0	5.06952e-06	5.51757e-06	1.53755e-06	0.000168481	2.76458e-05	5.97875e-06	1.54543e-05	1.66943e-05	7.51698e-05	0.000207297	0	0	5.84498e-05	5.00901e-05	8.02084e-06
Streptococcus pseudopneumoniae [1401]	0	7.32341e-08	1.96681e-06	6.19534e-06	0	1.64334e-05	0	0	1.08247e-05	0	8.18158e-06	5.49587e-07	1.75545e-05	1.3607e-05	2.98946e-06	1.81789e-05	1.64248e-05	7.95967e-06	6.19306e-05	0	4.55095e-06	5.04883e-06	0	2.71708e-05	5.92305e-05	1.39844e-05	0	0	0	0	1.56823e-05	7.5043e-07	0	0	0	0	3.11836e-07	0.000100505	4.83991e-05	3.69223e-06	0	6.58158e-06	3.75813e-05	4.00843e-05	0	2.70894e-06	3.08476e-05	2.2715e-05	0
Streptococcus mitis [1402]	1.52278e-05	1.17591e-05	2.96966e-05	2.59737e-05	1.80222e-05	1.91677e-05	5.97796e-05	0	7.4926e-05	1.86412e-05	2.93863e-05	1.02231e-06	5.47403e-05	0.000101367	2.01711e-05	0.000103823	2.76385e-05	0.000172888	9.489e-05	9.73783e-06	0.000127245	0	8.63544e-06	1.48026e-05	7.43976e-05	2.22876e-06	0	1.34367e-05	0	2.24647e-06	2.86819e-05	8.60277e-06	1.78148e-05	0	0	6.13889e-06	4.71156e-06	0.000191112	4.6872e-05	0	1.1421e-05	2.8001e-05	8.35235e-05	0.000420033	0	2.57233e-05	0.000173329	7.35925e-05	0
Streptococcus mitis [1403]	4.34536e-06	6.92109e-06	7.12584e-06	2.47093e-05	1.09447e-06	0	1.62203e-05	6.72238e-06	2.93407e-05	0	0	0	3.63618e-05	5.22825e-05	0	5.32565e-05	4.17376e-05	1.91206e-05	3.27544e-05	1.17915e-05	9.08471e-06	3.84099e-06	1.12691e-07	2.34531e-05	4.52646e-05	9.55742e-07	0	0	0	0	1.73688e-05	9.15582e-06	0	1.97579e-06	0	0	0	0.000116801	1.46732e-05	4.08221e-06	2.53926e-05	1.63502e-05	3.67607e-05	0.000224556	0	2.96881e-05	9.0957e-05	2.39214e-05	0
Streptococcus mitis [1404]	8.7155e-07	1.34513e-06	6.20907e-06	1.69223e-05	0	4.08345e-05	1.06198e-05	0	4.38874e-05	7.58132e-06	2.3167e-06	1.22774e-06	4.89775e-06	6.60863e-06	0	4.53025e-05	2.93172e-05	6.4796e-05	6.10465e-05	0	5.60598e-05	2.04594e-07	1.12735e-07	0	6.94693e-05	3.56804e-06	7.6595e-06	1.12248e-05	0	2.2526e-06	5.26091e-05	6.57941e-06	0	0	0	2.79379e-06	1.99489e-07	9.50892e-05	7.36078e-06	0	1.37641e-05	3.00511e-06	2.24698e-05	0.00018318	0	5.0269e-06	6.30069e-05	8.77195e-05	0
unnamed Streptococcus sp. M334 [1405]	0	0	3.82007e-06	1.11272e-05	1.34728e-05	1.92959e-05	1.68306e-06	6.66256e-06	1.43568e-05	0	2.81639e-06	1.20665e-07	2.10897e-05	2.00074e-05	2.84897e-06	5.60091e-06	2.63805e-05	1.70818e-05	2.30272e-06	0	5.8503e-06	0	3.60604e-06	2.21358e-05	1.72904e-05	1.13148e-05	0	0	0	0	7.15509e-05	9.07765e-06	1.64834e-06	0	0	0	7.27945e-07	0.000147329	2.78678e-05	1.43417e-05	0	1.79656e-05	1.00399e-05	0.000110713	0	7.91452e-06	4.98202e-05	8.34712e-05	6.63748e-07
Streptococcus mitis [1406]	0	2.09165e-05	8.71557e-06	0	1.81929e-06	1.18235e-05	4.71171e-06	0	4.43392e-05	7.87113e-06	1.26757e-05	0	9.9463e-06	1.74141e-05	0	0.000154613	0	1.50539e-05	2.67929e-05	8.60538e-06	4.90911e-05	0	3.02074e-06	2.0637e-05	5.15309e-05	0	0	0	0	0	2.78958e-05	1.20793e-05	0	0	0	4.16528e-06	0	7.43441e-05	0	0	9.69973e-06	1.46127e-05	1.73201e-05	6.48277e-05	0	1.63985e-05	2.66574e-05	4.82668e-06	0
unnamed Streptococcus sp. M143 [1407]	8.48587e-07	2.06601e-05	0	0	1.53266e-05	1.54112e-05	5.5166e-06	0	3.16285e-05	4.3593e-06	3.21052e-05	0	1.14518e-05	1.37668e-05	0	5.12191e-06	0	0	0	0	3.29839e-05	0	8.07904e-06	2.20238e-05	3.77854e-05	1.54641e-05	0	0	0	0	9.64879e-06	2.82971e-06	0	3.08314e-05	0	2.75674e-06	1.48935e-06	5.51786e-05	2.55422e-05	1.20863e-05	6.11817e-07	7.19802e-05	6.20525e-05	0.000192137	0	1.31434e-05	4.0149e-05	0.00011421	6.53327e-06
Streptococcus mitis [1408]	0	2.3482e-06	6.5224e-06	0	0	0	0	0	1.7504e-05	0	2.21725e-06	0	0	0	4.51617e-06	4.55325e-05	1.0264e-05	0	6.54154e-06	0	0	0	1.85981e-06	2.64443e-05	1.41288e-05	0	0	0	0	0	0	0	0	0	0	1.58465e-07	2.84351e-07	1.84437e-05	4.43178e-05	3.41288e-06	1.89485e-06	0	1.38305e-05	0.000205079	0	0	2.44394e-05	3.392e-05	6.61182e-07
Streptococcus mitis [1409]	0	0	0	8.64169e-06	7.37771e-06	0	0	1.42872e-05	1.33448e-05	0	5.06182e-06	0	2.60429e-06	1.23595e-05	0	8.13004e-05	0	5.61669e-06	0	7.76565e-05	2.09388e-05	3.80321e-06	0	2.71827e-05	0	0	0	0	0	0	1.62018e-05	0	1.63058e-06	0	0	0	8.28788e-07	1.68997e-05	3.68968e-06	0	0	7.10688e-06	1.41073e-05	0.000103906	0	1.72924e-05	1.21198e-05	0.000110258	0
unclassified Cyanothece [141]	0	0	0	0	0	0	0	0	0	0	0	0	0	0	0	0	0	0	0	0	0	0	0	0	0	0	0	0	0	0	0	0	0	0	0	0	0	0	0	0	0	0	0	0	0	0	0	0	0
Streptococcus oralis [1410]	1.04506e-05	5.50267e-05	1.98178e-05	7.53715e-06	3.78374e-05	2.50541e-05	2.42599e-05	1.29528e-05	0.000179094	1.3019e-05	6.03441e-05	5.73756e-06	3.84506e-05	8.97291e-05	2.20271e-06	0.000188225	5.08609e-05	1.13421e-05	0.00021222	6.00073e-06	7.06802e-05	9.77045e-06	1.0556e-05	0.000124108	0.00016357	2.88873e-05	5.23927e-06	0	0	3.42485e-07	8.74232e-05	0	0	0	0	2.01931e-05	1.05241e-06	0.000232648	5.06874e-05	1.11749e-05	0	0.000159886	0.000112212	0.000567532	0	2.38668e-06	0.000262713	0.00385974	7.84747e-06
Streptococcus oralis [1411]	0	1.43187e-05	0	2.79101e-06	4.50905e-06	2.09059e-06	0	0	1.94075e-05	0	2.45335e-05	0	1.9803e-05	5.10265e-05	0	0.000101442	6.91243e-06	1.85012e-05	7.25229e-05	0	1.36341e-05	0	9.10259e-06	0.000181967	5.98401e-05	1.5432e-05	1.37135e-06	1.21253e-05	0	0	5.93929e-06	4.26182e-06	0	1.94837e-06	5.29709e-06	1.1648e-05	0	7.59705e-05	2.17024e-05	0	0	3.84661e-05	3.39934e-05	0.000326615	0	1.44125e-05	0.000102099	0.000440245	0
Streptococcus sanguinis [1412]	9.01979e-06	5.01257e-06	1.73537e-06	0	6.38539e-06	7.46041e-06	6.01439e-06	0	2.22358e-05	0	2.66475e-06	0	0	3.87216e-05	0	4.99828e-05	6.62974e-06	1.24511e-05	5.83087e-05	1.93371e-05	4.28087e-05	7.17312e-07	0	0.000278319	6.2166e-05	0	1.95061e-06	0	0	0	0	1.18905e-05	0	0	6.70092e-06	2.35127e-05	7.8404e-06	5.27213e-05	7.2118e-06	5.3275e-06	0	6.72673e-05	3.8731e-05	0.000206471	0	1.43515e-05	0.000109998	0.000880322	3.75875e-06
unnamed Streptococcus sp. oral taxon 071 [1413]	1.39733e-06	0	1.74661e-06	9.66223e-06	1.46355e-05	0	3.01655e-06	6.32416e-06	1.51158e-05	0	6.0945e-06	0	4.85987e-07	1.3856e-05	0	0.00015736	2.98233e-05	7.22921e-06	8.52562e-05	0	3.46651e-05	7.29183e-06	4.63898e-06	0.000203201	4.7086e-05	2.52213e-05	1.24627e-05	2.43806e-05	0	0	1.78248e-05	0	0	0	0	2.41266e-06	1.94682e-07	4.0811e-05	5.82433e-05	2.0204e-05	1.06885e-05	8.86821e-05	2.83809e-05	0.000636274	0	1.33226e-06	5.64007e-05	0.000249694	0
Streptococcus mitis [1414]	0	5.62632e-06	1.22653e-05	0	7.10897e-06	5.07705e-06	7.16235e-06	0	1.27243e-05	1.14516e-05	6.13488e-06	7.26634e-07	7.09267e-06	4.07634e-06	0	5.16075e-05	2.23165e-06	0	1.65365e-05	0	2.35338e-05	0	0	3.24752e-05	6.08156e-05	0	0	0	0	6.74573e-06	9.54779e-06	4.4348e-06	0	0	0	0	5.79434e-06	8.9296e-06	0	4.05297e-06	0	9.58921e-06	1.89028e-05	0.000122705	0	0	5.11989e-05	0.00017712	0
Streptococcus infantis [1415]	5.03501e-05	6.60258e-05	4.00742e-05	2.01505e-05	1.49304e-05	5.79821e-05	3.8187e-05	1.00446e-05	0.000353403	1.72346e-05	7.76544e-05	1.89637e-06	1.52012e-05	0.000134488	1.68424e-05	0.000201278	9.30275e-05	6.80513e-05	0.000380038	3.47618e-05	0.000202335	2.66776e-05	1.28916e-05	7.51358e-05	0.000199891	0.000111136	7.77678e-07	0	0	1.18413e-05	0.000200134	2.97676e-05	0	0	2.10625e-05	0	9.77556e-06	0.000288421	1.76366e-05	3.99811e-06	8.82617e-07	1.79513e-05	0.000220964	0.000292328	0	3.01062e-05	9.00372e-05	1.64723e-05	7.69531e-06
Streptococcus infantis [1416]	0	0	2.91485e-05	3.19729e-06	0	5.49922e-06	0	0	6.73616e-05	1.34384e-05	0	0	8.85593e-07	3.3728e-05	0	4.51135e-05	6.94671e-05	7.8977e-06	3.54722e-05	1.02701e-05	2.33188e-05	6.51588e-06	2.46449e-05	3.44444e-05	2.52493e-05	1.1817e-05	0	0	0	0	0.000103545	2.1661e-05	0	0	0	0	5.39272e-06	0.000107561	3.96947e-05	8.48964e-06	6.51408e-06	1.92155e-05	5.82853e-05	0.00033681	0	0	7.17737e-06	2.45006e-05	0
Streptococcus infantis [1417]	0	2.71364e-05	5.29979e-05	3.10022e-06	4.91373e-06	1.29869e-05	0	0	5.12451e-05	0	1.85356e-05	1.04714e-06	1.50825e-05	3.77099e-05	6.85761e-06	0.000466908	5.13602e-05	2.04934e-05	3.27982e-05	0.000255713	0.000107316	8.79191e-06	1.144e-05	5.38882e-05	0.000209092	2.87667e-05	1.02491e-05	2.00051e-05	0	7.76384e-06	9.19809e-05	0.000102504	0	0	1.54637e-05	8.43706e-06	7.24664e-06	9.44911e-05	5.35098e-05	2.64512e-05	5.12625e-07	7.79124e-06	0.000118383	0.000407437	1.99015e-05	0	5.33688e-05	5.76013e-06	0
Streptococcus infantis [1418]	0	0	1.11814e-05	4.94612e-06	0	8.11449e-06	0	0	0.000100833	0	1.89895e-05	0	1.3123e-06	3.52018e-05	0	2.80403e-05	1.87907e-05	7.24016e-06	2.73252e-05	3.10313e-05	6.61898e-05	0	6.71622e-06	3.38872e-05	5.713e-05	0.000345492	0	3.89533e-05	0	5.24883e-05	8.70227e-05	1.38435e-05	0	0	0	0	0	7.7861e-05	0	4.1817e-05	1.11303e-05	0	1.38604e-05	9.615e-05	0	0	0.000142519	0	0
Streptococcus peroris [1419]	4.66651e-06	6.19755e-06	8.06656e-06	5.00293e-06	3.71707e-06	3.86412e-06	0	0	2.54311e-05	0	1.27769e-05	8.53782e-07	1.38624e-05	3.53509e-06	0	5.35247e-05	1.58257e-05	9.68909e-06	3.72917e-05	1.70821e-05	8.40852e-06	8.25621e-06	6.18225e-06	8.47625e-06	1.76028e-05	4.6788e-06	0	0	0	7.33933e-06	1.9745e-05	2.92924e-06	0	0	0	4.68755e-06	5.10329e-06	5.30492e-05	8.05667e-06	1.19926e-05	0	2.2378e-05	7.72363e-05	7.85825e-05	0	0	3.41095e-05	0	0
unnamed Cyanothece sp. CCY0110 [142]	0	0	0	0	0	0	0	0	0	0	0	0	0	0	0	0	0	0	0	0	0	0	0	0	0	0	0	0	0	0	0	0	0	0	0	0	0	0	0	0	0	0	0	0	0	0	0	0	0
Streptococcus australis [1420]	2.67871e-05	9.71889e-06	8.48451e-05	3.01425e-05	2.10558e-05	1.18558e-05	6.24477e-05	5.00253e-06	0.000885412	1.62443e-05	9.12177e-05	3.78315e-06	7.89028e-05	8.95435e-05	2.91701e-05	0.000445896	8.60781e-05	3.99597e-05	0.000862922	0.000438185	0.000427924	5.54382e-05	0.000100291	2.98904e-05	0.000210969	4.30001e-05	1.18015e-06	2.38618e-05	0	4.5917e-06	0.000621152	0.000116586	0	2.60806e-05	5.1477e-06	1.21329e-05	3.83828e-05	0.0005256	5.05672e-05	5.84142e-05	1.18165e-05	4.83201e-05	0.000244422	0.000191321	0	7.01763e-06	1.63017e-05	3.20731e-05	0
Streptococcus parasanguinis [1421]	0.000110912	0.000381036	0.00107246	0.000196945	0.000127672	4.04281e-05	0.000132637	2.51803e-05	0.000734123	2.69614e-05	0.00044637	1.30378e-05	6.50097e-05	0.000125415	3.12987e-05	0.00843029	0.00102113	0.000126451	0.000175403	0.00133916	0.00042553	0.000236149	0.000507179	0.000270091	0.00277015	7.76905e-06	0.000237259	0.000243709	0	7.13651e-06	0.000902373	0.00301473	1.58047e-05	7.69268e-05	0.000253127	0.000203718	4.0955e-05	0.00166893	0.000605593	0.00216348	0.000125722	0.000249794	0.00120561	0.0134943	7.23932e-05	2.10557e-05	0.00314155	1.98272e-05	0
Catonella morbi [1422]	0	0	0	0	0	0	0	0	0	0	0	0	0	1.30682e-05	0	2.59427e-06	0	0	0	0	0	0	0	0	0	5.92823e-05	0	0	0	0	0	0	0	0	0	0	0	9.51908e-05	7.00652e-06	0	0	0	2.30662e-06	0	0	0	0	0	0
Eremococcus coleocola [1423]	0	0	0	0	0	0	0	0	0	0	0	0	0	0	0	0	0	0	0	0	0	0	0	0	0	0	0	0	0	0	0	0	0	0	0	0	0	0	0	0	0	0	0	0	0	0	0	0	0
Aerococcus viridans [1424]	0	0	0	0	0	0	0	0	0	0	0	0	0	0	0	0	0	0	0	0	0	0	0	0	0	0	0	0	0	0	0	0	0	0	0	0	0	0	0	0	0	0	0	0	0	0	0	0	0
Aerococcus urinae [1425]	0	0	0	0	0	0	0	0	0	0	0	0	0	0	0	0	0	0	0	0	0	0	0	0	0	0	0	0	0	0	0	0	0	0	0	0	0	0	0	0	0	0	0	0	0	0	0	0	0
Oenococcus oeni [1426]	0	0	0	0	0	0	0	0	0	0	0	0	0	0	0	0	0	0	0	0	0	0	0	0	0	0	0	0	0	0	0	0	0	0	0	0	0	0	0	0	0	0	0	0	0	0	0	0	0
Weissella paramesenteroides [1427]	0	0	0	0	0	0	0	0	0	0	0	0	0	0	0	0	0	0	0	0	0	0	0	0	0	3.51217e-06	0	0	0	0	0	0	0	0	0	0	0	0	0	0	0	2.28238e-05	0	0	0	0	0	0	0
Weissella cibaria [1428]	0	0	6.94349e-06	0	0	0	0	0	0	0	0	0	0	0	0	0	0	0	0	0	0	0	0	0	0	0	0	0	0	0	0	0	0	0	0	7.58108e-06	0	0	0	0	2.86858e-06	0	4.80404e-06	0	0	0	0	0	0
Weissella koreensis [1429]	0	0	0	0	0	0	0	0	0	0	0	0	0	0	0	0	0	0	0	0	0	0	0	0	0	0	0	0	0	0	0	0	0	0	0	0	0	0	0	0	0	0	0	0	0	0	0	0	0
unnamed Cyanothece sp. ATCC 51142 [143]	0	0	0	0	0	0	0	0	0	0	0	0	0	0	0	0	0	0	0	0	0	0	0	0	0	0	0	0	0	0	0	0	0	0	0	0	0	0	0	0	0	0	0	0	0	0	0	0	0
Leuconostoc mesenteroides [1430]	2.61115e-05	0	0.000113954	4.93275e-05	0	0	0	0	0.000109857	1.15538e-05	5.21127e-05	1.51815e-05	0	2.16085e-05	0.000128587	0.00017097	6.03706e-05	0.000100796	5.34699e-06	0.00045232	2.19373e-05	0	6.06451e-06	1.48713e-05	4.9299e-05	6.74125e-06	2.67361e-05	7.39961e-05	0	0	0	0	0	0	0	4.16533e-05	0	0.000111771	0.000434231	0.000475172	5.92791e-06	0	0	0	1.15041e-05	0	8.48223e-05	0	0
Leuconostoc citreum [1431]	0	0	7.7096e-06	0	6.72684e-06	0	0	0	0	0	0	0	0	0	0	0	0	0	0	0	0	0	0	0	0	1.97743e-07	0	0	0	0	0	0	0	0	0	0	0	0	0	0	0	0	0	0	0	0	0	0	0
Leuconostoc lactis [1432]	7.70655e-06	0	0	0	0	0	0	0	0	0	0	0	0	0	0	0	0	0	0	0	0	0	0	0	0	0	0	0	0	0	0	0	0	0	0	0	0	0	0	0	0	0	0	0	0	0	0	0	0
Leuconostoc kimchii [1433]	0	0	0	0	0	0	0	0	0	0	0	0	0	0	0	0	0	0	0	0	0	0	0	0	0	6.75443e-06	0	0	0	0	0	0	0	0	0	0	0	0	0	0	0	0	0	0	0	0	0	0	0
Leuconostoc gasicomitatum [1434]	0	0	0	0	0	0	0	0	0	0	0	0	0	0	0	0	0	1.99703e-05	0	0	0	0	0	0	0	0	0	0	0	2.79351e-05	0	0	0	0	0	0	0	0	0	0	0	0	2.51358e-06	0	0	0	0	0	0
Leuconostoc gelidum [1435]	0	0	0	0	0	0	0	0	0	1.01496e-05	0	0	0	0	0	0	0	0	0	0	0	0	0	1.55106e-05	0	0	0	0	0	0	0	0	0	0	0	0	2.12723e-05	0	0	0	0	1.482e-05	0	0	0	0	0	0	0
Leuconostoc fallax [1436]	0	0	0	0	0	0	0	0	0	0	0	0	0	0	0	0	0	0	0	0	0	0	0	0	0	0	0	0	0	0	0	0	0	0	0	2.09167e-06	0	0	0	0	0	0	0	0	0	0	0	0	0
Fructobacillus fructosus [1437]	0	0	0	0	0	0	0	0	0	0	0	0	0	0	0	0	0	0	0	0	0	0	0	0	0	0	0	0	0	0	0	0	0	0	0	0	0	0	0	0	0	0	0	0	0	0	0	0	0
Lactobacillus delbrueckii [1438]	6.85221e-06	0	0	2.43926e-05	0	2.24226e-05	0	2.96093e-05	0.000197612	0	0	0	0	0	1.68801e-05	0	0.000193338	0	0.00013561	0	4.11945e-05	2.93204e-05	1.82738e-05	1.09455e-05	1.34778e-05	0	0	0	4.98881e-05	0	6.05201e-05	0	0	7.0914e-05	0	6.74809e-05	0.000296194	2.25581e-05	0.000401238	0	0	0	0	0	0	0	4.46024e-05	0	0
Lactobacillus iners [1439]	0	0	0	0	0	0	2.26566e-05	0	0	0	0	0	0	0	0	0	0	0	0	0	0	0	0	0	0	0	0	0	0	0	0	0	0	0	0	0	0	0	0	0	0	0	0	8.1463e-06	0	0	0	0	0
Microcystis aeruginosa [144]	0	0	0	0	0	0	0	0	0	0	0	0	0	0	0	0	0	0	0	0	0	0	0	0	0	0	0	0	0	0	0	0	0	0	0	0	0	0	0	0	0	0	0	0	0	0	0	0	0
Lactobacillus jensenii [1440]	0	0	0	0	0	0	0	0	0	0	0	0	0	0	0	0	0	0	0	0	0	0	0	0	0	0	0	0	0	0	0	0	0	0	0	0	0	0	0	0	0	0	0	0	0	0	0	0	0
Lactobacillus jensenii [1441]	0	0	0	0	0	0	0	0	0	0	0	0	0	0	0	0	0	0	0	0	0	0	0	0	0	0	0	0	0	0	0	0	0	0	0	0	0	0	0	0	0	0	0	0	0	0	0	0	0
Lactobacillus johnsonii [1442]	0	0	0	0	0	0	0	0	0	0	0	0	0	0	0	4.36237e-05	1.23658e-05	0	0	0	0	0	0	0	3.3846e-05	0	0	0	0	0	0	4.53729e-05	0	0	0	0	0	0	0	0	0	3.44522e-05	0	0	0	0	0	0	0
Lactobacillus gasseri [1443]	0	0	0	9.31408e-06	0	0	0	0	0	0	0	0.000146639	0	0	0	0.000444079	0	2.28686e-05	0	0	8.99177e-05	0	0	1.86833e-05	0.00145786	0	0	0	0	0.000981551	0	0.00240588	0	0	0.000687065	2.51709e-05	0	0	3.20687e-05	1.24095e-05	1.45806e-05	8.56842e-06	0.000764508	0	9.82434e-06	0	0.00372791	0.00093324	1.57901e-05
Lactobacillus crispatus [1444]	0	0	0	0	0	0	0	0	0	0	0	0	0	0	0	0	1.2403e-05	0	0	0	0	0	0	3.32794e-05	5.90838e-06	0	0	0	0	1.49845e-05	0	0	0	0	0.000119124	1.10443e-05	0	0	0	0	0	2.44747e-05	0	0	0	0	0	0	0
Lactobacillus acidophilus [1445]	0	0	0	0	0	0	0	0	0	0	0	0	0	0	0	0	0	0	0	0	0	0	0	0	0	0	0	0	0	0	0	0	0	0	0	0	0	0	0	0	0	0	0	0	0	0	0	0	0
Lactobacillus helveticus [1446]	0	0	0	0	0	0	0	1.14232e-05	0	0	0	0	0	0	0	2.56352e-06	0	2.05152e-05	0	0	0	0	0	0	0	0	0	0	0	0	0	0	0	0	0	0	0	0	1.29536e-05	0	0	0	0	0	0	0	1.57183e-05	0	0
Lactobacillus amylovorus [1447]	0	0	0	0	0	0	0	0	0	0	0	0	0	0	0	0	0	0	0	0	0	0	0	0	0	0	0	0	0	0	0	0	0	0	0	0	0	0	0	0	0	0	0	0	0	0	1.1598e-05	0	0
Lactobacillus ultunensis [1448]	0	0	0	0	0	0	0	0	0	0	0	0	0	0	0	0	0	0	0	0	0	0	0	0	0	0	0	0	0	0	0	0	0	0	0	0	0	0	0	0	0	0	0	0	8.51344e-06	0	0	0	0
Lactobacillus kefiranofaciens [1449]	0	0	0	0	0	0	0	0	0	0	0	0	0	0	0	0	0	0	0	0	0	0	0	0	0	0	0	0	0	0	0	0	0	0	0	0	0	0	0	0	0	0	0	0	0	0	7.75297e-06	0	0
cyanobacterium UCYN-A [145]	0	0	0	0	0	0	0	0	0	0	0	0	0	0	0	0	0	0	0	0	0	0	0	0	0	0	0	0	0	0	0	0	0	0	0	0	0	0	0	0	0	0	0	0	0	0	0	0	0
Lactobacillus amylolyticus [1450]	0	0	0	0	0	0	0	0	0	0	0	0	0	0	0	0	0	0	0	0	0	0	0	0	0	0	0	0	0	0	0	0	0	0	0	0	0	0	0	0	0	0	0	0	0	0	0	0	0
Lactobacillus farciminis [1451]	0	0	0	0	0	0	0	0	0	0	0	0	0	0	0	0	0	0	0	0	0	0	0	0	0	0	0	0	0	0	0	0	0	0	0	0	0	0	0	0	0	0	0	0	0	0	0	0	0
Lactobacillus casei [1452]	0	0	9.30821e-06	8.21067e-05	0	1.31934e-05	0	0	0.000261471	0	0	0.000115577	1.57758e-05	0	0.000508736	1.01856e-05	0	6.96053e-05	0	0	9.09901e-05	2.77013e-05	0.000108217	0	1.26447e-05	0	0	0	0	0.000371356	0	0	0	0	9.67511e-05	8.59567e-06	0	5.81606e-06	4.3673e-05	0	0	1.84134e-05	0	0	0	1.14433e-05	8.72737e-05	0	6.49794e-06
Lactobacillus rhamnosus [1453]	0	0	0	6.37679e-06	0	0	0	0	1.03276e-05	0	0	1.53483e-06	0	0	0	0	0	7.82066e-06	0	0	0	0	0	0	0	0	0	0	0	4.95318e-05	0	5.87302e-06	0	0	2.69113e-05	8.18582e-06	0	0	0	0	0	7.6941e-06	2.15307e-06	0	0	0	3.55952e-05	0	0
Lactobacillus fermentum [1454]	0	0	3.23542e-06	0	0	0	0	0	0	0	0	0	0	0	0	3.38635e-05	0	0	0	0	1.21854e-05	0	0	0	2.79816e-05	0	0	0	8.39419e-06	0	0	3.7154e-05	0	0	0	1.31235e-05	0	0	3.60938e-05	0	0	0	2.5244e-05	0	0	0	0.00116077	6.87418e-05	0
Lactobacillus oris [1455]	0	0	0	9.30231e-06	0	0	0	0	0	0	0	1.21058e-05	0	0	0	0.000202707	0	0	0	0	0	0	0	4.73739e-05	0	0	0	0	0	0	0	0.000336558	0	0	4.0995e-05	0	0	0	0	1.18465e-05	1.70775e-06	0	0	0	0	0	0	9.91903e-06	0
Lactobacillus antri [1456]	0	0	0	0	0	0	0	0	0	0	0	0	0	0	0	9.16616e-06	0	0	0	0	0	0	0	0	0	0	0	0	0	0	0	0	0	0	0	0	0	0	0	0	0	0	0	0	0	0	0	0	0
Lactobacillus reuteri [1457]	0	0	0	0	3.77105e-06	0	0	1.22617e-05	0	0	2.6095e-06	0	0	0	0	0	1.21849e-05	0	0	0	0	0	0	0	0	0	0	0	0	0	0	0	0	0	0	0	0	5.57567e-06	0	0	5.48633e-06	1.78197e-05	0.00751088	0	0	0	0.00123569	0	0
Lactobacillus vaginalis [1458]	0	0	2.38331e-06	0	6.3839e-07	0	0	0	0	0	0	3.02824e-05	0	0	0	0.000127539	0	0	0	0	0	0	0	0	0	0	0	0	0	0	0	0.000123285	0	0	4.40563e-05	0	0	0	4.51357e-05	0	1.89722e-06	0	8.39086e-06	0	4.55996e-06	0	9.75847e-05	0	4.68498e-05
Lactobacillus coleohominis [1459]	0	0	0	0	0	0	0	0	0	0	0	0	0	0	0	0	0	0	0	0	0	0	0	0	0	0	0	0	0	0	0	0	0	0	0	0	0	0	0	0	0	0	0	0	0	0	0	0	0
unnamed Synechocystis sp. PCC 6803 [146]	0	0	0	0	0	0	0	0	0	0	0	0	0	0	0	0	0	0	0	0	0	0	0	0	0	0	0	0	0	0	0	0	0	0	0	0	0	0	0	0	0	0	0	0	0	0	0	0	0
Lactobacillus hilgardii/buchneri/brevis [1460]	0	0	0	0	0	0	0	0	0	0	0	0	0	0	0	0	0	0	0	0	0	0	0	0	0	0	0	0	0	0	0	0	0	0	0	0	0	0	0	0	0	0	0	0	0	0	0	0	0
Lactobacillus buchneri [1461]	0	0	0	0	0	0	0	0	0	0	0	0	0	0	0	0	0	0	0	0	0	0	6.06196e-06	0	0	0	0	0	0	0	0	0	0	0	0	0	0	0	0	0	0	0	0	0	0	0	1.15268e-05	0	0
Lactobacillus sanfranciscensis [1462]	0	0	0	0	0	4.07219e-05	0	0	0	0	0	0	0.000266976	0	0	0	0	0	0	0	0	0	0	0	0	0	0	0	0	0	0	0	0	0	0	0	0	0	0	0	1.48534e-05	0	0	0	0	5.76184e-06	0	0	0
Lactobacillus fructivorans [1463]	0	0	0	0	0	0	0	0	0	0	0	0	0	0	0	0	0	0	0	0	0	0	0	0	0	0	0	0	0	0	0	0	0	0	0	0	0	0	0	0	0	0	0	0	0	0	0	0	0
Lactobacillus sakei [1464]	0	0	0	6.18337e-06	0	0	0	0	0	0	0	0	0	8.40932e-05	0.00106148	0	3.25476e-05	0	0	0.000236029	4.50837e-06	0	3.02735e-06	0	0	0	0	0	0	0	0	0	0	0	0	0	5.24309e-06	0	0	4.04291e-06	0	5.71195e-06	0	0	0	0	0	0	0
Lactobacillus coryniformis [1465]	0	0	0	0	0	0	0	0	0	0	0	0	0	0	0	0	0	0	0	0	0	0	0	0	0	0	0	0	0	0	0	0	0	0	0	0	0	0	0	0	0	0	0	0	0	0	0	0	0
Lactobacillus ruminis [1466]	0	0	0	0	0	0	0	0	0	0	0	0	0	0	0	0	0	0	0	0	0	0	0	0	0	0	0	0	0	0	0	0	0	0	0	0	0	0	0	0	0	0	0.0284113	0	0	2.07649e-05	0	0	0
Lactobacillus salivarius [1467]	0	0	0	0	0	0	0	0	0	0	0	0	0	0	0	0.000266223	0	0	0	0	0	0	0	0.000104224	0.0001592	0	0	0	0	0.000127668	0	0.00158159	0	0	0.000203793	4.22374e-05	0	0	0	0	0	0	0	0	9.21075e-06	0	0	0	0
Lactobacillus animalis [1468]	0	0	0	0	0	0	0	0	0	0	0	0	0	0	0	0	0	0	0	0	0	0	0	0	0	0	0	0	0	0	0	0	0	0	0	0	0	0	0	0	0	0	0	0	0	0	0	0	0
Pediococcus acidilactici [1469]	0	0	0	9.04e-05	0	0	0	0	0	0	0	5.9824e-06	0	0	0	0	0	0	0	0	5.00925e-05	0	0	0	0	0	0	0	0	0	0	0	0	0	0	0	0	0	0	0	0	0	0	0	0	0	0	0	0
unnamed Synechococcus sp. PCC 7002 [147]	0	0	0	0	0	0	0	0	0	0	0	0	0	0	0	0	0	0	0	0	0	0	0	0	0	0	0	0	0	0	0	0	0	0	0	0	0	0	0	0	0	0	0	0	0	0	0	0	0
Pediococcus pentosaceus [1470]	0	0	0	0	0	0	0	0	4.86144e-06	0	0	0	0	0	6.04443e-06	0	0	0	0	0	0	0	0	0	0	0	0	2.1085e-05	0	0	0	0	0	0	0	0	0	0	0	0	0	0	0	0	9.55479e-05	0	0	0	0
Pediococcus claussenii [1471]	0	0	0	0	0	0	0	0	0	0	0	0	0	0	0	0	0	0	0	0	0	0	0	0	0	0	0	0	0	0	0	0	0	0	0	0	0	0	0	0	0	0	0	0	0	0	0	0	0
Lactobacillus plantarum [1472]	0	7.62134e-06	3.57876e-06	0	0	0	0	0	5.2723e-05	0	4.05811e-06	0	0	0	3.13275e-05	0	0	0	0	0	0	0	3.73529e-05	0	0	0	0	0	0	0.000104308	0	0	0	0	0	2.05912e-05	0	3.48889e-05	0	0	0	0	0	0	0	0	0	0	0
Lactobacillus brevis [1473]	0	0	0	0	0	0	0	0	0	0	0	0	4.58224e-06	0	4.63411e-06	0	0	0	0	0	0	0	0	0	0	0	0	0	0	0	0	0	0	0	0	0	0	0	0	0	0	0	0	0	0	0	0	0	0
Dictyoglomus thermophilum [1474]	0	0	0	0	0	0	0	0	0	0	0	0	0	0	0	0	0	0	0	0	0	0	0	0	0	0	0	0	0	0	0	0	0	0	0	0	0	0	0	0	0	0	0	0	0	0	0	0	0
Dictyoglomus turgidum [1475]	0	0	0	0	0	0	0	0	0	0	0	0	0	0	0	0	0	0	0	0	0	0	0	0	0	0	0	0	0	0	0	0	0	0	0	0	0	0	0	0	0	0	0	0	0	0	0	0	0
Fusobacterium gonidiaformans [1476]	0	0	0	0	0	0	0	0	0	0	0	1.20246e-05	0	0	0	0	0	0	0	0	0	0	0	0	0	0	0	0	0	0	4.87179e-06	0.00125638	0	0	0	0	0	0	0	0	0	0.00210408	0	0	0	0	0	0	0
unnamed Fusobacterium sp. D12 [1477]	0	0	0	0	0	0	0	0	0	0	0	0	0	0	0	0	0	0	0	0	0	0	0	0	0	0	0	0	0	0	0.0446169	0	0	0	0	0	0	0	0	0	0	0	0	0	5.66926e-06	0	0	0	0
Fusobacterium periodonticum [1478]	0	2.15538e-05	0	0	0	0	0	0	0.000103345	0	0	0	1.21959e-05	0	2.48124e-06	0.000116678	0	0	0	0	0	1.16584e-05	0	0	0	0	1.30842e-05	0	0	0	0.000283548	0	3.34385e-06	0	1.04815e-05	0	0.000385836	5.72838e-06	5.6278e-05	0	2.88583e-06	2.74659e-05	0	0.000134	0	0	1.76419e-05	0	0
Fusobacterium nucleatum [1479]	0	0	0	0	0	0	0	0	0	0	0	0	0	0	0	1.97696e-06	0	0	0	0	0	0	0	0	5.77752e-05	0	0	0	0	0	0.00094147	0	2.24524e-06	0	9.1262e-05	0	6.1197e-05	0	8.44509e-06	0	0	1.39928e-05	1.2759e-06	1.56652e-05	2.39835e-05	0	1.5409e-05	6.75978e-06	0
Cylindrospermopsis raciborskii [148]	0	0	0	0	0	0	0	0	0	0	0	0	0	0	0	0	0	0	0	0	0	0	0	0	0	0	0	0	0	0	0	0	0	0	0	0	0	0	0	0	0	0	0	0	0	0	0	0	0
Fusobacterium nucleatum [1480]	0	0	0	0	5.38766e-06	0	0	0	9.89381e-06	0	0	0	0	8.82551e-06	0	2.63027e-05	0	0	0	0	0	0	0	0	2.47986e-05	0	0	0	0	0	0.000961517	1.05827e-05	1.11773e-06	0	0.000436511	0	4.53529e-05	0	0.000181934	0	0	0.000292183	0	4.32827e-06	0	0	1.47508e-05	0	0
unclassified Fusobacterium [1481]	0	0	1.10322e-05	0	0	0	0	0	0	1.70784e-05	0	0	0	0	0	3.27017e-05	0	0	2.3964e-05	0	0	0	0	6.23343e-05	0.00011242	0	2.55692e-05	0	0	0	0.00103627	0	9.25329e-05	0	4.00286e-05	0	1.6873e-05	0	8.15143e-05	0	6.0621e-06	1.15307e-05	0	0.000616999	0.000490257	0	0.000233537	0.00129549	3.45633e-05
unclassified Fusobacterium [1482]	0	0	1.55412e-06	0	0	0	0	0	0	0	0	0	0	0	0	6.79917e-07	0	0	0	0	5.65814e-06	0	0	0	6.11865e-06	0	0	0	0	0	0.00283464	2.37275e-06	1.07525e-05	0	2.63811e-05	0	2.29235e-05	0	6.32717e-05	0	6.04977e-06	3.85863e-05	1.26708e-06	4.94724e-05	3.09291e-05	0	5.12974e-05	3.01132e-05	0
Fusobacterium ulcerans [1483]	0	0	0	0	0	0	0	0	0	0	0	0	0	0	0	2.72491e-05	0	0.00820465	0	0	0	0	0	0	0	0	0	0	0	0	0	0	0	0	0	0	0	0	0	0	0	4.51019e-05	0	0.000358911	0	0	0	0	0
Fusobacterium varium [1484]	0	0	0	0	0	0	0	0	0	0	0	0	0	0	0	0	0	6.7578e-05	0	0	0	0	0	0	0	0	0	0	0	0	0	0	0	0	0	0	0	0	0	0	0	0.000395075	0	0.000445609	0	0	0	0	0
Fusobacterium mortiferum [1485]	0	0	0	0	0	0	0	0	0	0	0	0	0	0	0	0	0	0	0	0	0	4.74544e-06	0	2.08731e-05	0.068398	0	0	0	0	0	0	0.000985184	0	0	0	1.41177e-06	0	0	0	0	0	2.16909e-06	0	0	0	0	9.16281e-05	0	0
Ilyobacter polytropus [1486]	0	0	0	0	0	0	0	0	0	0	0	0	0	0	0	0	0	0	0	0	0	0	0	0	0	0	0	0	0	0	0	0	0	0	0	0	0	0	0	0	0	0	0	0	0	0	0	0	0
Leptotrichia buccalis [1487]	0	0	0	0	0	0	0	0	0	0	0	0	0	0	0	0	0	0	0	0	0	0	0	0	0	0	0	0	0	0	0	0	0	0	0	7.35538e-06	0	0	0	0	0	1.16109e-05	0	0	0	0	0	0	0
Leptotrichia hofstadii [1488]	0	0	0	0	0	0	0	0	0	0	0	0	0	0	0	0	0	0	0	0	0	0	0	0	0	0	0	0	0	0	0	3.06874e-06	0	0	0	1.39088e-05	0	0	1.47901e-05	0	0	2.59085e-06	0	0	0	0	0	0	0
Leptotrichia goodfellowii [1489]	0	0	0	0	0	0	0	0	0	0	0	0	0	0	0	0	0	0	0	0	0	0	0	0	0	0	0	0	0	0	0	0	0	0	0	0	0	0	0	0	0	0	0	0	0	0	0	0	0
Raphidiopsis brookii [149]	0	0	0	0	0	0	0	0	0	0	0	0	0	0	0	0	0	0	0	0	0	0	0	0	0	0	0	0	0	0	0	0	0	0	0	0	0	0	0	0	0	0	0	0	0	0	0	0	0
Sebaldella termitidis [1490]	0	0	0	0	0	0	0	0	0	0	0	0	0	0	0	0	0	0	0	0	0	0	0	0	0	0	0	0	0	0	0	0	0	0	0	0	0	0	0	0	0	0	0	0	0	0	0	0	0
Streptobacillus moniliformis [1491]	0	0	0	0	0	0	0	0	0	0	0	0	4.24075e-06	0	0	0	0	0	0	0	0	0	0	0	0	0	0	0	0	0	0	0	0	0	0	0	0	0	0	0	0	0	0	0	0	0	0	0	0
Peptoniphilus lacrimalis [1492]	0	0	0	0	0	0	0	0	0	0	0	0	0	0	0	1.0361e-05	0	0	0	0	6.24109e-06	4.29951e-06	0	0	0	0	0	2.76206e-05	0	1.83112e-05	0.0145566	0	0	0	0	0	0	3.79024e-05	0	0	0	0	0	0	0	0	0	3.52696e-06	0
Peptoniphilus harei [1493]	0	0	0	0	0	0	0	0	0	0	0	0	0	0	0	0	0	0	0	0	0	0	0	0	0	0	0	6.03707e-05	0	9.26992e-06	0.00203715	0	0	0	0	0	0	0	0	0	0	0	0	0	0	0	0	0	0
unnamed Peptoniphilus sp. oral taxon 386 [1494]	0	0	0	0	0	0	0	0	0	0	0	0	0	0	0	0	0	0	0	0	0	0	0	0	0	0	0	0	0	0	0	0	0	0	0	0	0	0	0	0	0	0	0	0	0	0	0	0	0
Peptoniphilus duerdenii [1495]	0	0	0	0	0	0	0	0	0	0	0	0	0	2.17031e-06	0	0	0	0	0	0	0	0	0	0	0	0	0	3.74058e-05	0	0	4.40325e-05	0	0	0	0	0	0	0	0	0	0	0	0	0	0	0	0	0	0
unnamed Peptoniphilus sp. oral taxon 375 [1496]	0	0	0	0	0	0	0	0	0	0	0	0	0	0	0	0	0	0	0	0	0	0	0	0	0	0	0	0	0	0	3.08708e-05	0	0	0	0	0	0	0	0	0	0	0	0	0	0	0	0	0	0
Anaerococcus hydrogenalis [1497]	0	0	0	0	0	0	0	0	0	0	0	0	0	0	0	0	0	0	0	0	0	0	0	0	0	0	0	0	0	4.47501e-06	4.43551e-05	0	0	0	0	0	0	0	0	0	0	0	0	0	0	0	0	0	0
Anaerococcus vaginalis [1498]	0	0	0	0	0	0	0	0	0	0	0	1.20034e-05	0	0	0	0	0	0	0	0	0	0	0	6.90932e-05	0	0	0	7.95062e-06	0	3.607e-06	0.00166851	0	1.89443e-05	0	4.26486e-06	0	0	0	0	4.17684e-06	0	0	0	0	0.00014677	0	0	0	0
Anaerococcus tetradius [1499]	0	0	0	0	0	0	0	0	0	0	0	0	0	0	0	0	0	0	0	0	0	0	0	0	0	0	0	0	0	0	0	0	0	0	1.45598e-06	0	0	0	0	0	0	0	0	0	0	0	0	0	0
Methanocella arvoryzae [15]	0	0	0	0	0	0	0	0	0	0	0	0	0	0	0	0	0	0	0	0	0	0	0	0	0	0	0	0	0	0	0	0	0	0	0	0	0	0	0	0	0	0	0	0	0	0	0	0	0
unnamed Nostoc sp. PCC 7120 [150]	0	0	0	0	0	0	0	0	0	0	0	0	0	0	0	0	0	0	0	0	0	0	0	0	0	0	0	0	0	0	0	0	0	0	0	0	0	0	0	0	0	0	0	0	0	0	0	0	0
Anaerococcus prevotii [1500]	0	0	0	0	0	0	0	0	0	0	0	0	0	0	0	0	0	0	0	0	0	0	0	0	0	0	0	0	0	0	0	0	0	0	1.46524e-06	0	0	0	0	0	0	0	0	0	0	0	0	0	0
Anaerococcus prevotii [1501]	0	0	0	0	0	0	0	0	0	0	0	0	0	0	0	0	0	0	0	0	0	0	0	0	0	0	0	0	0	0	0	0	2.64062e-06	0	0	0	0	0	0	0	0	0	0	0	0	0	0	0	0
Anaerococcus lactolyticus [1502]	0	0	0	0	0	0	0	0	0	0	0	0	0	0	0	0	0	0	0	0	0	0	0	0	0	0	0	0	0	0	9.50217e-06	0	0	0	0	0	0	8.38391e-06	0	0	0	0	0	0	0	0	0	0	0
Finegoldia magna [1503]	0	0	0	0	0	0	0	0	0	0	0	1.93556e-06	0	0	0	0	0	0	7.34548e-06	0	0	0	0	0	0	0	0	0.000441248	0	1.43116e-05	0.000172783	0	0	0	0	0	0	1.98981e-05	0	0	0	1.05001e-05	0	0	0	0	0	0	0
Finegoldia magna [1504]	0	0	3.94528e-06	0	0	0	1.17168e-05	0	0	0	0	1.99725e-06	0	0	0	0	6.10588e-06	0	0	0	0	0	0	0	0	0	0	0	0	1.73456e-05	0	0	0	0	0	0	0	2.82467e-06	0	0	0	2.49009e-05	0	0	0	0	0	0	0
Parvimonas micra [1505]	0	2.34811e-05	3.87294e-05	4.47105e-05	6.80602e-05	0	0	0	0	9.51791e-06	2.98236e-05	2.80004e-05	3.06596e-06	4.32488e-05	0	0.000114811	0	1.17169e-05	1.32456e-05	0	1.79633e-05	7.88924e-06	1.26087e-05	0.000488129	0.000249848	0	0	0	0	4.82424e-05	0.136588	0.000253882	0.000680519	0	0.00207807	2.23331e-05	0.00106052	2.77735e-05	1.42695e-05	0	0	8.01614e-06	2.00086e-05	0.000296262	0.00119013	0	0.000288986	0.00663058	0
unnamed Parvimonas sp. oral taxon 110 [1506]	0	0	5.51098e-06	0	1.05011e-05	0	0	0	0	0	0	0	5.58457e-06	1.81469e-05	0	0	0	0	0	0	5.23731e-06	0	0	4.22382e-05	0	0	0	0	0	0	0.00999254	2.39751e-05	7.51309e-05	0	0.000181021	0	0.000200498	3.94564e-06	9.62922e-06	0	0	0	0	2.77923e-05	0.000338222	0	0.000161772	0.00152784	0
unnamed Parvimonas sp. oral taxon 393 [1507]	0	0	9.83294e-06	5.09078e-06	0	0	0	0	0	0	0	2.08955e-06	0	0	1.73163e-06	5.3634e-06	0	0	1.65417e-05	0	0	0	0	7.96948e-05	0	0	0	0	0	0	0.0120449	2.7886e-05	1.09994e-05	0	5.12334e-05	0	3.31002e-05	0	0	0	0	0	0	0.000264914	0.000123854	1.56005e-05	1.21956e-05	0.000458003	0
Caldicellulosiruptor obsidiansis [1508]	0	0	0	0	0	0	0	0	0	0	0	0	0	0	0	0	0	0	0	0	0	0	0	0	0	0	0	0	0	0	0	0	0	0	0	0	0	0	0	0	0	0	0	0	0	0	0	0	0
Caldicellulosiruptor owensensis [1509]	0	0	0	0	0	0	0	0	0	0	0	0	0	0	0	0	0	0	0	0	0	0	0	0	0	0	0	0	0	0	0	0	0	0	0	0	0	0	0	0	0	0	0	0	0	0	0	0	0
Anabaena variabilis [151]	0	0	0	0	0	0	0	0	0	0	0	0	0	0	0	0	0	0	0	0	0	0	0	0	0	0	0	0	0	0	0	0	0	0	0	0	0	0	0	0	0	0	0	0	0	0	0	0	0
Caldicellulosiruptor kronotskyensis/bescii [1510]	0	0	0	0	0	0	0	0	0	0	0	0	0	0	0	0	0	0	0	0	0	0	0	0	0	0	0	0	0	0	0	0	0	0	0	0	0	0	0	0	0	0	0	0	0	0	0	0	0
Caldicellulosiruptor kristjanssonii/lactoaceticus [1511]	0	0	0	0	0	0	0	0	0	0	0	0	0	0	0	0	0	0	0	0	0	0	0	0	0	0	0	0	0	0	0	0	0	0	0	0	0	0	0	0	0	0	0	0	0	0	0	0	0
Caldicellulosiruptor hydrothermalis [1512]	0	0	0	0	0	0	0	0	0	0	0	0	0	0	0	0	0	0	0	0	0	0	0	0	0	0	0	0	0	0	0	0	0	0	0	0	0	0	0	0	0	0	0	0	0	0	0	0	0
Caldicellulosiruptor saccharolyticus [1513]	0	0	0	0	0	0	0	0	0	0	0	0	0	0	0	0	0	0	0	0	0	0	0	0	0	0	0	0	0	0	0	0	0	0	0	0	0	0	0	0	0	0	0	0	0	0	0	0	0
Clostridium papyrosolvens [1514]	0	0	0	0	0	0	0	0	0	0	0	0	0	0	0	0	0	0	0	0	0	0	0	0	0	0	0	0	0	0	0	0	0	0	0	0	0	0	0	0	0	0	0	0	0	0	0	0	0
unnamed Clostridium sp. BNL1100 [1515]	0	0	0	0	0	0	0	0	0	0	0	0	0	0	0	0	0	0	0	0	0	0	0	0	0	0	0	0	0	0	0	0	0	0	0	0	0	0	0	0	0	0	0	0	0	0	0	0	0
Clostridium cellulolyticum [1516]	0	0	0	0	0	0	0	0	0	0	0	0	0	0	0	0	0	0	0	0	0	0	0	0	0	0	0	0	0	0	0	0	0	0	0	0	0	0	0	0	0	0	0	0	0	0	0	0	0
Clostridium thermocellum [1517]	0	0	0	0	0	0	0	0	0	0	0	0	0	0	0	0	0	0	0	0	0	0	0	0	0	0	0	0	0	0	0	0	0	0	0	0	0	0	0	0	0	0	0	0	0	0	0	0	0
Acetivibrio cellulolyticus [1518]	0	0	0	0	0	0	0	0	0	0	0	0	0	0	0	0	0	0	0	0	0	0	0	0	0	0	0	0	0	0	0	0	0	0	0	0	0	0	0	0	0	0	0	0	0	0	0	0	0
Clostridium clariflavum [1519]	0	0	0	0	0	0	0	0	0	0	0	0	0	0	0	0	0	0	0	0	0	0	0	0	0	0	0	0	0	0	0	0	0	0	0	0	0	0	0	0	0	0	0	0	0	0	0	0	0
Nodularia spumigena [152]	0	0	0	0	0	0	0	0	0	0	0	0	0	0	0	0	0	0	0	0	0	0	0	0	0	0	0	0	0	0	0	0	0	0	0	0	0	0	0	0	0	0	0	0	0	0	0	0	0
unnamed Epulopiscium sp. 'N.t. morphotype B' [1520]	0	0	0	0	0	0	0	0	0	0	0	0	0	0	0	0	0	0	0	0	0	0	0	0	0	0	0	0	0	0	0	0	0	0	0	0	0	0	0	0	0	0	0	0	0	0	0	0	0
Cellulosilyticum lentocellum [1521]	0	0	0	0	0	0	0	0	4.85323e-06	0	0	0	0	0	0	0	0	0	0	0	0	0	0	0	0	0	0	0	0	0	0	0	0	0	0	0	0	0	0	0	0	0	0	0	0	0	0	0	0
Thermoanaerobacterium thermosaccharolyticum [1522]	0	0	0	0	0	0	0	0	0	0	0	0	0	0	0	0	0	0	0	0	0	0	0	0	0	0	0	0	0	0	0	0	0	0	0	0	0	0	0	0	0	0	0	0	0	0	0	0	0
Thermoanaerobacterium xylanolyticum [1523]	0	0	0	0	0	0	0	0	0	0	0	0	0	0	0	0	0	0	0	0	0	0	0	0	0	0	0	0	0	0	0	0	0	0	0	0	0	0	0	0	0	0	0	0	0	0	0	0	0
Thermoanaerobacter italicus/mathranii [1524]	0	0	0	0	0	0	0	0	0	0	0	0	0	0	0	0	0	0	0	0	0	0	0	0	0	0	0	0	0	0	0	0	0	0	0	0	0	0	0	0	0	0	0	0	0	0	0	0	0
Thermoanaerobacter ethanolicus/pseudethanolicus/brockii [1525]	0	0	0	0	0	0	0	0	0	0	0	0	0	0	0	0	0	0	0	0	0	0	0	0	0	0	0	0	0	0	0	0	0	0	0	0	0	0	0	0	0	0	0	0	0	0	0	0	0
Thermoanaerobacter wiegelii [1526]	0	0	0	0	0	0	0	0	0	0	0	0	0	0	0	0	0	0	0	0	0	0	0	0	0	0	0	0	0	0	0	0	0	0	0	0	0	0	0	0	0	0	0	0	0	0	0	0	0
Caldanaerobacter subterraneus [1527]	0	0	0	0	0	0	0	0	0	0	0	0	0	0	0	0	0	0	0	0	0	0	0	0	0	0	0	0	0	0	0	0	0	0	0	0	0	0	0	0	0	0	0	0	0	0	0	0	0
Alkaliphilus metalliredigens [1528]	0	0	0	0	0	0	0	0	0	0	0	0	0	0	0	0	0	0	0	0	0	0	0	0	0	0	0	0	0	0	0	0	0	0	0	0	0	0	0	0	0	0	0	0	0	0	0	0	0
Alkaliphilus oremlandii [1529]	0	0	0	0	0	0	0	0	0	0	0	0	0	0	0	0	0	0	0	0	0	0	0	0	0	0	0	0	0	0	0	0	0	0	0	0	0	0	0	0	0	0	0	0	0	0	0	0	0
Nostoc punctiforme [153]	0	0	0	0	0	0	0	0	0	0	0	0	0	0	0	0	0	0	0	0	0	0	0	0	0	0	0	0	0	0	0	0	0	0	0	0	0	0	0	0	0	0	0	0	0	0	0	0	0
Peptostreptococcus stomatis [1530]	0	1.67863e-05	1.25912e-05	0	0	7.11805e-06	4.46682e-06	0	1.29838e-05	0	0	0	0	1.28853e-05	0	0.000109247	0	3.77433e-05	1.26129e-05	0	5.47348e-06	0	0	4.39656e-05	0.00026357	0	0	0	0	0	0.00471431	1.15073e-05	0.000406916	0	0	0	1.5856e-05	3.91481e-05	6.93258e-06	0	0	0.00050285	1.00026e-05	0.00202742	0	0	0.00058775	0.00204582	0
Peptostreptococcus anaerobius [1531]	0	0	0	0	0	0	0	0	0	0	0	1.19527e-05	0	0	0	0	0	0	0	0	0	0	0	0	0	0	0	0	0	0	0.00454159	0	0	0	0	0	0	0	0	0	0	0.0012369	0	0.0169767	0	0	0	0.000800045	0
[Clostridium] difficile [1532]	0	0	0	0	0	0	0	0	0	0	1.68894e-06	0	0	0	2.02264e-06	0	0	0	6.03737e-06	1.44039e-05	0	0	0	0	0	0	0	0	0	0	0	0	0	0	5.58782e-06	0	0	3.59422e-06	0	0	0	0	0	0	2.78028e-06	0	0	8.59006e-07	0
[Clostridium] bartlettii [1533]	0.00164859	0.000628094	0.000161079	9.39115e-06	2.16177e-05	1.90515e-05	0.000328414	0	0.00262579	8.34632e-05	0.000533213	9.84056e-05	0	0.000741195	5.84504e-05	0.00222205	1.23581e-05	0	0.00277382	0.00267244	9.37305e-06	4.39496e-05	0.00148153	0.00026253	0.000786567	0.000408977	0.000705608	0	0	0.000149351	0.00011729	0	0	0	0.00136155	5.61054e-06	0.000264138	0.000172025	1.3876e-05	0	6.01756e-06	7.03652e-05	2.00772e-05	0.000108369	4.79809e-05	0	0	0.00723125	4.94089e-05
[Clostridium] hiranonis [1534]	0	0	0	0	0	0	0	0	0	0	0	0	0	0	0	0	0	0	0	0	0	0	0	0	0	0	0	0	0	0	0	0	0	0	0	0	0	0	0	0	0	0	0	0	0	0	0	0	0
[Clostridium] sticklandii [1535]	0	0	0	0	0	0	0	0	0	0	0	0	0	0	0	0	0	0	0	0	0	0	0	0	0	0	0	0	0	0	0	0	0	0	0	0	0	0	0	0	0	0	0	0	0	0	0	0	0
[Eubacterium] yurii [1536]	0	0	0	0	0	0	0	0	0	0	0	0	0	0	0	0	0	0	0	0	0	0	0	0	0	0	0	0	0	0	0	0	0	0	0	0	0	0	0	0	0	0	0	0	0	0	0	0	0
unnamed Candidatus Arthromitus sp. SFB-mouse [1537]	0	0	0	0	0	0	0	0	0	0	0	0	0	0	0	0	0	0	0	0	0	0	0	0	0	0	0	0	0	0	0	0	0	0	0	0	0	0	0	0	0	0	0	0	0	0	0	0	0
unnamed Candidatus Arthromitus sp. SFB-rat-Yit [1538]	0	0	0	0	0	0	0	0	0	0	0	0	0	0	0	0	0	0	0	0	0	0	0	0	0	0	0	0	0	0	0	0	0	0	0	0	0	0	0	0	0	0	0	0	0	0	0	0	0
Clostridium acetobutylicum [1539]	0	0	0	0	0	0	0	0	0	0	0	0	0	0	0	0	0	0	0	0	0	0	0	0	0	0	0	0	0	0	0	0	0	0	0	0	0	0	0	0	0	0	0	0	0	0	0	0	0
Trichormus azollae [154]	0	0	0	0	0	0	0	0	0	0	0	0	0	0	0	0	0	0	0	0	0	0	0	0	0	0	0	0	0	0	0	0	0	0	0	0	0	0	0	0	0	0	0	0	0	0	0	0	0
Clostridium perfringens [1540]	0	0	1.51427e-05	0	0.000289682	1.50144e-06	0	0	9.58161e-07	1.04618e-06	0	0	0	0	2.91053e-06	0	0	0	0	0	0	0	0	4.05222e-05	0.00205157	0	0	0	0	8.50572e-06	5.87068e-06	0	0	0	0	0	0	0	0	0	0	0.00175146	5.96898e-07	0	0	0	0.00047755	0	0
Clostridium perfringens [1541]	0	0	2.11218e-06	0	0.000122865	3.76004e-06	0	0	7.00575e-06	3.64168e-06	0	0	0	0	0	3.19389e-05	0	0	3.38652e-05	0	0	0	0	0.000165998	0.00242401	0	0	0	0	2.68988e-05	1.75687e-05	2.96729e-06	0	0	1.00883e-05	0	8.89432e-07	3.72204e-05	0	0	1.29115e-05	0.000696226	2.07776e-06	4.63314e-05	0	0	0.00152006	0	0
Clostridium botulinum [1542]	0	0	2.37596e-07	0	0	0	0	0	0	0	2.84327e-06	0	0	0	1.03544e-05	0	0	0	6.45984e-06	0	0	0	0	5.26612e-06	0	0	0	0	0	0	0	0	0	0	1.21784e-05	0	7.87877e-07	0	0	0	0	0	0	0	0	0	0	0	0
Clostridium butyricum [1543]	0	0	1.04482e-06	0	0	4.35742e-06	0	0	4.03177e-06	0	0	0	0	0	1.55805e-06	0	0	0	0	0	0	0	0	3.49735e-05	0	0	0	0	0	0	0	0	0	0	0	0	0	0	3.5397e-06	0	0	0	0	0	0	0	0	0	0
Clostridium beijerinckii [1544]	0	0	2.11097e-06	0	3.94583e-06	0	0	0	0	0	0	0	0	0	0	0	0	0	0	0	0	0	0	0	0	0	0	0	0	0	0	0	0	0	0	0	0	0	0	0	0	1.98889e-06	0	0	0	0	0	0	0
unnamed Clostridium sp. 7_2_43FAA [1545]	0	0	0	0	0	1.01673e-05	0	0	0	0	0	0	0	0	1.25999e-05	0	0	0	1.27543e-05	0	0	0	3.16171e-06	0.00320006	0	0	0	0	0	0	0	0	0	0	5.40433e-06	0	0	0	0	0	0	0	0	0	0	0	0	0	0
Clostridium kluyveri [1546]	0	0	0	0	0	0	0	0	0	0	0	0	0	0	0	0	0	0	0	0	0	0	0	0	0	0	0	0	0	0	0	0	0	0	0	0	0	0	0	0	0	0	0	0	0	0	0	0	0
Clostridium ljungdahlii [1547]	0	0	0	0	0	0	0	0	0	0	0	0	0	0	0	0	0	0	0	0	0	0	0	0	0	0	0	0	0	0	0	0	0	0	0	0	0	0	0	0	0	0	0	0	0	0	0	0	0
Clostridium botulinum [1548]	3.06347e-06	0	0	0	0	0	0	0	0	0	0	0	0	0	0	0	0	0	0	0	0	0	0	0	0	0	0	0	0	0	0	0	0	0	0	0	0	0	0	0	0	0	0	0	0	0	0	0	0
Clostridium botulinum [1549]	0	0	0	0	0	0	0	0	0	0	0	0	0	0	0	0	0	0	0	0	0	0	0	0	0	0	0	0	0	0	0	0	0	0	0	0	0	0	0	0	0	0	0	0	0	0	0	0	0
Microcoleus chthonoplastes [155]	0	0	0	0	0	0	0	0	0	0	0	0	0	0	0	0	0	0	0	0	0	0	0	0	0	0	0	0	0	0	0	0	0	0	0	0	0	0	0	0	0	0	0	0	0	0	0	0	0
Clostridium novyi [1550]	0	0	0	0	0	0	0	0	0	0	0	0	0	0	0	0	0	0	0	0	0	0	0	0	0	0	0	0	0	0	0	0	0	0	0	0	0	0	0	0	0	0	0	0	0	0	0	0	0
Clostridium botulinum [1551]	0	0	0	0	0	0	0	0	0	0	0	0	0	0	0	0	0	0	0	0	0	0	0	0	0	0	0	0	0	0	0	0	0	0	0	0	0	0	0	0	0	0	0	0	0	0	0	0	0
Clostridium carboxidivorans [1552]	0	0	0	0	0	0	0	0	0	0	0	0	0	0	0	0	0	0	0	0	0	0	0	0	0	0	0	0	0	0	0	0	0	0	0	0	0	0	0	0	0	0	0	0	0	0	0	0	0
Clostridium sporogenes/botulinum [1553]	0	0	0	0	0	0	0	0	0	0	0	0	0	0	0	0	0	0	0	0	0	1.00682e-06	0	0	0	0	0	0	0	0	0	0	0	0	0	0	0	0	0	0	0	0	0	0	0	0	0	1.002e-06	0
Clostridium tetani [1554]	0	0	0	0	0	0	0	0	0	0	0	0	0	0	0	0	0	0	0	0	0	1.00156e-06	0	0	0	0	0	0	0	0	0	0	0	0	0	0	0	0	0	0	0	0	0	0	0	0	0	0	0
Clostridium cellulovorans [1555]	0	0	0	0	0	0	0	0	0	0	0	0	0	0	0	0	0	0	0	0	0	0	0	0	0	0	0	0	0	0	0	0	0	0	0	0	0	0	0	0	0	0	0	0	0	0	0	0	0
Filifactor alocis [1556]	0	0	0	0	0	0	0	0	0	0	0	0	0	0	0	0	0	0	0	0	0	0	0	0	0	0	0	0	0	0	0	0	0	0	0	0	0	0	0	0	0	0	0	0	0.000555524	0	5.80754e-06	0	0
Anaerofustis stercorihominis [1557]	0	0	0	0	1.53897e-05	0	0	0	0	0	0	0	0	0	0	0	0	0	0	0	0	0	0	0	0	0	0	0	0	0	0	0	0	0	0	0	0	0	0	0	0	2.06131e-05	2.60969e-06	0	0	0	0	0	0
Halanaerobium praevalens [1558]	0	0	0	0	0	0	0	0	0	0	0	0	0	0	0	0	0	0	0	0	0	0	0	0	0	0	0	0	0	0	0	0	0	0	0	0	0	0	0	0	0	0	0	0	0	0	0	0	0
Halanaerobium hydrogeniformans [1559]	0	0	0	0	0	0	0	0	0	0	0	0	0	0	0	0	0	0	0	0	0	0	0	0	0	0	0	0	0	0	0	0	0	0	0	0	0	0	0	0	0	0	0	0	0	0	0	0	0
Moorea producta [156]	0	0	0	0	0	0	0	0	0	0	0	0	0	0	0	0	0	0	0	0	0	0	0	0	0	0	0	0	0	0	0	0	0	0	0	0	0	0	0	0	0	0	0	0	0	0	0	0	0
Halothermothrix orenii [1560]	0	0	0	0	0	0	0	0	0	0	0	0	0	0	0	0	0	0	0	0	0	0	0	0	0	0	0	0	0	0	0	0	0	0	0	0	0	0	0	0	0	0	0	0	0	0	0	0	0
Acetohalobium arabaticum [1561]	0	0	0	0	0	0	0	0	0	0	0	0	0	0	0	0	0	0	0	0	0	0	0	0	0	0	0	0	0	0	0	0	0	0	0	0	0	0	0	0	0	0	0	0	0	0	0	0	0
Natranaerobius thermophilus [1562]	0	0	0	0	0	0	0	0	0	0	0	0	0	0	0	0	0	0	0	0	0	0	0	0	0	0	0	0	0	0	0	0	0	0	0	0	0	0	0	0	0	0	0	0	0	0	0	0	0
Eubacterium saphenum [1563]	0	0	1.82563e-06	6.41124e-06	0	0	0	0	0	0	2.20569e-05	7.18119e-06	0	1.78525e-05	0	0	0	2.41595e-05	8.0898e-06	0	0	0	0	0	0	0	0	0	0	0	0	0	0	0	2.89368e-06	0	0	0	0	0	0	0	2.80097e-05	0	9.29285e-06	0	0	0	0
Eubacterium siraeum [1564]	0.00145545	4.65204e-06	0.000597128	0.0595737	0.0312635	0.000536884	4.50063e-06	0.00211865	0.00100756	0.00443996	0.000932092	7.34284e-06	0.00412659	9.44257e-06	0.00167014	0.00101385	0.0166792	0	0.00522268	0.00518079	0.00569232	0.000228876	0.00967527	0.0085029	0.00299496	0	0.0217947	0	0.00228409	0	5.14743e-06	0	0.000357862	0.00030219	0.000634285	0.0144669	0.00440287	1.98099e-05	0.00502242	4.20074e-06	0.0111645	6.94843e-05	0.00184767	1.03573e-05	0.0157893	0.00112643	3.83057e-05	0.000102212	0.0171782
Ruminococcus albus [1565]	0	0	0	0	0	0	0	0	0	0	0	0	0	0	0	0	0	0	3.94906e-06	0	0	0	0	0	0	0	0	0	0	0	0	0	0	0	0	0	0	0	0	0	0	0	0	0	0	0	0	0	0
Ruminococcus albus [1566]	0	0	2.02862e-06	0	0	0	0	0	0	0	0	0	0	0	0	0	0	0	0	0	3.73139e-06	0	0	0	0	0	0	0	0	0	0	0	0	0	0	0	0	0	0	0	0	0	0	0	0	0	0	0	0
Ruminococcus flavefaciens [1567]	0	0	3.63696e-06	0	0	3.73793e-06	0	0	0	0	1.47634e-06	0	0	0	0	0	0	0	0	0	0	2.04094e-06	0	0	0	0	0	0	0	0	0	0	0	0	0	0	2.63224e-06	0	0	0	0	0	0	0	0	0	0	0	0
Ruminococcus champanellensis [1568]	0.00436134	0	0.000128164	0	0	0.0028026	0	0	0	0.00458496	1.48671e-06	0	2.97183e-05	2.0843e-06	0	2.38333e-06	0	2.87247e-06	5.51465e-05	0	0	0	0	0	0	0	0	0	0	0	4.95073e-06	1.48394e-06	0	0	0	1.73508e-05	0	0	0	2.22843e-06	1.50888e-06	0	0	0	0	0	0	0	0
Ruminococcus bromii [1569]	0.102129	0.000223075	0.00276303	6.30337e-05	0.0084008	0.0133005	0.00370273	5.29428e-05	0.0515689	0.00888299	0.0228404	0.200122	0.0203654	0.0756226	0.0206797	0.0869824	0.0821214	0.0484366	0.000762298	0.157216	0.0209088	0.00318781	0.0239309	0.0366848	2.74917e-05	0.0583029	0.0341963	0.0037796	0.000467374	2.1489e-05	0.00467693	0.00171221	1.01796e-05	0.00859361	0.0593374	0.0901836	0.0386154	9.48996e-05	0.0177211	0.0468404	0.00266207	0.000873752	0.0146312	0.00321326	0.000212719	0.00217739	0.000251924	0.0663084	0.0116557
Arthrospira maxima [157]	0	0	0	0	0	0	0	0	0	0	0	0	0	0	0	0	0	0	0	0	0	0	0	0	0	0	0	0	0	0	0	0	0	0	0	0	0	0	0	0	0	0	0	0	0	0	0	0	0
Anaerotruncus colihominis [1570]	3.03772e-06	0.000198516	2.11396e-06	9.93815e-05	6.65154e-05	9.66022e-06	4.49433e-06	4.89143e-05	0	0	9.75049e-06	6.57345e-05	0	6.61905e-06	1.54527e-06	8.42015e-05	0.000240483	0	4.30439e-06	0	0	2.17267e-06	8.46321e-06	4.61151e-06	0	0.000139806	4.42763e-05	0	6.59198e-05	0	0.000488907	0.000199738	0.00121585	0.000757472	2.71011e-06	1.43168e-05	5.81457e-06	7.08902e-06	2.79327e-05	0.000309372	5.5504e-05	2.41805e-05	1.70775e-05	0	1.09248e-05	0.000822586	8.81486e-06	2.96981e-05	0.00077457
Ethanoligenens harbinense [1571]	0	0	0	0	0	0	0	0	0	2.61116e-06	0	0	0	0	0	0	0	0	0	0	0	0	0	4.87542e-06	0	0	0	0	2.30824e-06	0	0	2.98413e-06	0	0	0	0	0	0	3.55692e-06	0	1.61828e-06	0	0	0	0	0	0	0	2.22857e-06
Clostridium methylpentosum [1572]	0	0	1.15186e-06	0	5.32904e-06	0	0	0	0	0	0	1.15708e-06	0	6.92089e-06	0	0	1.92678e-05	0	0	0	0	0	0	0	0	1.38868e-05	0	0	3.01284e-05	0	0	1.51079e-05	0	1.64348e-05	0	2.73055e-05	0	0	4.31878e-06	3.2998e-05	0	0	6.92905e-05	3.05685e-06	0	0	0	0	3.44748e-06
Clostridium leptum [1573]	3.71498e-05	9.06477e-05	3.79605e-05	0.000563048	2.98677e-05	4.2018e-05	6.95767e-05	7.42935e-05	7.11959e-05	7.50079e-05	3.61248e-05	0.000178891	0.00040546	0.000200334	0.00037499	0.00031482	0.00540458	0.000227121	8.12491e-05	0.00172797	0.000170752	2.70565e-05	6.43176e-05	0.000521746	1.68335e-05	0	0.000134884	0.000178257	0.000425503	0	3.65702e-05	8.37458e-05	3.33652e-05	0.000350191	0.000987416	0.000454279	0.000182883	0.000259295	4.24767e-06	0.000290499	0.000171229	0.000150504	0.000333895	8.90011e-06	5.61591e-05	8.74696e-05	9.91712e-05	0.000740771	0.000109113
Faecalibacterium prausnitzii [1574]	0.000679082	0.00844304	0.00117933	0.000487142	0.00410484	0.00273535	0.00836083	0.00358643	0.00309181	0.00207658	0.00676713	3.68912e-05	0.0010543	0.00308774	0.012678	0.000140732	0.0192862	4.6953e-05	0.0114086	0.000539377	0.00749714	0.000792065	0.000729485	6.36103e-05	0.0197629	0.0017992	0.00386774	0.000180567	0.000247118	0.00036996	0.00110813	0.00664578	0.000124338	0.00227999	0.000234714	0.000161981	0.00120088	0.00102471	0.000908506	0.00536386	0.0631862	0.006576	0.00697013	0.000657208	0.0147666	0.00411265	0.00281726	0.00441716	0.00380595
Faecalibacterium prausnitzii [1575]	0.00331063	0.0152269	0.00186259	0.00413709	0.000856254	0.00189111	0.00382201	0.00126846	0.00890732	0.00305744	0.0055859	0.00136775	0.00115297	0.0635313	0.0116583	0.00894779	0.00215823	6.41237e-05	0.00643191	0.00165932	0.00993631	0.00154602	0.0245347	0.000238197	0.000381281	3.93724e-05	0.000738052	8.38125e-05	3.36694e-05	0.0013722	0.000174329	0.00262365	0.000879617	0.00947536	0.00166669	0.00363855	0.00398514	0.000956211	0.00133605	0.000887574	0.0134561	0.00291619	0.0070151	0.00958891	0.00297594	0.00900642	0.0155396	0.029423	0.017441
Faecalibacterium prausnitzii [1576]	0.000947173	0.00418624	0.00151371	0.000181881	0.00156207	0.00280238	0.0020009	0.00233898	0.00267904	0.00445308	0.00219012	0.00120528	0.00730513	0.000965681	0.00873544	0.00580129	0.0116381	0.0123766	0.00387126	0.00368942	0.0140861	0.00179276	0.00539909	0.000360565	0.0049168	5.89147e-05	0.0014708	5.40889e-05	0.031429	0.0086196	0.000597262	0.028415	0.00739479	0.0043884	0.000305909	0.0205297	0.0202678	4.09998e-05	0.00213909	0.00113538	0.081612	0.0164243	0.00288567	0.0171686	0.00794522	0.0159339	0.0575351	0.00544612	0.00106772
Faecalibacterium prausnitzii [1577]	0.00401903	0.0391915	0.00759999	0.0060265	0.000740016	0.00548799	0.0103518	0.00705989	0.0102309	0.00101665	0.00922247	1.19656e-05	0.0014311	0.00609396	0.00168107	0.00162733	0.00149266	0.000501723	0.0316196	0.00145019	0.0059207	0.0055386	0.0241152	4.4388e-05	0.00416458	5.00878e-06	0.00350496	1.91933e-05	0.0027547	0.0215692	6.01878e-05	0.0222024	0.000503209	0.0041545	0.00129441	0.000152903	0.0128745	0.000143134	0.000176487	0.000322044	0.0135647	0.00147476	0.000818208	0.0159662	0.00167996	0.00284537	0.0298781	0.0139158	0.00927463
Subdoligranulum variabile [1578]	3.00698e-05	9.96824e-05	4.22467e-05	6.45801e-06	5.80013e-05	5.87043e-05	0.000108884	8.80834e-06	3.19547e-05	4.5926e-05	0.000114189	6.92469e-06	4.64826e-05	1.8511e-05	7.58743e-05	3.87573e-05	0.000100896	0	2.29203e-05	3.94103e-05	6.61073e-05	3.79488e-05	2.87848e-05	0.000214434	1.57341e-05	0	5.25463e-05	7.93257e-05	1.78476e-05	4.02921e-06	5.5504e-06	3.19589e-05	2.20348e-05	0.000180601	2.55167e-05	3.31144e-05	9.96614e-06	0.000104161	3.82476e-06	8.90656e-06	4.72653e-05	5.30176e-05	5.93352e-05	8.34954e-06	2.00786e-05	5.33104e-05	1.53285e-05	4.26202e-05	0.000101768
Pseudoflavonifractor capillosus [1579]	7.66094e-05	4.43931e-05	9.82971e-05	5.27685e-05	0.000170125	7.93484e-05	1.76404e-05	1.63328e-05	8.88227e-05	6.59449e-05	2.08401e-05	2.11844e-05	7.50535e-05	0.000195463	5.32981e-05	0.000344475	7.10501e-05	8.29752e-05	5.8633e-06	1.13772e-05	5.72623e-05	2.58407e-05	0.000234345	0.000314208	4.99928e-05	0.000227836	0.000259499	0	0.000314939	1.50383e-05	4.66143e-05	3.90917e-05	9.87059e-05	0.00147584	9.11031e-05	0.000147392	2.26515e-05	1.15179e-05	5.89923e-05	8.35775e-05	0.000117168	3.25753e-05	5.32015e-05	0.000428946	7.64296e-05	0.000115833	0.000112997	0.000187064	7.0101e-05
Arthrospira platensis [158]	0	0	0	0	0	0	0	0	0	0	0	0	0	0	0	0	0	0	0	0	0	0	0	0	0	0	0	0	0	0	0	0	0	0	0	0	0	0	0	0	0	0	0	0	0	0	0	0	0
unnamed Ruminococcaceae bacterium D16 [1580]	4.63159e-05	8.67161e-05	8.39131e-05	4.00768e-05	0.000192287	9.73894e-05	3.96366e-05	6.10769e-06	0.000115871	0.000263484	2.36883e-05	5.21567e-06	8.59176e-05	1.91197e-05	7.65709e-05	0.000146582	9.95268e-05	9.2899e-06	0	1.07473e-05	0.000110072	1.96592e-05	5.53777e-05	0.000280678	9.01576e-06	6.81187e-05	0.000175831	6.11978e-06	0.0014589	0	6.00423e-05	3.20071e-05	4.93532e-05	0.000864948	0.000121785	2.94679e-05	2.35759e-05	1.58483e-05	0.00019824	7.0326e-05	0.000107932	3.21416e-05	5.79353e-05	0.00159737	0.000157423	0.000343497	5.97388e-05	6.85546e-05	0.000125438
Oscillibacter valericigenes [1581]	9.7221e-06	0	2.97201e-06	1.25602e-05	1.25386e-05	8.15777e-06	8.46042e-06	4.15539e-06	5.79814e-06	1.0731e-05	0	0	2.28494e-05	7.19078e-06	3.20029e-06	5.27079e-06	0	2.85864e-06	4.05221e-06	0	2.53504e-05	2.2677e-06	6.22154e-06	5.0266e-06	6.84013e-06	0	7.78369e-06	0	3.03999e-05	0	0	4.59092e-06	0	0	0	1.74613e-06	1.62792e-06	0	0	5.04879e-06	1.74986e-05	5.93314e-06	7.55024e-06	1.06362e-05	1.33215e-05	4.17378e-05	2.92487e-06	1.03635e-06	2.43085e-06
Eubacterium limosum [1582]	2.93963e-06	0	0	0.000235814	0	0	0	0	0	0	0	0.000427496	0	0	5.43247e-06	6.37483e-05	0	0	0	0	0	0	1.09395e-05	0	0	0	0	0.00523529	0	0	0	0	0	0.00063652	0.000399308	0	0	2.59961e-05	0.000534635	0.000155226	2.18611e-06	0	0.000184034	0	0	0	0	1.44768e-06	3.94725e-06
Acetobacterium woodii [1583]	0	0	0	0	0	0	0	0	0	0	0	0	0	0	0	0	0	0	0	0	0	0	0	0	0	0	0	0	0	0	0	0	0	0	0	0	0	0	0	0	0	0	0	0	0	0	0	0	0
Pseudoramibacter alactolyticus [1584]	0	0	0	1.68995e-06	0	0	0	0	0	0	0	0	0	0	0	2.90527e-05	0	0	0	0	0	0	0	0	0	0	0	0	0	5.81952e-06	0	0	0	0	5.41635e-06	0	0	0	8.93834e-05	0	0	0	0	0	0	0	1.20514e-05	0	0
Oribacterium sinus [1585]	0	7.65922e-06	1.38939e-05	0	6.99046e-06	0	1.2775e-05	0	3.61622e-05	6.44627e-06	1.00168e-05	0	0	0	0	1.56124e-05	7.4621e-06	0	9.48846e-06	0	0	1.25981e-05	7.36321e-06	0	4.86216e-05	0	0	0	0	0	0	3.45801e-06	3.98363e-06	0	0	6.05726e-06	0	2.67118e-05	1.47845e-05	0	0	0	0	9.27364e-06	0	1.7507e-05	2.41989e-05	0	0
unnamed Oribacterium sp. oral taxon 108 [1586]	0	0	0	0	5.63686e-06	0	0	0	0	0	5.4884e-06	0	0	0	0	3.69116e-06	0	0	0	0	0	0	0	0	6.12713e-06	0	0	0	0	0	0	0	0	0	0	0	0	0	0	0	0	9.45668e-06	0	0	0	0	0	0	0
unnamed Oribacterium sp. oral taxon 078 [1587]	0	0	0	0	0	0	0	0	0	0	0	0	0	0	0	0	0	0	0	0	0	3.78465e-07	0	0	2.05354e-05	0	0	0	0	0	0	0	0	0	0	0	0	0	0	0	0	0	0	0	6.55754e-06	0	5.86443e-06	0	0
Clostridium phytofermentans [1588]	0	0	0	0	0	0	0	0	0	0	0	0	0	0	0	0	0	0	0	0	0	0	0	0	0	0	0	0	0	0	0	0	0	0	0	0	0	0	0	0	0	0	0	0	0	0	0	0	0
Abiotrophia defectiva [1589]	0	0	0	0	4.15134e-06	0	0	0	0	0	0	0	0	0	0	0	0	0	0	0	0	0	0	0	0	0	0	0	0	0	0	0	0	0	0	0	0	0	0	0	0	0	0	8.71362e-05	0	0	0	0	0
unnamed Lyngbya sp. PCC 8106 [159]	0	0	0	0	0	0	0	0	0	0	0	0	0	0	0	0	0	0	0	0	0	0	0	0	0	0	0	0	0	0	0	0	0	0	0	0	0	0	0	0	0	0	0	0	0	0	0	0	0
Lachnospiraceae oral taxon 107 [1590]	0	0	0	0	0	0	0	0	0	0	0	0	0	0	0	0	0	0	0	0	0	0	0	0	0	0	0	0	0	0	5.03941e-06	0	0	0	0	0	0	0	0	0	0	0	0	0	0	0	0	0	0
Eubacterium saburreum [1591]	0	0	0	0	0	0	0	1.10253e-05	4.98732e-06	0	0	0	0	0	0	0	0	0	0	0	0	0	0	0	0	0	0	0	0	0	1.05149e-05	0	0	0	0	0	0	0	0	0	0	0	0	0	5.24842e-06	0	0	0	0
Coprococcus eutactus [1592]	7.31686e-06	0.000184388	0.000203813	0	0.00145637	0.000165101	0.00123204	8.31933e-06	0.00282808	0.000627801	0.000516495	5.14236e-05	0.00772391	0	0.00449022	5.06289e-06	0	0	0.000698306	0.00159635	0.000542385	0.00510663	3.11397e-06	0	0	0	4.96369e-05	0	0	0	0	0	0	0	0.000338202	0.0642639	0	0.000130686	0	4.15858e-06	4.9897e-06	3.91692e-06	0.00196506	0.000659436	0.000268624	5.23152e-05	6.11462e-05	0	0
unnamed Clostridium sp. L2-50 [1593]	0.0432786	6.45649e-06	0.00059112	0	0.00481017	0.00400411	0.00903391	0.00826982	0	0	0.00366887	0	2.67336e-05	2.18363e-06	3.05872e-06	0.000120476	0	0	0.00425833	0	0.0021573	2.01864e-06	0.0325221	0	0	0	0.0235152	0	0	0	0	0	0	0.000141886	0	5.64862e-06	0.00899319	5.75673e-06	1.20853e-05	0	0.00494248	0.00741191	5.20468e-05	0	0	1.38659e-05	0	0.00550908	0
Coprococcus catus [1594]	0.00041776	0.000258292	0.000637524	0.000592075	0.000958828	0.000248305	0.000682034	0.00119367	0.00269292	0.000561162	0.00150817	6.0605e-06	0.00141722	0	0.00164476	0.00271144	0.00314471	8.72398e-06	0.00186436	0.00190443	0.00310741	0.00115575	0	3.89997e-05	0.0018825	0	0.000249523	0.00247365	0	0.00229055	0.00140876	0.000731557	0.000291917	2.54315e-05	0.00205502	0.00258726	0.000752815	0.000112647	0.00141406	0.00494164	0.000387315	0.00271506	0.00183235	6.72369e-05	0.0012654	0.000609129	8.0791e-06	0.00191718	0.000455034
butyrate-producing bacterium [1595]	0.000598008	0.00818557	0.00238744	0.0161241	0.000150456	0.00110135	0.00678424	0.00218688	0.000652759	0.0053431	0.00917262	0.0122067	0.0112966	0.00845215	0.00912738	0.00766474	0.0140703	0.000303148	0.027502	0.00655484	0.00985569	0.00331642	0.00762089	0.00127608	9.01628e-05	0	0.00248394	0.00423471	0	0.0183947	0.000370652	0.00370534	0.000276306	0	0.0276759	0.0293947	0.0113227	0.0183717	0.000525977	0.00236502	0.000438279	0.00334456	0.0102174	0.00144996	0.00119972	0.00039195	0.000318592	0.0119596	0.00122372
Anaerostipes caccae [1596]	0	0	0	0	0	0	0	0	0	0	1.49844e-06	1.41027e-05	4.29231e-06	0.0001373	0	1.07431e-05	1.76135e-05	0	0	0	5.73177e-06	0	5.65852e-06	0	0	0.000168557	0	0.000192828	8.32965e-06	3.09814e-05	0	0	0	0.000198809	4.7159e-05	0	0	0	0	0	0	4.03251e-06	0	0	0	0	0	3.14089e-05	8.7889e-06
Eubacterium hallii [1597]	0.000544025	0.00923806	0.000343791	0.00604629	0.00176587	0.00186625	0.00161846	0.000225805	0.00127637	0.00177172	0.015562	0.00564109	0.00157516	0.0198318	0.00657338	0.00617085	0.0165579	1.57445e-05	0.0200609	0.0101885	0.0119482	0.000276089	7.66104e-05	0.00373443	0.00016237	0	0.00160421	0.000101118	0	0.0320943	0.00105533	4.4971e-05	0	0	0.00163482	0.0145152	0.00645445	0.0609326	0.000594855	0.000868903	0.000174583	0.00571102	0.0235909	8.61319e-05	0.00244835	0.000287806	8.64813e-05	0.00805824	0.000339767
Clostridium bolteae [1598]	0	0	4.9273e-05	6.96173e-05	1.15147e-05	0	0	0.000259295	5.33421e-05	0	1.42621e-06	5.77503e-05	6.32783e-05	0.000230554	1.16512e-05	5.80653e-05	0.000253877	0.000659198	1.30204e-05	3.80345e-05	0	5.82728e-06	0.000201307	4.36859e-05	3.88585e-05	0.0467854	1.37199e-05	4.29993e-05	0.000193603	0.000126488	3.53862e-05	0.00016004	0.000570627	0.00971871	1.44015e-05	6.41394e-05	2.56364e-05	4.82561e-05	5.42977e-06	0.0010512	8.18738e-06	6.61737e-05	3.37213e-05	0.000940357	0	8.84881e-05	7.92893e-05	2.44369e-05	0.000126019
unnamed Clostridiales bacterium 1_7_47FAA [1599]	0	6.44388e-05	5.97007e-06	0.000130219	1.27982e-05	0	5.6197e-06	9.89806e-06	0	0	0	3.97871e-06	3.25596e-05	2.13856e-05	9.21124e-06	0	1.20361e-05	0.000117639	0	0	0	7.76893e-06	3.1575e-05	8.93139e-06	0	0.000640854	0	0	8.04031e-06	0	0	1.33736e-05	5.56384e-05	5.18762e-05	2.03292e-05	1.03738e-05	0	2.87894e-06	7.02595e-06	7.34994e-05	0	3.41662e-05	2.54146e-06	0.000117185	4.72182e-06	0	0.000123958	0	0.000161748
Methanosaeta harundinacea [16]	0	0	0	0	0	0	0	0	0	0	0	0	0	0	0	0	0	0	0	0	0	0	0	0	0	0	0	0	0	0	0	0	0	0	0	0	0	0	0	0	0	0	0	0	0	0	0	0	0
Microcoleus vaginatus [160]	0	0	0	0	0	0	0	0	0	0	0	0	0	0	0	0	0	0	0	0	0	0	0	0	0	0	0	0	0	0	0	0	0	0	0	0	0	0	0	0	0	0	0	0	0	0	0	0	0
Clostridium symbiosum [1600]	0	0	4.05769e-05	0.000115813	4.16118e-06	0	4.40842e-06	0	1.87746e-05	2.57308e-06	0	7.67582e-06	1.86211e-05	4.03851e-06	2.6496e-06	6.71696e-05	9.90468e-05	0	1.61376e-05	0	3.04608e-06	7.80087e-07	1.56201e-05	0.0017803	0.00260985	0.00526537	0.000104584	0	1.79e-05	0	8.01189e-05	0.000215304	8.08973e-05	0	0.000582223	1.27165e-05	3.32109e-05	1.16147e-05	0	0.000926493	0	0	0	0.00239878	9.37114e-06	0	0.000238203	0.000141067	2.83697e-05
Clostridium saccharolyticum [1601]	3.24628e-06	0	6.85718e-05	3.05807e-06	0	0	0	0	5.54878e-06	0	1.64677e-06	0	0	6.29175e-05	0	0.000593332	5.15086e-05	0	4.47503e-05	0	0	1.08195e-06	2.47361e-05	0	0	0	0	0.000222534	2.54284e-06	0	0	0	0	0.0050331	1.02534e-05	0	0	0	0	0	6.28461e-05	2.04483e-06	3.70183e-05	0.000269739	0	0	1.05621e-05	0	2.7557e-06
Clostridium saccharolyticum [1602]	0	0	0	0	0	0	4.10748e-06	0	0	0	0	0	0	0	0	0	0	1.45347e-06	0	0	0	0	0	0	0	0	0	0	0	0	0	0	0	0	0	0	0	0	0	0	0	0	0	0	0	0	0	0	0
unnamed butyrate-producing bacterium SS3/4 [1603]	0.00142823	0.000882313	0.000324151	0.000287807	0.000295488	0.000617053	0.00162454	0.000637477	0.00186954	1.94005e-05	8.74395e-05	0	0.00058416	0.00323848	0.00144726	9.67883e-06	0.000208111	1.61665e-05	0.00151311	0	0.000291132	0.00246427	0.000709556	1.69559e-05	0.0010365	0.000110027	0.00015486	0	0	0.000966485	0.000106426	0.00311271	0.00072942	0	0.000257667	0.000347009	0.000396623	4.51453e-05	5.07162e-05	4.19106e-06	0.0014381	0.000617318	9.11721e-05	0.000482209	0.000267693	0.000576927	0.00206725	0.000378363	0.00058583
Dorea formicigenerans [1604]	0.00151921	0.00236441	0.00765906	0.00289304	0.00116653	0.000889484	0.00189314	0.000441383	0.00078677	0.00107441	0.00374363	0.00289818	0.00319067	0.00219915	0.00196585	2.10054e-05	0.00880801	0.00538051	0.00392866	0.000757985	0.00405498	0.000308385	0	4.82348e-06	0.00067211	0	0.000516865	0.0256827	0	0.00307578	0.00317213	0.000807867	0.000476541	0.000244279	0.000309932	0.0051848	0.00248078	0.00361698	0.00164402	0.00469028	0.000334291	0.00646891	0.00733947	0.000527296	0.00109797	0.000307721	0.0020168	0.00412302	7.771e-05
Dorea longicatena [1605]	0.00199193	0.00809159	0.00745852	0.000432315	0.00408457	0.00163876	0.00112442	0.000507505	0.0118488	0.00335152	0.00894858	0.000695747	0.00421422	5.92868e-06	0.0128523	0.0010215	0.00173024	0.00915228	0.00424371	0.00139459	0.00822273	0.000345707	0.00474653	0.000671974	0.000792385	0	0.00256672	0.00319925	5.7841e-05	0.00870341	0.000851966	0.000758812	0.00145215	5.28071e-05	0.011062	0.010174	0.00181775	0.0012074	0.00339875	0.00185618	0.000323572	0.0217954	0.0248079	0.000583453	0.0020187	0.00133307	0.00193447	0.0385391	0.00286821
Clostridium scindens [1606]	0	0	3.99774e-05	0	6.17669e-06	1.12112e-05	0	3.87028e-05	1.38146e-05	0	0	9.11228e-06	0	0.000284706	0	0	0.000665519	0	0	0	2.91109e-06	0	9.94862e-05	3.46045e-05	0	0	0	7.18856e-05	3.81586e-05	3.44595e-05	0	0	0	0.000179162	7.01117e-05	1.45161e-06	1.41006e-05	0.00041866	0.00017655	0	0	2.34567e-06	7.61389e-05	4.35775e-05	3.63808e-05	0	0.000379941	0	0
Clostridium hylemonae [1607]	0	0	4.465e-06	6.90281e-05	0	0	0	0	0	0	0	0	0	0	1.64178e-06	0	0	0	0	0	0	0	3.30588e-05	0.000178883	0	0	0	0	1.70423e-05	0	0	0	0	0	0	0	0.000126588	0	0	0	0	6.67677e-06	0	0	0	0	0	0	0
[Ruminococcus] torques [1608]	5.04315e-05	0.0159017	5.94131e-05	0.00939027	0.000145272	7.41441e-05	4.50201e-05	0.000936075	8.37532e-06	4.45048e-05	2.59119e-05	0.0149963	0.00492414	0.000283014	0.000294905	3.95344e-05	0.00383628	0.0082971	0.000300293	0.00389308	0.00393929	8.64945e-06	6.67402e-05	0.00146931	0.0288719	0.0262206	0.00708438	0.100526	0.000170375	0.000129375	0.0154048	0.0115798	0.0289158	0.00503675	0.00895116	0.000360781	0.00564545	0.000992541	0.0206928	0.0395711	0.000747941	0.000133688	4.91189e-05	0.00165038	0.000659053	0.000697321	0.0195465	0.00137645	0.00146839
Ruminococcus lactaris [1609]	0.00412956	4.53301e-05	0.00345199	0	8.01269e-05	0.00263966	0.00557655	0.00416794	4.02295e-06	1.73517e-05	3.59773e-06	1.13662e-06	0.0025665	0.0221538	0.00604443	9.36011e-05	0.00803062	5.78682e-06	0.00979769	0.00331194	0.00233401	0	0.000519491	0.000105385	0.000114068	5.61425e-05	0.000292802	0.00283885	0	0.000164622	0.00888316	0.000159849	0	0	0.000433241	1.29953e-05	3.10942e-05	0.00542087	0.00536734	1.01354e-05	0.000346531	0.000219941	2.63443e-05	0.0074476	0.000143118	6.2753e-06	8.71791e-05	0.0242799	0.00275446
Trichodesmium erythraeum [161]	0	0	0	0	0	0	0	0	0	0	0	0	0	0	0	0	0	0	0	0	0	0	0	0	0	0	0	0	0	0	0	0	0	0	0	0	0	0	0	0	0	0	0	0	0	0	0	0	0
[Ruminococcus] torques [1610]	0.00154142	0.00245917	0.00788391	0.016483	0.00640622	0.000990145	0.00110454	0.00895961	0.00341904	0.00206598	0.00338079	2.50973e-05	0.00705273	2.98183e-05	0.00361625	6.36016e-06	0	0	0.00674789	0.00806165	0.00414253	0.00122985	1.91199e-06	0.000965492	0.00225525	0	3.13182e-05	2.87511e-05	0	0.000671005	0.000169635	0.000828033	0.00205812	3.72313e-05	0.00700707	0.00390093	0.0124684	0.0487679	0.00595742	0	0.000348588	0.00807253	0.00907427	0	0.00552044	0.00247059	0.00597246	0.0190501	0.00564465
[Ruminococcus] gnavus [1611]	3.38528e-06	5.58915e-05	0	0.000563643	8.93341e-06	4.26769e-06	4.74869e-05	4.87662e-05	5.03465e-05	0	7.24667e-05	0.000160787	0.00025812	0.00676073	3.19534e-05	0.00147281	0.00159093	0.0105754	1.37148e-05	0.000374269	0.000406564	2.20616e-05	0.00481321	0.00132279	0.00643302	2.80842e-05	0.00210254	0.00894736	1.63364e-05	0.000194824	0.00025538	3.84759e-06	0.000251413	0.00666637	5.82023e-05	0.000205206	1.47639e-05	0.0110498	2.55986e-05	0.00713768	4.12218e-05	4.99152e-05	1.28561e-05	0.00140996	5.44224e-06	0.000299152	0.00109026	1.09347e-05	1.04105e-05
unnamed Lachnospiraceae bacterium 1_4_56FAA [1612]	0	0	0	0.000215485	0	4.61933e-06	1.08251e-05	0.000136041	0	0	1.6513e-06	0	0	0.00106265	0	1.51219e-05	0.000533513	0.00033522	0	2.04957e-05	0	0	0	0	0	0	3.34836e-05	0.00334701	6.0996e-06	0.000288392	0	5.88516e-05	5.84523e-05	0.00155517	0	4.60274e-05	0	0.00157635	3.54399e-06	0	4.80361e-06	0	1.31044e-06	0.000100774	0	1.54665e-05	0.000593454	3.79783e-05	0
unnamed Clostridium sp. D5 [1613]	0	0	9.54116e-07	3.20498e-06	0	0	0	0	0	0	1.60498e-06	3.83544e-06	0	6.62436e-06	2.35338e-06	0	0	3.86729e-06	0	0	2.80414e-06	0	1.21144e-05	8.05655e-05	0	9.5399e-05	0	9.15472e-06	0	0	0	0	3.41852e-06	0	2.60982e-05	4.19522e-06	5.43522e-06	0	0	0	0	0	2.77154e-05	2.98823e-05	0	0	0	0	0
unclassified Lachnospiraceae [1614]	0	0	0	0	4.43633e-06	0	0	0	2.60156e-06	0	0	0	0	0	0	0	3.11816e-06	0	0	0	0	0	0	0.000182703	0	0	0	0	0	3.93839e-06	0	0	0	0.000222337	0	0	0	0.0025694	0	0	0	1.80194e-05	4.28222e-06	0.000611382	0	0	0	1.74579e-06	0
unnamed Lachnospiraceae bacterium 2_1_46FAA [1615]	0	0	0	0	0	0	3.79152e-06	0	0	0	0	1.12369e-06	0	0	0	0	0	0	1.32005e-06	0	0	1.9989e-06	0	0	0	3.66062e-06	0	0	0	0	0	0	0	0	0	0	0	0	0	0	0	0	0	3.42335e-06	0	0	0	0	0
Coprococcus comes [1616]	0.00243668	0.00256526	0.000895856	0.00115166	0.00322204	0.0038921	0.00403867	0.00578865	0.00870271	0.00409161	0.00884032	7.11065e-06	0.00368097	0.00567562	0.00314461	2.83349e-06	0	0.00143947	0.00779246	0.00604556	0.00335089	0.00264141	0.00378432	4.32355e-05	0.00381047	0	0.00019184	0.0289273	5.51789e-06	1.09388e-05	0.00176144	0.00112852	0.00179443	2.74217e-05	0.00329018	0.00508531	0.00275028	0.0618119	0.0016779	0.00612091	0.00172053	0.00746175	0.00907933	0.0013157	0.000417169	0.00129276	0.00157842	0.0233194	0.000425001
Blautia hansenii [1617]	0	0	0	0	0	0	0	0	0	0	0	1.24074e-06	0	0	0	2.36948e-06	0	0	2.64009e-06	0	0	1.9989e-06	0	0	0	0	0	0.000806685	0	0	5.57822e-06	0	0	0	0	0	0	0.000623563	0	0	0	6.82486e-05	0	0	0	0	0	0	0
[Ruminococcus] obeum [1618]	0.000305917	0.00192193	0.000402029	0.000179134	0.00480965	0.0037797	0.00343695	0.00141094	0.00288587	0.00101082	0.0142908	0.00377222	0.000667376	0.0259099	0.00158981	0.0173602	0.0176003	0.0022755	0.00500565	0.0142902	0.0217534	0.000517813	0.0045076	0.000483999	0.000233236	0.0142417	0.0014868	0.090468	0	0.00940062	0.000460387	0.00360013	0.0024097	0	0.0022395	0.00256456	0.00424606	0.00341405	0.0058739	0.0201174	0.000160246	0.00217808	0.00556098	0.000824036	0.00138157	0.000103228	0.000232314	0.0160491	0.00102829
[Ruminococcus] obeum [1619]	0.000562291	0.00263063	0.000920806	3.59445e-05	0.000616246	9.3832e-05	0.000208231	1.85691e-05	0.00144423	0.000302892	0.00210765	6.1789e-06	0.0003755	1.35992e-05	0.000178263	0.0047869	0.00263636	4.10206e-06	0.00271029	0.00130125	0.00125847	9.82258e-05	0.000445269	0	0.00015632	4.2008e-06	0.000259738	0.0015477	0	0.000275468	0.000537432	1.58937e-05	0	0	0.000151654	0.000436959	0.00146831	0.00127409	0.00187986	8.42976e-05	4.42805e-05	0.00244077	0.00258176	6.22726e-06	0.00583792	7.73708e-05	7.75764e-05	0.000553238	4.58794e-05
Synechococcus elongatus [162]	0	0	0	0	0	0	0	0	0	0	0	0	0	0	0	0	0	0	0	0	0	0	0	0	0	0	0	0	0	0	0	0	0	0	0	0	0	0	0	0	0	0	0	0	0	0	0	0	0
unnamed Ruminococcus sp. 5_1_39BFAA [1620]	0.000700541	0.0161649	0.0106046	0.00717464	0.00262965	0.00113977	0.00187325	0.00261489	0.00539217	0.00264518	0.0195035	0.00578495	0.00229186	0.0555186	0.00546755	0.0209377	0.0473181	0.0365437	0.00996259	0.0154028	0.0106064	0.000807754	0.0131722	0.00052644	0.000628656	0	0.00208971	0.0336718	7.69422e-05	0.044049	0.00071803	0.00101549	0.00467613	0.000421172	0.00334618	0.0177927	0.0243143	0.104123	0.00180216	0.0208271	0.00121891	0.00931244	0.0186039	0.000527364	0.00554994	0.00144597	0.00402898	0.0295821	0.000577679
unnamed Ruminococcus sp. SR1/5 [1621]	0.000617216	0.00860875	0.0020911	0.00335326	0.000292844	0.000475412	0.0012857	0.00218927	0.00188744	0.00521573	0.00601607	0.0187154	0.00147384	2.79449e-05	0.00560749	0.00403132	0.00834136	3.35218e-06	0.00291898	0.00277161	0.0136882	0.000505474	0.00561934	0.000179395	0.000269396	0	0.000623776	0.105352	4.82445e-05	0.0142353	0.000207637	0.000185646	0.000326241	0.00368748	0.0011886	0.0039508	0.00350702	0.0114193	0.00289757	0.000773551	0.000673766	0.00422144	0.0068699	0.000698571	0.00259783	0.000475055	0.000410182	0.00278006	5.76894e-05
Blautia hydrogenotrophica [1622]	0	0	0	6.46626e-05	0	0	0	0	0	0	0	8.26373e-05	0	0	3.91008e-05	0.00057565	0	0	0	0	0	0	5.04347e-05	0	0	0	0	0	0	8.2983e-06	0	1.6613e-05	0	0	1.6124e-05	0	7.93276e-06	0.00157026	1.46738e-05	0.00616136	0	1.96332e-05	7.06725e-06	0	0	0	0	0	0
Marvinbryantia formatexigens [1623]	0	0	1.73022e-06	0	0	0	0	0	2.50018e-06	0	0	0	0	0	1.75702e-06	0	0	0	0	0	0	0	0	0	0	0	0	0	7.87086e-06	0	0	0	0	0	0	0	0	0	0	0	0	0	0	0	0	0	0	0	0
unnamed Lachnospiraceae bacterium 3_1_57FAA_CT1 [1624]	2.34454e-05	0	1.65602e-05	9.47021e-05	0.000484632	0	3.683e-06	3.07075e-05	2.65832e-05	2.127e-05	3.06012e-06	4.02705e-05	2.85801e-05	0	0	0.000208841	4.57266e-05	0	0	9.87874e-06	0.000105568	0	1.44764e-05	0.000624396	1.5633e-05	0.000206285	0.000100119	0.00137391	2.97296e-05	1.66501e-05	0.0204633	1.20268e-05	0.000124841	0.000896478	0.000119767	0	7.33341e-06	1.15615e-05	0.000111118	0.000267249	1.65684e-05	3.05933e-05	3.78148e-05	1.54217e-05	4.63865e-06	0.000412992	2.08707e-05	0	3.51104e-05
unnamed Clostridium sp. SY8519 [1625]	0	0	0	1.54764e-06	0	0	0	0	0	0	0	0	0	2.3991e-06	0	0	0	1.35295e-06	0	0	0	0	1.46655e-06	0	0	0	0	0	0	0	0	0	0	0	0	0	0	0	0	0	0	0	0	0	0	0	0	8.58682e-07	0
[Bacteroides] pectinophilus [1626]	0	3.33767e-06	1.99279e-06	0	0	0.00439173	4.06431e-06	0	0.000669883	4.81507e-05	1.43073e-06	6.32845e-05	0	0	1.59839e-06	7.34632e-06	3.21864e-06	0	0.00734747	0.0633263	0	0	0.00107521	0	7.14781e-05	0	0	0	0	0	0	1.49155e-06	0	0	0.000421655	0	0	0	0	0	1.8076e-05	0	0	0	2.4913e-06	0.00359478	3.85497e-06	8.26734e-07	0
Eubacterium eligens [1627]	0.0337461	0.00322018	0.0177942	0.0327944	0.0269293	0.0155666	0.00824043	0.00264098	0.0186263	0.00204891	0.00589736	1.32206e-05	0.0146994	0.024563	0.0129621	0.000122526	0.049022	4.50335e-06	0.0155201	0.0393273	0.00387202	0.0719606	0.00954806	0.000557372	0.00307372	1.49804e-05	0.0147645	0	0	7.58155e-06	0.0292225	0.0112935	0.00180346	0.00015285	0.000318425	3.35248e-05	0.00429416	0.000687376	0.00360395	3.02906e-05	0.00359714	0.0062213	0.0148633	0.00291683	0.00985841	0.000911929	0.000207218	0.000248706	0.0192461
Butyrivibrio crossotus [1628]	0.000324446	0.000114936	9.22576e-06	0	0	0.16008	1.72362e-05	1.32473e-05	0.0481762	2.58864e-05	0	0	0.0106094	3.20169e-05	0	3.85949e-05	1.15324e-05	0	0	0	3.25427e-05	1.42748e-05	0.00913824	0.000413392	0	0	0.000965277	0	0	0	4.62147e-05	0	0	0	0	0.000204319	0	4.66584e-06	0	4.16106e-06	7.30717e-06	0.000321421	0	0	0.102592	0.000182439	5.80269e-05	4.37773e-06	0
Eubacterium ventriosum [1629]	0.00199937	0.000313455	0.000639551	0.00967694	0.00183982	0.000674164	0.00323615	0.00655484	0.000227912	0.00179391	0.00488422	0	0.00531993	0.00732901	0.00423364	0.00735539	0.00445989	0.00848991	0.00132991	7.09314e-05	0.00287663	0.00104226	0.000210032	0.00103812	0.00644563	0	0.000973724	9.62389e-06	0	0.00420654	1.04312e-05	0.00101985	0.00192592	7.07392e-05	7.34226e-05	0.000534412	0.00124621	0.00163972	0.000337616	0.00442065	0.00109262	0.00533995	0.00169508	1.02026e-05	2.16432e-05	2.82126e-05	0.000103209	0.00220693	4.06543e-06
Thermosynechococcus elongatus [163]	0	0	0	0	0	0	0	0	0	0	0	0	0	0	0	0	0	0	0	0	0	0	0	0	0	0	0	0	0	0	0	0	0	0	0	0	0	0	0	0	0	0	0	0	0	0	0	0	0
Eubacterium rectale [1630]	0.0332409	0.000464712	6.48328e-05	0.00560021	0.0176885	0.0333043	0.0204777	0.000776688	0.0382412	0.000809152	0.0584584	6.39807e-05	0.0171983	6.65412e-05	0.0419795	0.000442763	0.0132617	2.15699e-05	0.0422331	0.00709112	0.0418482	0.0349711	0.0355758	0.00118296	0.00141753	8.46235e-06	0.0483589	0.00324064	0.000963212	0.18601	0.0258059	4.71737e-05	0.0609509	0.00976469	0.00904165	0.0577959	0.000268061	0.0159631	0.00158708	0.000738631	0.00373391	0.0357236	0.0176851	0.0078625	0.0043707	0.000209803	0.0145807	0.0465548	0.00552726
Roseburia intestinalis [1631]	6.93058e-05	3.8134e-05	0.000127456	0.00122449	0.000319092	0.000367221	0.00639628	0.0247238	0.0136978	0	0.00301615	4.06873e-06	0.00311816	1.8132e-05	0.0129717	7.00758e-05	0.00207673	0.00759453	0.0207542	0.000103973	3.48096e-06	0.00188143	0.000762781	0.000178636	0.000118559	0.00756705	0.00185845	0.000290461	0.000229276	0.000420398	0.00237444	0.000425677	0.000257587	0.00452855	0.00037369	0.000507354	1.36647e-06	0.00257308	1.07299e-05	0.000418563	0.000505328	0.000826604	4.20554e-05	0	8.46261e-05	0.000806504	0.000822867	0.00637995	0.000749905
Roseburia inulinivorans [1632]	0.00325462	0.000259415	0.000164238	0.00329512	0.00545729	0.00460842	0.011283	0.0144054	0.00582825	0.00220669	0.00952584	0.000842923	0.000789907	0.00564586	0.00367314	0.000118512	0.00696925	0.000352444	0.0115475	0.000401602	0.00534721	0.00809228	0.00331002	0.00119307	0.0245666	7.20556e-06	0.00142478	1.15931e-05	4.18151e-05	4.69685e-06	0.000160635	0.00130853	0.00382475	0.000568017	9.29903e-05	0.00316504	0.00189438	0.000750638	0.00233985	0.000642848	0.0133857	0.00454541	0.000104755	0.0144183	0.000750029	0.00119409	0.101643	0.00299544	0.000685425
Roseburia hominis [1633]	0.00071254	0.0113454	0.000330146	0.000197628	0.00397517	0.00105809	0.00032053	8.1068e-05	0.00545636	1.49082e-05	0.000120733	2.096e-05	3.78164e-05	0	0.000497477	0.00300684	0.0014241	0	5.94443e-05	0.000325222	0.00233767	0.00528333	0.00221767	7.55702e-05	0.000297441	0	0.00043296	0	0	0	0.00644458	0.00243461	0.000124859	0	1.60855e-05	0.000350216	0.000201114	9.41998e-05	0.000270774	0.000147714	0.000117198	5.08036e-05	8.04693e-05	3.35535e-05	0.00126099	0.000690377	0.000102448	1.03175e-05	0.00175921
Butyrivibrio fibrisolvens [1634]	0	0	0	0	0	0	0	0	0	0	0	0	0	0	0	2.60656e-06	0	0	0	0	0	0	0	0	0	0	0	0	0	0	0	0	0	0	0	0	0	0	0	0	0	0	0	0	0	0	0	0	0
Clostridium proteoclasticum [1635]	0	3.25844e-06	0	0	0	4.10375e-06	0	0	0	0	0	0	0	0	2.15806e-06	0	0	0	0	0	0	0	0	0	0	0	0	0	0	0	0	0	0	0	0	0	0	0	0	0	0	0	0	0	0	0	0	0	0
Eubacterium cellulosolvens [1636]	0	0	0	0	5.30243e-06	0	0	0	0	0	0	0	0	0	0	0	0	0	0	0	0	0	0	0	3.30583e-06	0	0	0	0	0	0	0	0	0	0	0	0	0	0	0	0	0	0	0	0	0	0	0	0
Shuttleworthia satelles [1637]	0	0	1.84334e-06	0	0	0	0	0	0	2.41118e-06	0	0	0	4.26415e-06	3.01381e-06	3.8203e-06	0	0	0	0	0	0	0	0	0	0	0	0	0	0	0	0	0	0	0	0	0	2.75246e-06	0	0	0	0	1.29666e-06	0	0	0	5.70284e-06	0	0
Clostridiales genomosp. BVAB3 [1638]	0	0	0	0	0	0	0	0	0	0	0	0	0	0	0	0	0	0	0	0	0	0	0	0	0	0	0	0	0	0	0	0	0	0	0	0	0	0	0	0	0	0	0	0	0	0	0	0	0
Thermanaerovibrio acidaminovorans [1639]	0	0	0	0	0	0	0	0	0	0	0	0	0	0	0	0	0	0	0	0	0	0	0	0	0	0	0	0	0	0	0	0	0	0	0	0	0	0	0	0	0	0	0	0	0	0	0	0	0
unnamed Cyanothece sp. PCC 7425 [164]	0	0	0	0	0	0	0	0	0	0	0	0	0	0	0	0	0	0	0	0	0	0	0	0	0	0	0	0	0	0	0	0	0	0	0	0	0	0	0	0	0	0	0	0	0	0	0	0	0
Aminomonas paucivorans [1640]	0	0	0	0	0	0	0	0	0	0	0	0	0	0	0	0	0	0	0	0	0	0	0	4.91325e-06	0	0	0	0	0	0	0	0	0	0	0	0	0	0	0	0	0	0	0	0	0	0	0	8.34179e-07	0
Pyramidobacter piscolens [1641]	8.28703e-05	0	0	0	0.000219901	0	3.93373e-06	0	0	0	0	0	0	0	0	0	0	0	0	0	0	0	0	0	0	0	3.35577e-05	0	0.00239039	0	0	0	0	0	0	0	0	7.28505e-06	0	0	0	0	1.40177e-05	0	0	0	0	0	0
Jonquetella anthropi [1642]	0	0	0	0	0	0	0	0	0	0	0	0	0	0	0	0	0	0	0	0	0	0	0	0	0	0	0	0	0	0	0	0	0	0	0	0	0	4.13386e-06	0	0	0	0	0	0	0	0	0	0	0
Dethiosulfovibrio peptidovorans [1643]	0	0	0	0	0	0	0	0	0	0	0	0	0	0	0	0	0	0	0	0	0	0	0	0	0	0	0	0	0	0	0	0	0	0	0	0	0	0	0	0	0	0	0	0	0	0	0	0	0
Thermovirga lienii [1644]	0	0	0	0	0	0	0	0	0	0	0	0	0	0	0	0	0	0	0	0	0	0	0	0	0	0	0	0	0	0	0	0	0	0	0	0	0	0	0	0	0	0	0	0	0	0	0	0	0
Anaerobaculum hydrogeniformans [1645]	0	0	0	0	0	0	0	0	0	0	0	0	0	0	0	0	0	0	0	0	0	0	0	0	0	0	0	0	0	0	0	0	0	0	0	0	0	0	0	0	0	0	0	0	0	0	0	0	0
Aminobacterium colombiense [1646]	0	0	0	0	0	0	0	0	0	0	0	0	0	0	0	0	0	0	0	0	0	0	0	0	0	0	0	0	0	0	0	0	0	0	0	0	0	0	0	0	0	0	0	0	0	0	0	0	0
Sulfobacillus acidophilus [1647]	0	0	0	0	0	0	0	0	0	0	0	0	0	0	0	0	0	0	0	0	0	0	0	0	0	0	0	0	0	0	0	0	0	0	0	0	0	0	0	0	0	0	0	0	0	0	0	0	0
Selenomonas artemidis [1648]	0	0	0	0	0	0	0	0	0	0	0	0	0	0	0	0	0	0	0	0	0	0	0	0	0	0	0	0	0	0	0	0	0	0	0	0	0	0	0	0	0	0	0	0	0	0	0	0	0
Selenomonas flueggei [1649]	0	0	0	0	0	0	0	0	0	0	0	0	0	0	0	8.20599e-06	0	0	0	0	0	0	0	0	0	0	0	0	0	0	0	0	0	0	0	0	0	0	0	0	0	0	0	0	0	0	0	0	0
Acaryochloris marina [165]	0	0	0	0	0	0	0	0	0	0	0	0	0	0	0	0	0	0	0	0	0	0	0	0	0	0	0	0	0	0	0	0	0	0	0	0	0	0	0	0	0	0	0	0	0	0	0	0	0
unnamed Selenomonas sp. oral taxon 149 [1650]	0	0	0	0	0	0	0	0	0	0	0	0	0	0	0	0	0	0	0	0	0	0	0	0	0	0	0	0	0	0	0	0	0	0	0	0	0	0	0	0	0	0	0	0	0	0	0	0	0
Selenomonas noxia [1651]	0	0	0	0	0	0	0	0	6.8421e-06	0	0	0	0	0	0	0	0	0	8.05753e-06	0	0	0	0	0	0	0	0	0	0	0	0	0	0	0	0	0	0	0	0	0	0	0	0	1.93806e-05	0	0	0	0	0
Centipeda periodontii [1652]	0	0	0	0	0	0	0	0	0	0	0	0	0	0	0	0	0	0	0	0	0	0	0	0	0	0	0	0	0	0	0	0	0	0	0	0	0	0	0	0	0	0	0	2.75101e-06	0	0	0	0	0
Mitsuokella multacida [1653]	0	8.07983e-06	0	0	0.000197992	0	0	0	0	2.52521e-06	1.47777e-06	0	0	2.90048e-06	0	0	0	9.23183e-05	0	0	0	0	0	0	0	0	0	0	0	0.00051206	0.00117939	0	0	0	0	0	0	0	4.93045e-05	0.00128194	6.03257e-06	3.9979e-05	0.0016596	0	0.000115486	2.28133e-05	3.44071e-06	0	0
Selenomonas sputigena [1654]	0	0	1.03605e-06	0	0	0	0	0	0	0	0	0	0	0	0	0	0	0	0	0	0	0	0	0	0	0	0	0	0	0	0	0	0	0	0	8.08938e-07	0	0	0	0	0	0	1.29912e-06	0.000838891	2.3076e-06	0	0.000251368	1.88703e-05	0
Acetonema longum [1655]	0	0	0	0	0	0	0	0	0	0	0	0	0	0	0	0	0	0	0	0	0	0	0	0	0	0	0	0	0	0	0	0	0	0	0	0	0	0	0	0	0	0	0	0	0	0	0	0	0
Thermosinus carboxydivorans [1656]	0	0	0	0	0	0	0	0	0	0	0	0	0	0	0	0	0	0	0	0	0	0	0	0	0	0	0	0	0	0	0	0	0	0	0	0	0	0	0	0	0	0	0	0	0	0	0	0	0
Acidaminococcus intestini [1657]	0	0	0	0	0.000263059	0	0	0	0	0	0	0.000185661	0	0	0	0	0	0	0	0	0	0	0	0.000139807	0	0.000900421	0	0	0	0	0	0	0	0	0	0	0	0.00181236	0.000337651	0	1.57025e-06	8.0065e-06	0	0	0	0	0	0.00954752	0
Acidaminococcus fermentans [1658]	0	0	0	0	0.00278609	0	0	0	0	0.00180183	0	1.4274e-05	4.69981e-06	0.000910462	0	0.00102975	0	0.013245	0	0	0	0	0	0	0	0	1.77948e-05	0	0.020937	0.00062953	0.0028009	4.78129e-05	0	0	0	0	0	0	0	1.68012e-05	9.81921e-05	0.00467973	0.000113161	0	0	0.00336911	5.23332e-05	0	0
Phascolarctobacterium succinatutens [1659]	3.19062e-06	0	0.00938445	0.00536293	0.00776329	0	0.00651541	0.0122515	0.00440228	1.14318e-05	0	1.48684e-06	0.00784126	0	0	5.59296e-06	0	0	0	0	1.14069e-05	0.00891064	0.00616631	1.69363e-05	0.0262634	1.21127e-05	0.000234228	0	0	0	0.00279308	9.06103e-06	0.0132257	2.37888e-05	0	0	0	0.000709579	0	0.0080619	2.45672e-05	0.00949006	5.19939e-05	3.7487e-06	0.0100322	9.43733e-06	0.00777335	0	0
unnamed Synechococcus sp. PCC 7335 [166]	0	0	0	0	0	0	0	0	0	0	0	0	0	0	0	0	0	0	0	0	0	0	0	0	0	0	0	0	0	0	0	0	0	0	0	0	0	0	0	0	0	0	0	0	0	0	0	0	0
Thermaerobacter marianensis [1660]	6.18245e-06	0	9.11934e-07	0	4.31222e-06	0	0	0	0	0	0	0	0	0	0	0	0	0	0	0	0	0	0	0	0	0	0	0	7.05885e-06	0	0	1.37806e-06	0	0	0	1.38799e-06	1.3552e-06	0	0	0	0	0	0	0	0	4.46717e-06	0	0	0
Thermaerobacter subterraneus [1661]	0	0	0	0	0	0	0	0	0	0	0	0	0	0	0	0	0	0	0	0	0	0	1.46825e-06	0	0	0	0	0	0	0	0	0	0	0	0	0	0	0	0	0	0	0	0	0	0	0	0	0	0
Symbiobacterium thermophilum [1662]	1.58362e-06	0	0	0	0	0	0	0	0	0	0	0	4.17702e-06	0	0	2.38956e-06	0	0	0	0	0	0	0	0	0	0	0	0	0	0	0	0	0	0	0	0	0	0	0	0	0	0	0	0	0	0	0	0	0
Alicyclobacillus acidocaldarius [1663]	0	0	0	0	0	0	0	0	0	0	0	0	0	0	0	0	0	0	0	0	0	0	0	0	0	0	0	0	0	0	0	0	0	0	0	0	0	0	0	0	0	0	0	0	0	0	0	0	0
Alicyclobacillus acidocaldarius [1664]	0	0	0	0	0	0	0	0	0	0	0	0	0	0	0	0	0	0	0	0	0	0	0	0	0	0	0	0	0	0	0	0	0	0	0	0	0	0	0	0	0	0	0	0	0	0	0	0	0
Kyrpidia tusciae [1665]	0	0	0	0	0	0	0	0	0	0	0	0	0	0	0	0	0	0	0	0	0	0	0	0	0	0	0	0	0	0	0	0	0	0	0	0	0	0	0	0	0	0	0	0	0	0	0	0	0
Tepidanaerobacter acetatoxydans [1666]	0	0	0	0	0	0	0	0	0	0	0	0	0	0	0	0	0	0	0	0	0	0	0	0	0	0	0	0	0	0	0	0	0	0	0	0	0	0	0	0	0	0	0	0	0	0	0	0	0
Thermosediminibacter oceani [1667]	0	0	0	0	0	0	0	0	0	0	0	0	0	0	0	0	0	0	0	0	0	0	0	0	0	0	0	0	0	0	0	0	0	0	0	0	0	0	0	0	0	0	0	0	0	0	0	0	0
Mahella australiensis [1668]	0	0	0	0	0	0	0	0	0	0	0	0	0	0	0	0	0	0	0	0	0	0	0	0	0	0	0	0	0	0	0	0	0	0	0	0	0	0	0	0	0	0	0	0	0	0	0	0	0
Syntrophomonas wolfei [1669]	0	0	0	0	0	0	0	0	0	0	0	0	0	0	0	0	0	0	0	0	0	0	0	0	0	0	0	0	0	0	0	0	0	0	0	0	0	0	0	0	0	0	0	0	0	0	0	0	0
Prochlorococcus marinus [167]	0	0	0	0	0	0	0	0	0	0	0	0	0	0	0	0	0	0	0	0	0	0	0	0	0	0	0	0	0	0	0	0	0	0	0	0	0	0	0	0	0	0	0	0	0	0	0	0	0
Syntrophothermus lipocalidus [1670]	0	0	0	0	0	0	0	0	0	0	0	0	0	0	0	0	0	0	0	0	0	0	0	0	0	0	0	0	0	0	0	0	0	0	0	0	0	0	0	0	0	0	0	0	0	0	0	0	0
Desulfitobacterium hafniense [1671]	0	0	0	0	0	0	0	0	0	0	0	0	0	0	0	0	0	0	0	0	0	0	0	0	0	0	0	0	0	0	0	0	0	0	0	0	0	0	3.81518e-06	0	0	0	0	0	0	0	0	0	0
Desulfosporosinus orientis [1672]	0	0	0	0	0	0	0	0	0	0	0	0	0	0	0	0	0	0	0	0	0	0	0	0	0	0	0	0	0	0	0	0	0	0	0	0	0	0	0	0	0	0	0	0	0	0	0	0	0
Syntrophobotulus glycolicus [1673]	0	0	0	0	0	0	0	0	0	0	0	0	0	0	0	0	0	0	0	0	0	0	0	0	0	0	0	0	0	0	0	0	0	0	0	0	0	0	0	0	0	0	0	0	0	0	0	0	0
Pelotomaculum thermopropionicum [1674]	0	0	0	0	0	0	0	0	0	0	0	0	0	0	0	0	0	0	0	0	0	0	0	0	0	0	0	0	0	0	0	0	0	0	0	0	0	0	0	0	0	0	0	0	0	0	0	0	0
Desulfotomaculum kuznetsovii [1675]	0	0	0	0	0	0	0	0	0	0	0	0	0	0	0	0	0	0	0	0	0	0	0	0	0	0	0	0	0	0	0	0	0	0	0	0	0	0	0	0	0	0	0	0	0	0	0	0	0
Candidatus Desulforudis audaxviator [1676]	0	0	0	0	0	0	0	0	0	0	0	0	0	0	0	0	0	0	0	0	0	0	0	0	0	0	0	0	0	0	0	0	0	0	0	0	0	0	0	0	0	0	0	0	0	0	0	0	0
Ammonifex degensii [1677]	0	0	0	0	0	0	0	0	0	0	0	0	0	0	0	0	0	0	0	0	0	0	0	0	0	0	0	0	0	0	0	0	0	0	0	0	0	0	0	0	0	0	0	0	0	0	0	0	0
Moorella thermoacetica [1678]	0	0	0	0	0	0	0	0	0	0	0	0	0	0	0	0	0	0	0	0	0	0	0	0	0	0	0	0	0	0	0	0	0	0	0	0	0	0	0	0	1.70354e-06	0	0	0	0	0	0	0	0
Heliobacterium modesticaldum [1679]	0	0	0	0	0	0	0	0	0	0	0	0	0	0	0	0	0	0	0	0	0	0	0	0	0	0	0	0	0	3.90237e-06	0	0	0	0	0	0	0	0	0	0	0	0	0	0	0	0	0	0	0
unnamed Synechococcus sp. BL107 [168]	0	0	0	0	0	0	0	0	0	0	0	0	0	0	0	0	0	0	0	0	0	0	0	0	0	0	0	0	0	0	0	0	0	0	0	0	0	0	0	0	0	0	0	0	0	0	0	0	0
Desulfotomaculum nigrificans [1680]	0	0	0	0	0	0	0	0	0	0	0	0	0	0	0	0	0	0	0	0	0	0	0	0	0	0	0	0	0	0	0	0	0	0	0	0	0	0	0	0	0	0	0	0	0	0	0	0	0
Desulfotomaculum reducens [1681]	0	0	0	0	0	0	0	0	0	0	0	0	0	0	0	0	0	0	0	0	0	0	0	0	0	0	0	0	0	0	0	0	0	0	0	0	0	0	0	0	0	0	0	0	0	0	0	0	0
Desulfotomaculum acetoxidans [1682]	0	0	0	0	0	0	0	0	0	0	0	0	0	0	0	0	0	0	0	0	0	0	0	0	0	0	0	0	0	0	0	0	0	0	0	0	0	0	0	0	0	0	0	0	0	0	0	0	0
Thermincola potens [1683]	0	0	0	0	0	0	0	0	0	0	0	0	0	0	0	0	0	0	0	0	0	0	0	0	0	0	0	0	0	0	0	0	0	0	0	0	0	0	0	0	0	0	0	0	0	0	0	0	0
Carboxydothermus hydrogenoformans [1684]	0	0	0	0	0	0	0	0	0	0	0	0	0	0	0	0	0	0	0	0	0	0	0	0	0	0	0	0	0	0	0	0	0	0	0	0	0	0	0	0	0	0	0	0	0	0	0	0	0
Dethiobacter alkaliphilus [1685]	0	0	0	0	0	0	0	0	0	0	0	0	0	0	0	0	0	0	0	0	0	0	0	0	0	0	0	0	0	0	0	0	0	0	0	0	0	0	0	0	0	0	0	0	0	0	0	0	0
Bacteriovorax marinus [1686]	0	0	0	0	0	0	0	0	0	0	0	0	0	0	0	0	0	0	0	0	0	0	0	0	0	0	0	0	0	0	0	0	0	0	0	0	0	0	0	0	0	0	0	0	0	0	0	0	0
unnamed Sulfurovum sp. NBC37-1 [1687]	0	0	0	0	0	0	0	0	0	0	0	0	0	0	0	0	0	0	0	0	0	0	0	0	0	0	0	0	0	0	0	0	0	0	0	0	0	0	0	0	0	0	0	0	0	0	0	0	0
Nitratifractor salsuginis [1688]	0	0	0	0	0	0	0	0	0	0	0	0	0	0	0	0	0	0	0	0	0	0	0	0	0	0	0	0	0	0	0	0	0	0	0	0	0	0	0	0	0	0	0	0	0	0	0	0	0
Helicobacter pylori [1689]	0	0	0	0	0	0	0	0	0	0	0	0	0	0	0	1.46508e-05	0	0	0	0	0	0	0	0	0	0	0	0	0	0	4.89128e-05	0	0	0	0	0	0	0	0	0	0	0	0	0	0	0	0	0	0
unnamed Synechococcus sp. CC9902 [169]	0	0	0	0	0	0	0	0	0	0	0	0	0	0	0	0	0	0	0	0	0	0	0	0	0	0	0	0	0	0	0	0	0	0	0	0	0	0	0	0	0	0	0	0	0	0	0	0	0
Helicobacter pylori [1690]	0	0	0	0	0	0	0	0	0	0	0	0	0	0	0	0	0	0	0	0	0	0	0	0	0	0	0	0	0	0	0	0	0	0	0	0	0	0	4.59945e-06	0	0	0	0	0	0	0	0	0	0
Helicobacter acinonychis [1691]	0	0	0	0	0	0	0	0	0	0	0	0	0	0	0	0	0	0	0	0	0	0	0	0	0	0	0	0	0	0	0	0	0	0	0	0	0	0	0	0	0	0	0	0	0	0	0	0	0
Helicobacter pylori [1692]	0	0	0	0	0	0	0	0	0	0	0	0	0	0	0	0	0	0	0	0	0	0	0	0	0	0	0	0	0	0	0	0	0	0	0	0	0	0	0	0	0	0	0	0	0	0	0	0	0
Helicobacter bizzozeronii [1693]	0	0	0	0	0	0	0	0	0	0	0	0	0	0	0	0	0	0	0	0	0	0	0	0	0	0	0	0	0	0	0	0	0	0	0	0	0	0	0	0	0	0	0	0	0	0	0	0	0
Helicobacter felis [1694]	0	0	0	0	0	0	0	0	0	0	0	0	0	0	0	0	0	0	0	0	0	0	0	0	0	0	0	0	0	0	0	0	0	0	0	0	0	0	0	0	0	0	0	0	0	0	0	0	0
Helicobacter suis [1695]	0	0	0	0	0	0	0	0	0	0	0	0	0	0	0	0	0	0	0	0	0	0	0	0	0	0	0	0	0	0	0	0	0	0	0	0	0	0	0	0	0	0	0	0	0	0	0	0	0
Helicobacter canadensis [1696]	0	0	0	0	0	0	0	0	0	0	0	0	0	0	0	0	0	0	0	0	0	0	0	0	0	0	0	0	0	0	0	0	0	0	0	0	0	0	0	0	0	0	0	0	0	0	0	0	0
Helicobacter pullorum [1697]	0	0	0	0	0	0	0	0	0	0	0	0	0	0	0	0	0	0	0	0	0	0	0	0	0	0	0	0	0	0	0	0	0	0	0	0	0	0	0	0	0	0	0	0	0	0	0	0	0
Helicobacter winghamensis [1698]	0	0	0	0	0	0	0	0	0	0	0	0	0	0	0	0	0	0	0	0	0	0	0	0	0	0	0	0	0	0	0	0	0	0	0	0	0	0	0	0	0	0	0	0	0	0	0	0	0
Helicobacter hepaticus [1699]	0	0	0	0	0	0	0	0	0	0	0	0	0	0	0	0	0	0	0	0	0	0	0	0	0	0	0	0	0	0	0	0	0	0	0	0	0	0	0	0	0	0	0	0	0	0	0	0	0
Methanosaeta concilii [17]	0	0	0	0	0	0	0	0	0	0	0	0	0	0	0	0	0	0	0	0	0	0	0	0	0	0	0	0	0	0	0	0	0	0	0	0	0	0	0	0	0	0	0	0	0	0	0	0	0
unnamed Synechococcus sp. CC9605 [170]	0	0	0	0	0	0	0	0	0	0	0	0	0	0	0	0	0	0	0	0	0	0	0	0	0	0	0	0	0	0	0	0	0	0	0	0	0	0	0	0	0	0	0	0	0	0	0	0	0
Helicobacter cinaedi [1700]	0	0	0	0	0	0	0	0	0	0	0	0	0	0	0	0	0	0	0	0	0	0	0	0	0	0	0	0	0	0	0	0	0	0	0	0	0	0	0	0	0	0	0	0	0	0	0	0	0
Helicobacter bilis [1701]	0	0	0	0	0	0	0	0	0	0	0	0	0	0	0	0	0	0	0	0	0	0	0	0	0	0	0	0	0	0	0	0	0	0	0	0	0	0	0	0	0	0	0	0	0	0	0	0	0
Helicobacter mustelae [1702]	0	0	0	0	0	0	0	0	0	0	0	0	0	0	0	0	0	0	0	0	0	0	0	0	0	0	0	0	0	0	0	0	0	0	0	0	0	0	0	0	0	0	0	0	0	0	0	0	0
Wolinella succinogenes [1703]	0	0	0	0	0	0	0	0	0	0	0	0	0	0	0	0	0	0	0	0	0	0	0	0	0	0	0	0	0	0	0	0	0	0	0	0	0	0	0	0	0	0	0	0	0	0	0	0	0
Sulfurimonas denitrificans [1704]	0	0	0	0	0	0	0	0	0	0	0	0	0	0	0	0	0	0	0	0	0	0	0	0	0	0	0	0	0	0	0	0	0	0	0	0	0	0	0	0	0	0	0	0	0	0	0	0	0
unnamed Campylobacterales bacterium GD 1 [1705]	0	0	0	0	0	0	0	0	0	0	0	0	0	0	0	0	0	0	0	0	0	0	0	0	0	0	0	0	0	0	0	0	0	0	0	0	0	0	0	0	0	0	0	0	0	0	0	0	0
Sulfurimonas autotrophica [1706]	0	0	0	0	0	0	0	0	0	0	0	0	0	0	0	0	0	0	0	0	0	0	0	0	0	0	0	0	0	0	0	0	0	0	0	0	0	0	0	0	0	0	0	0	0	0	0	0	0
Sulfuricurvum kujiense [1707]	0	0	0	0	0	0	0	0	0	0	0	0	0	0	0	0	0	0	0	0	0	0	0	0	0	0	0	0	0	0	0	0	0	0	0	0	0	0	0	0	0	0	0	0	0	0	0	0	0
Arcobacter butzleri [1708]	0	0	0	0	0	0	0	0	0	0	0	0	0	0	0	0	0	0	0	0	0	0	0	0	0	0	0	0	0	0	0	0	0	0	0	0	0	0	0	0	0	0	0	0	0	0	0	0	0
unnamed Arcobacter sp. L [1709]	0	0	0	0	0	0	0	0	0	0	0	0	0	0	0	0	0	0	0	0	0	0	0	0	0	0	0	0	0	0	0	0	0	0	0	0	0	0	0	0	0	0	0	0	0	0	0	0	0
unnamed Synechococcus sp. WH 8109 [171]	0	0	0	0	0	0	0	0	0	0	0	0	0	0	0	0	0	0	0	0	0	0	0	0	0	0	0	0	0	0	0	0	0	0	0	0	0	0	0	0	0	0	0	0	0	0	0	0	0
Arcobacter nitrofigilis [1710]	0	0	0	0	0	0	0	0	0	0	0	0	0	0	0	0	0	0	0	0	0	0	0	0	0	0	0	0	0	0	0	0	0	0	0	0	0	0	0	0	0	0	0	0	0	0	0	0	0
Caminibacter mediatlanticus [1711]	0	0	0	0	0	0	0	0	0	0	0	0	0	0	0	0	0	0	0	0	0	0	0	0	0	0	0	0	0	0	0	0	0	0	0	0	0	0	0	0	0	0	0	0	0	0	0	0	0
Nautilia profundicola [1712]	0	0	0	0	0	0	0	0	0	0	0	0	0	0	0	0	0	0	0	0	0	0	0	0	0	0	0	0	0	0	0	0	0	0	0	0	0	0	0	0	0	0	0	0	0	0	0	0	0
Campylobacter fetus [1713]	0	0	0	0	0	0	0	0	0	0	0	0	0	0	0	0	0	0	0	0	0	0	0	0	0	0	0	0	0	0	0	0	0	0	0	0	0	0	0	0	0	0	0	0	0	0	0	0	0
Campylobacter upsaliensis [1714]	0	0	0	0	0	0	0	0	0	0	0	0	0	0	0	0	0	0	0	0	0	0	0	0	0	0	0	0	0	0	0	0	0	0	0	0	0	0	0	0	0	0	0	0	0	0	0	0	0
Campylobacter coli [1715]	0	0	0	0	0	0	0	0	0	0	0	0	0	0	0	0	0	0	0	0	0	0	0	0	0	0	0	0	0	0	0	0	0	0	0	0	0	0	0.000318302	0	0	0	0	0	0	0	0	0	0
Campylobacter jejuni [1716]	0	0	0	0	0	0	0	0	0	0	0	0	0	0	0	0	0	0	0	0	0	0	0	0	0	0	0	0	0	0	0	0	0	0	0	0	0	0	6.99139e-05	0	0	0	0	0	0	0	0	0	0
Campylobacter jejuni [1717]	0	0	0	0	0	0	0	0	0	0	0	0	0	0	0	0	0	0	0	0	0	0	0	0	0	0	0	0	0	0	0	0	0	0	0	0	0	0	0	0	0	0	0	0	0	0	0	0	0
Campylobacter lari [1718]	0	0	0	0	0	0	0	0	0	0	0	0	0	0	0	0	0	0	0	0	0	0	0	0	0	0	0	0	0	0	0	0	0	0	0	0	0	0	0	0	0	0	0	0	0	0	0	0	0
Campylobacter hominis [1719]	0	0	0	5.80318e-05	0	0	0	0	0	0	0	0	0	0	0	0	0	0	0	0	0	0	0	0	0	0	0	0	0	0	0	0	0	0	0	0	0	0	0	0	0	0	0	0	0	0	0	0	0
unnamed Synechococcus sp. WH 8102 [172]	0	0	0	0	0	0	0	0	0	0	0	0	0	0	0	0	0	0	0	0	0	0	0	0	0	0	0	0	0	0	0	0	0	0	0	0	0	0	0	0	0	0	0	0	0	0	0	0	0
Campylobacter rectus [1720]	0	0	0	0	0	0	0	0	4.97434e-06	0	0	0	0	0	0	0	0	0	6.06492e-06	0	0	0	0	0	0	0	0	0	0	0	0	0	0	0	0	0	2.71706e-06	0	0	0	0	0	0	5.21293e-06	0	0	0	0	0
Campylobacter showae [1721]	0	0	0	0	0	0	0	0	0	0	0	0	0	0	0	0	0	0	6.10786e-06	0	0	0	0	0	0	0	0	0	0	0	0	0	0	0	0	0	0	0	0	0	0	0	0	0	0	0	0	0	0
Campylobacter concisus [1722]	0	0	0	0	0	0	0	0	7.02632e-06	0	0	0	0	0	0	4.80542e-06	0	0	0	0	0	1.12608e-05	0	0	0	0	0	0	0	0	0	0	0	0	0	0	0	0	0	0	0	0	0	3.18682e-06	0	0	0	0	0
Campylobacter curvus [1723]	0	0	0	0	0	0	0	0	0	0	0	0	0	0	0	0	0	0	0	0	0	0	0	0	0	0	0	0	0	0	0	0	0	0	0	0	0	0	0	0	0	0	0	0	0	0	0	8.91865e-07	4.1863e-06
Campylobacter gracilis [1724]	0	0	0	0	0	0	0	0	0	0	0	0	0	0	0	0	0	0	0	0	0	0	0	0	0	0	0	0	0	7.48576e-06	0	0	0	0	0	0	0	0	0	0	0	0	0	0.000101828	0	0	1.80551e-05	2.08793e-05	0
Sulfurospirillum deleyianum [1725]	0	0	0	0	0	0	0	0	0	0	0	0	0	0	0	0	0	0	0	0	0	0	0	0	0	0	0	0	0	0	0	0	0	0	0	0	0	0	0	0	0	0	0	0	0	0	0	0	0
unnamed Nitratiruptor sp. SB155-2 [1726]	0	0	0	0	0	0	0	0	0	0	0	0	0	0	0	0	0	0	0	0	0	0	0	0	0	0	0	0	0	0	0	0	0	0	0	0	0	0	0	0	0	0	0	0	0	0	0	0	0
Neorickettsia sennetsu [1727]	0	0	0	0	0	0	0	0	0	0	0	0	0	0	0	0	0	0	0	0	0	0	0	0	0	0	0	0	0	0	0	0	0	0	0	0	0	0	0	0	0	0	0	0	0	0	0	0	0
Neorickettsia risticii [1728]	0	0	0	0	0	0	0	0	0	0	0	0	0	0	0	0	0	0	0	0	0	0	0	0	0	0	0	0	0	0	0	0	0	0	0	0	0	0	0	0	0	0	0	0	0	0	0	0	0
Anaplasma marginale [1729]	0	0	0	0	0	0	0	0	0	0	0	0	0	0	0	0	0	0	0	0	0	0	0	0	0	0	0	0	0	0	0	0	0	0	0	0	0	0	0	0	0	0	0	0	0	0	0	0	0
unnamed Synechococcus sp. WH 7803 [173]	0	0	0	0	0	0	0	0	0	0	0	0	0	0	0	0	0	0	0	0	0	0	0	0	0	0	0	0	0	0	0	0	0	0	0	0	0	0	0	0	0	0	0	0	0	0	0	0	0
Anaplasma centrale [1730]	0	0	0	0	0	0	0	0	0	0	0	0	0	0	0	0	0	0	0	0	0	0	0	0	0	0	0	0	0	0	0	0	0	0	0	0	0	0	0	0	0	0	0	0	0	0	0	0	0
Anaplasma phagocytophilum [1731]	0	0	0	0	0	0	0	0	0	0	0	0	0	0	0	0	0	0	0	0	0	0	0	0	0	0	0	0	0	0	0	0	0	0	0	0	0	0	0	0	0	0	0	0	0	0	0	0	0
Wolbachia endosymbiont of Culex quinquefasciatus [1732]	0	0	0	0	0	0	0	0	0	0	0	0	0	0	0	0	0	0	0	0	0	0	0	0	0	0	0	0	0	0	0	0	0	0	0	0	0	0	0	0	0	0	0	0	0	0	0	0	0
Wolbachia endosymbiont of Drosophila melanogaster [1733]	0	0	0	0	0	0	0	0	0	0	0	0	0	0	0	0	0	0	0	0	0	0	0	0	0	0	0	0	0	0	0	0	0	0	0	0	0	0	0	0	0	0	0	0	0	0	0	0	0
Wolbachia endosymbiont of Brugia malayi [1734]	0	0	0	0	0	0	0	0	0	0	0	0	0	0	0	0	0	0	0	0	0	0	0	0	0	0	0	0	0	0	0	0	0	0	0	0	0	0	0	0	0	0	0	0	0	0	0	0	0
Ehrlichia ruminantium [1735]	0	0	0	0	0	0	0	0	0	0	0	0	0	0	0	0	0	0	0	0	0	0	0	0	0	0	0	0	0	0	0	0	0	0	0	0	0	0	0	0	0	0	0	0	0	0	0	0	0
Ehrlichia chaffeensis [1736]	0	0	0	0	0	0	0	0	0	0	0	0	0	0	0	0	0	0	0	0	0	0	0	0	0	0	0	0	0	0	0	0	0	0	0	0	0	0	0	0	0	0	0	0	0	0	0	0	0
Ehrlichia canis [1737]	0	0	0	0	0	0	0	0	0	0	0	0	0	0	0	0	0	0	0	0	0	0	0	0	0	0	0	0	0	0	0	0	0	0	0	0	0	0	0	0	0	0	0	0	0	0	0	0	0
Candidatus Pelagibacter ubique [1738]	0	0	0	0	0	0	0	0	0	0	0	0	0	0	0	0	0	0	0	0	0	0	0	0	0	0	0	0	0	0	0	0	0	0	0	0	0	0	0	0	0	0	0	0	0	0	0	0	0
unnamed Candidatus Pelagibacter sp. HTCC7211 [1739]	0	0	0	0	0	0	0	0	0	0	0	0	0	0	0	0	0	0	0	0	0	0	0	0	0	0	0	0	0	0	0	0	0	0	0	0	0	0	0	0	0	0	0	0	0	0	0	0	0
unnamed Synechococcus sp. WH 7805 [174]	0	0	0	0	0	0	0	0	0	0	0	0	0	0	0	0	0	0	0	0	0	0	0	0	0	0	0	0	0	0	0	0	0	0	0	0	0	0	0	0	0	0	0	0	0	0	0	0	0
unnamed Candidatus Pelagibacter sp. IMCC9063 [1740]	0	0	0	0	0	0	0	0	0	0	0	0	0	0	0	0	0	0	0	0	0	0	0	0	0	0	0	0	0	0	0	0	0	0	0	0	0	0	0	0	0	0	0	0	0	0	0	0	0
unnamed alpha proteobacterium HIMB114 [1741]	0	0	0	0	0	0	0	0	0	0	0	0	0	0	0	0	0	0	0	0	0	0	0	0	0	0	0	0	0	0	0	0	0	0	0	0	0	0	0	0	0	0	0	0	0	0	0	0	0
Orientia tsutsugamushi [1742]	0	0	0	0	0	0	0	0	0	0	0	0	0	0	0	0	0	0	0	0	0	0	0	0	0	0	0	0	0	0	0	0	0	0	0	0	0	0	0	0	0	0	0	0	0	0	0	0	0
Rickettsia bellii [1743]	0	0	0	0	0	0	0	0	0	0	0	0	0	0	0	0	0	0	0	0	0	0	0	0	0	0	0	0	0	0	0	0	0	0	0	0	0	0	0	0	0	0	0	0	0	0	0	0	0
Rickettsia prowazekii [1744]	0	0	0	0	0	0	0	0	0	0	0	0	0	0	0	0	0	0	0	0	0	0	0	0	0	0	0	0	0	0	0	0	0	0	0	0	0	0	0	0	0	0	0	0	0	0	0	0	0
Rickettsia typhi [1745]	0	0	0	0	0	0	0	0	0	0	0	0	0	0	0	0	0	0	0	0	0	0	0	0	0	0	0	0	0	0	0	0	0	0	0	0	0	0	0	0	0	0	0	0	0	0	0	0	0
Rickettsia canadensis [1746]	0	0	0	0	0	0	0	0	0	0	0	0	0	0	0	0	0	0	0	0	0	0	0	0	0	0	0	0	0	0	0	0	0	0	0	0	0	0	0	0	0	0	0	0	0	0	0	0	0
Rickettsia SFG [1747]	0	0	0	0	0	0	0	0	0	0	0	0	0	0	0	0	0	0	0	0	0	0	0	0	0	0	0	0	0	0	0	0	0	0	0	0	0	0	0	0	0	0	0	0	0	0	0	0	0
Rickettsia endosymbiont of Ixodes scapularis [1748]	0	0	0	0	0	0	0	0	0	0	0	0	0	0	0	0	0	0	0	0	0	0	0	0	0	0	0	0	0	0	0	0	0	0	0	0	0	0	0	0	0	0	0	0	0	0	0	0	0
Rickettsia felis [1749]	0	0	0	0	0	0	0	0	0	0	0	0	0	0	0	0	0	0	0	0	0	0	0	0	0	0	0	0	0	0	0	0	0	0	0	0	0	0	0	0	0	0	0	0	0	0	0	0	0
unnamed Synechococcus sp. RS9916 [175]	0	0	0	0	0	0	0	0	0	0	0	0	0	0	0	0	0	0	0	0	0	0	0	0	0	0	0	0	0	0	0	0	0	0	0	0	0	0	0	0	0	0	0	0	0	0	0	0	0
Rickettsia akari [1750]	0	0	0	0	0	0	0	0	0	0	0	0	0	0	0	0	0	0	0	0	0	0	0	0	0	0	0	0	0	0	0	0	0	0	0	0	0	0	0	0	0	0	0	0	0	0	0	0	0
Candidatus Midichloria mitochondrii [1751]	0	0	0	0	0	0	0	0	0	0	0	0	0	0	0	0	0	0	0	0	0	0	0	0	0	0	0	0	0	0	0	0	0	0	0	0	0	0	0	0	0	0	0	0	0	0	0	0	0
Coprothermobacter proteolyticus [1752]	0	0	0	0	0	0	0	0	0	0	0	0	0	0	0	0	0	0	0	0	0	0	0	0	0	0	0	0	0	0	0	0	0	0	0	0	0	0	0	0	0	0	0	0	0	0	0	0	0
Methylacidiphilum infernorum [1753]	0	0	0	0	0	0	0	0	0	0	0	0	0	0	0	0	0	0	0	0	0	0	0	0	0	0	0	0	0	0	0	0	0	0	0	0	0	0	0	0	0	0	0	0	0	0	0	0	0
unnamed Synechococcus sp. RS9917 [176]	0	0	0	0	0	0	0	0	0	0	0	0	0	0	0	0	0	0	0	0	0	0	0	0	0	0	0	0	0	0	0	0	0	0	0	0	0	0	0	0	0	0	0	0	0	0	0	0	0
unnamed Synechococcus sp. CB0101 [177]	0	3.29519e-06	1.96742e-06	0	0	0	0	0	0	0	0	0	0	0	0	0	0	0	0	0	0	0	0	0	0	0	0	0	0	0	0	0	0	0	0	0	0	0	0	0	0	0	1.27041e-06	0	0	0	0	0	0
unnamed Synechococcus sp. CB0205 [178]	0	0	0	0	0	0	0	0	0	0	0	0	0	0	0	0	0	0	0	0	0	0	0	0	0	0	0	0	0	0	0	0	0	0	0	0	0	0	0	0	0	0	0	0	0	0	0	0	0
unnamed Cyanobium sp. PCC 7001 [179]	2.74465e-06	0	0	0	0	0	0	0	0	0	0	0	3.81677e-06	0	0	0	0	0	0	0	0	0	0	0	0	0	0	0	8.59555e-06	0	0	0	0	0	0	0	0	0	0	0	0	0	0	0	0	0	0	0	0
Methanosaeta thermophila [18]	0	0	0	0	0	0	0	0	0	0	0	0	0	0	0	0	0	0	0	0	0	0	0	0	0	0	0	0	0	0	0	0	0	0	0	0	0	0	0	0	0	0	0	0	0	0	0	0	0
unnamed Synechococcus sp. WH 5701 [180]	0	0	0	0	0	0	0	0	0	0	0	0	0	0	0	0	0	0	0	0	0	0	0	2.16628e-06	0	0	0	0	0	0	0	0	0	0	0	0	0	0	7.64706e-06	0	0	0	0	0	0	0	0	0	2.22832e-06
unnamed Synechococcus sp. RCC307 [181]	0	0	0	0	0	0	0	0	0	0	0	0	0	0	0	0	0	0	0	0	0	0	0	0	0	0	0	0	0	0	0	0	0	1.29307e-05	0	0	0	0	0	0	0	0	0	0	0	0	0	0	0
unnamed Synechococcus sp. CC9311 [182]	0	0	0	0	0	0	0	0	0	0	0	0	0	0	0	0	0	0	0	0	0	0	0	0	0	0	0	0	0	0	0	0	0	0	0	0	0	0	0	0	0	0	0	0	0	0	0	0	0
unnamed Synechococcus sp. JA-3-3Ab [183]	0	0	0	0	0	0	0	0	0	0	0	0	0	0	0	0	0	0	0	0	0	0	0	0	0	0	0	0	0	0	0	0	0	0	0	0	0	0	0	0	0	0	0	0	0	0	0	0	0
unnamed Synechococcus sp. JA-2-3B'a(2-13) [184]	0	0	0	0	0	0	0	0	0	0	0	0	0	0	0	0	0	0	0	0	0	0	0	0	0	0	0	0	0	0	0	0	0	0	0	0	0	0	0	0	0	0	0	0	0	0	0	0	0
Gloeobacter violaceus [185]	0	0	0	0	0	0	0	0	0	0	0	0	0	0	0	0	0	0	0	0	0	0	0	0	0	0	0	0	0	0	0	0	0	0	0	0	0	0	0	0	0	0	0	0	0	0	0	0	0
Acidithiobacillus caldus [186]	0	0	0	0	0	0	0	0	0	0	0	0	0	0	0	0	0	0	0	0	0	0	0	0	0	0	0	0	0	0	0	0	0	0	0	0	0	0	0	0	0	0	0	0	0	0	0	0	0
Acidithiobacillus ferrooxidans [187]	0	0	0	0	0	0	0	0	0	0	0	0	0	0	0	0	0	0	0	0	0	0	0	0	0	0	0	0	0	0	0	0	0	0	0	0	0	0	0	0	0	0	0	0	0	0	0	0	0
Acidithiobacillus ferrivorans [188]	0	0	0	0	0	0	0	0	0	0	0	0	0	0	0	0	0	0	0	0	0	0	0	0	0	0	0	0	0	0	0	0	0	0	0	0	0	0	0	0	0	0	0	0	0	0	0	0	0
Dichelobacter nodosus [189]	0	0	0	0	0	0	0	0	0	0	0	0	0	0	0	0	0	0	0	0	0	0	0	0	0	0	0	0	0	0	0	0	0	0	0	0	0	0	0	0	0	0	0	0	0	0	0	0	0
Haloquadratum walsbyi [19]	0	0	0	0	0	0	0	0	0	0	0	0	0	0	0	0	0	0	0	0	0	0	0	0	0	0	0	0	0	0	0	0	0	0	0	0	0	0	0	0	0	0	0	0	0	0	0	0	0
Cardiobacterium hominis [190]	0	0	0	0	0	0	0	0	0	0	0	0	0	0	0	1.94441e-05	0	0	0	0	0	0	0	0	0	0	0	0	0	0	0	0	0	0	0	0	0	0	0	0	0	0	0	0	0	0	0	0	0
Nitrosococcus oceani [191]	0	0	0	0	0	0	0	0	0	0	0	0	0	0	0	0	0	0	0	0	0	0	0	0	0	0	0	0	0	0	0	0	0	0	0	0	0	0	0	0	0	0	0	0	0	0	0	0	0
Nitrosococcus watsonii [192]	0	0	0	0	0	0	0	0	0	0	0	0	0	0	0	0	0	0	0	0	0	0	0	0	0	0	0	0	0	0	0	0	0	0	0	0	0	0	0	0	0	0	0	0	0	0	0	0	0
Nitrosococcus halophilus [193]	0	0	0	0	0	0	0	0	0	0	0	0	0	0	0	0	0	0	0	0	0	0	0	0	0	0	0	0	0	0	0	0	0	0	0	0	0	0	0	0	0	0	0	0	0	0	0	0	0
Methylophaga aminisulfidivorans [194]	0	0	0	0	0	0	0	0	0	0	0	0	0	0	0	0	0	0	0	0	0	0	0	0	0	0	0	0	0	0	0	0	0	0	0	0	0	0	0	0	0	0	0	0	0	0	0	0	0
Methylophaga thiooxydans [195]	0	0	0	0	0	0	0	0	0	0	0	0	0	0	0	0	0	0	0	0	0	0	0	0	0	0	0	0	0	0	0	0	0	0	0	0	0	0	0	0	0	0	0	0	0	0	0	0	0
Methylobacter tundripaludum [196]	0	0	0	0	0	0	0	0	0	0	0	0	0	0	0	0	0	0	0	0	0	0	0	0	0	0	0	0	0	0	0	0	0	0	0	0	0	0	0	0	0	0	0	0	0	0	0	0	0
Methylomonas methanica [197]	0	0	0	0	0	0	0	0	0	0	0	0	0	0	0	0	0	0	0	0	0	0	0	0	0	0	0	0	0	0	0	0	0	0	0	0	0	0	0	0	0	0	0	0	0	0	0	0	0
Thiomicrospira crunogena [198]	0	0	0	0	0	0	0	0	0	0	0	0	0	0	0	0	0	0	0	0	0	0	0	0	0	0	0	0	0	0	0	0	0	0	0	0	0	0	0	0	0	0	0	0	0	0	0	0	0
Thioalkalimicrobium cyclicum [199]	0	0	0	0	0	0	0	0	0	0	0	0	0	0	0	0	0	0	0	0	0	0	0	0	0	0	0	0	0	0	0	0	0	0	0	0	0	0	0	0	0	0	0	0	0	0	0	0	0
Methanosphaerula palustris [2]	0	0	0	0	0	0	0	0	0	0	0	0	0	0	0	0	0	0	0	0	0	0	0	0	0	0	0	0	0	0	0	0	0	0	0	0	0	0	0	0	0	0	0	0	0	0	0	0	0
Haloferax volcanii [20]	0	0	0	0	0	0	0	0	0	0	0	0	0	0	0	0	0	0	0	0	0	0	0	0	0	0	0	0	0	0	0	0	0	0	0	0	0	0	0	0	0	0	0	0	0	0	0	0	0
Acinetobacter johnsonii [200]	0	0	0	0	0	0	0	0	0	0	0	0	0	0	0	0	0	0	0	0	0	0	0	0	0	0	0	0	0	0	0	0	0	0	0	0	0	0	0	0	0	0	0	0	0	0	0	0	0
Acinetobacter lwoffii [201]	0	0.000191558	0	0	0	0	0	0	0	0	0	0	0	0	0	0	0	0	0	0	0	0	0	0	0	0	0	0	0	0	0	0	0	0	0	0	0	0	0	0	0	0	0	0	0	0	0	0	0
Acinetobacter radioresistens [202]	0	0	0	0	0	0	0	0	0	0	0	0	0	0	0	0	0	0	0	0	0	0	0	0	0	0	0	0	0	0	0	0	0	0	0	0	0	0	0	0	0	0	0	0	0	0	0	0	0
Acinetobacter Acinetobacter calcoaceticus-Acinetobacter baumannii (ACB) complex [203]	0	0	0	0	0	0	0	0	0	0	0	0	0	0	0	0	0	0	0	0	0	0	0	0	0	0	0	0	0	0	0	0	0	0	0	0	0	0	0	0	0	0	0	0	0	0	0	0	0
Acinetobacter oleivorans [204]	0	0	0	0	0	0	0	0	0	0	0	0	0	0	0	0	0	0	0	0	0	0	0	0	0	0	0	0	0	0	0	0	0	0	0	0	0	0	0	0	0	0	0	0	0	0	0	0	0
Acinetobacter baumannii [205]	0	0	0	0	0	0	0	0	0	0	0	0	0	0	0	0	0	0	0	0	0	0	0	0	0	0	0	0	0	0	0	0	0	0	0	0	0	0	0	0	0	0	0	0	0	0	0	0	0
Acinetobacter nosocomialis [206]	0	0	0	0	0	0	0	0	0	0	0	0	0	0	0	0	0	0	0	0	0	0	0	0	0	0	0	0	0	0	0	0	0	0	0	0	0	0	0	0	0	0	0	0	0	0	0	0	0
Acinetobacter haemolyticus [207]	0	0	0	0	0	0	0	0	0	0	0	0	0	0	0	0	0	0	0	0	0	0	0	0	0	0	0	0	0	0	0	0	0	0	0	0	0	0	0	0	0	0	0	0	0	0	0	0	0
Acinetobacter junii [208]	0	0	0	0	0	0	0	0	0	0	0	0	0	0	0	0	0	0	0	0	0	0	0	0	0	0	0	0	0	0	0	0	0	0	0	0	0	0	0	0	0	0	0	0	0	0	0	0	0
unnamed Acinetobacter sp. ADP1 [209]	0	0	0	0	0	0	0	0	0	0	0	0	0	0	0	0	0	0	0	0	0	0	0	0	0	0	0	0	0	0	0	0	0	0	0	0	0	0	0	0	0	0	0	0	0	0	0	0	0
Halogeometricum borinquense [21]	0	0	0	0	0	0	0	0	0	0	0	0	0	0	0	0	0	0	0	0	0	0	0	0	0	0	0	0	0	0	0	0	0	0	0	0	0	0	0	0	0	0	0	0	0	0	0	0	0
Moraxella catarrhalis [210]	0	0	0	0	0	0	0	0	0	0	0	0	0	0	0	0	0	0	0	0	0	0	0	0	0	0	0	0	0	0	0	0	0	0	0	0	0	0	0	0	0	0	0	0	0	0	0	0	0
Psychrobacter arcticus [211]	0	0	0	0	0	0	0	0	0	0	0	0	0	0	0	0	0	0	0	0	0	0	0	0	0	0	0	0	0	0	0	0	0	0	0	0	0	0	0	0	0	0	0	0	0	0	0	0	0
Psychrobacter cryohalolentis [212]	0	0	0	0	0	0	0	0	0	0	0	0	0	0	0	0	0	0	0	0	0	0	0	0	0	0	0	0	0	0	0	0	0	0	0	0	0	0	0	0	0	0	0	0	0	0	0	0	0
unnamed Psychrobacter sp. 1501(2011) [213]	0	0	0	0	0	0	0	0	0	0	0	0	0	0	0	0	0	0	0	0	0	0	0	0	0	0	0	0	0	0	0	0	0	0	0	0	0	0	0	0	0	0	0	0	0	0	0	0	0
unnamed Psychrobacter sp. PRwf-1 [214]	0	0	0	0	0	0	0	0	0	0	0	0	0	0	0	0	0	0	0	0	0	0	0	0	0	0	0	0	0	0	0	0	0	0	0	0	0	0	0	0	0	0	0	0	0	0	0	0	0
Enhydrobacter aerosaccus [215]	0	0	0	0	0	0	0	0	0	0	0	0	0	0	0	0	0	0	0	0	0	0	0	0	0	0	0	0	0	0	0	0	0	0	0	0	0	0	0	0	0	0	0	0	0	0	0	0	0
unnamed Alcanivorax sp. DG881 [216]	0	0	0	0	0	0	0	0	0	0	0	0	0	0	0	0	0	0	0	0	0	0	0	0	0	0	0	0	0	0	0	0	0	0	0	0	0	0	0	0	0	0	0	0	0	0	0	0	0
Alcanivorax borkumensis [217]	0	0	0	0	0	0	0	0	0	0	0	0	0	0	0	0	0	0	0	0	0	0	0	0	0	0	0	0	0	0	0	0	0	0	0	0	0	0	0	0	0	0	0	0	0	0	0	0	0
Marinobacter adhaerens [218]	0	0	0	0	0	0	0	0	0	0	0	0	0	0	0	0	0	0	0	0	0	0	0	0	0	0	0	0	0	0	0	0	0	0	0	0	0	0	0	0	0	0	0	0	0	0	0	0	0
Marinobacter hydrocarbonoclasticus [219]	0	0	0	0	0	0	0	0	0	0	0	0	0	0	0	0	0	0	0	0	0	0	0	0	0	0	0	0	0	0	0	0	0	0	0	0	0	0	0	0	0	0	0	0	0	0	0	0	0
halophilic archaeon DL31 [22]	0	0	0	0	0	0	0	0	0	0	0	0	0	0	0	0	0	0	0	0	0	0	0	0	0	0	0	0	0	0	0	0	0	0	0	0	0	0	0	0	0	0	0	0	0	0	0	0	0
Marinobacter algicola [220]	0	0	0	0	0	0	0	0	0	0	0	0	0	0	0	0	0	0	0	0	0	0	0	0	0	0	0	0	0	0	0	0	0	0	0	0	0	0	0	0	0	0	0	0	0	0	0	0	0
unnamed Marinobacter sp. ELB17 [221]	0	0	0	0	0	0	0	0	0	0	0	0	0	0	0	0	0	0	0	0	0	0	0	0	0	0	0	0	0	0	0	0	0	0	0	0	0	0	0	0	0	0	0	0	0	0	0	0	0
Pseudomonas putida [222]	0	0	0	0	0	0	0	0	0	0	0	0	0	0	0	0	0	0	0	0	0	0	0	0	0	0	0	0	0	0	0	0	0	6.89252e-05	0	0	0	0	0	0	1.18818e-05	0	0	0	0	2.14024e-05	0	0	0
Pseudomonas putida [223]	0	0	0	0	0	0	0	0	0	0	0	0	0	2.38271e-06	0	0	0	0	0	0	0	0	0	0	0	0	0	0	0	0	0	0	0	0	0	0	0	0	0	0	0	0	0	0	0	0	0	0	0
Pseudomonas putida [224]	0	0	0	0	0	0	0	0	0	0	0	0	0	4.30534e-06	0	0	0	0	0	0	0	0	5.68052e-08	0	0	0	0	0	0	0	0	0	0	0	0	0	0	0	0	0	0	0	0	0	0	0	0	0	0
Pseudomonas putida [225]	0	0	0	0	0	0	0	0	0	0	0	0	0	0	0	0	0	0	0	0	0	0	0	0	0	0	0	0	0	0	0	0	0	0	0	0	0	0	0	0	0	0	0	0	0	0	0	0	0
Pseudomonas entomophila [226]	0	0	0	0	0	0	0	0	0	0	0	0	0	0	0	0	0	0	0	0	0	0	0	0	0	0	0	0	0	0	0	0	0	0	0	0	0	0	0	0	0	0	0	0	0	0	0	0	0
Pseudomonas syringae/amygdali [227]	0	0	0	0	0	0	0	0	0	0	0	0	0	0	0	0	0	0	0	0	0	0	7.40613e-06	0	0	0	0	0	0	0	0	0	0	0	0	0	0	0	0	0	0	0	0	0	0	0	0	0	0
Pseudomonas savastanoi/amygdali [228]	1.00778e-06	0	0	0	0	0	0	0	0	0	0	0	0	5.65948e-07	0	0	0	0	0	0	0	0	2.55732e-06	0	0	0	0	0	0	0	0	0	0	0	0	0	0	0	0	0	0	0	0	0	0	0	0	0	0
Pseudomonas syringae [229]	0	0	0	0	0	0	0	0	0	0	0	0	0	0	0	0	0	0	0	0	0	0	2.95888e-06	0	0	0	0	0	0	0	0	0	0	0	0	0	0	0	0	0	0	0	0	0	0	0	0	0	0
Halorhabdus tiamatea [23]	0	0	0	0	0	0	0	0	0	0	0	0	0	0	0	0	0	0	0	0	0	0	0	0	0	0	0	0	0	0	0	0	0	0	0	0	0	0	0	0	0	0	0	0	0	0	0	0	0
Pseudomonas syringae group genomosp. 3 [230]	0	0	0	0	0	0	0	0	0	0	0	0	0	0	0	0	0	0	0	0	0	0	0	0	0	0	0	0	0	0	0	0	0	0	0	0	0	0	0	0	0	0	0	0	0	0	0	0	0
Pseudomonas fluorescens [231]	0	0	0	0	0	0	0	0	0	0	0	0	0	5.36808e-06	0	0	0	0	0	0	0	0	2.273e-06	0	0	0	0	0	0	0	0	0	0	0	0	0	0	0	0	0	0	0	0	0	0	0	0	0	0
Pseudomonas fluorescens [232]	0	0	0	0	0	0	0	0	0	0	0	0	0	3.05849e-06	0	0	0	0	0	0	0	0	2.532e-06	0	0	0	0	0	0	0	0	0	0	0	0	0	0	0	0	0	0	0	0	0	0	0	0	0	0
Pseudomonas brassicacearum/fluorescens [233]	0	0	0	0	0	0	0	0	0	0	0	0	0	5.96994e-06	0	0	0	0	0	0	0	0	4.08978e-06	0	0	0	0	0	0	0	0	0	0	0	0	0	0	0	0	0	0	0	0	0	0	0	0	0	0
Pseudomonas fluorescens [234]	0	0	0	0	0	0	0	0	0	0	0	0	0	0	0	0	0	0	0	0	0	0	0	0	0	0	0	0	0	0	0	0	0	0	0	0	0	0	0	0	0	0	0	0	0	0	0	0	0
Pseudomonas protegens [235]	0	0	0	0	0	0	0	0	0	0	0	0	0	5.21141e-06	0	0	0	0	0	0	0	0	0	0	0	0	0	0	0	0	0	0	0	0	0	0	0	0	0	0	0	0	0	0	0	0	0	0	0
Pseudomonas aeruginosa [236]	0	0	0	0	1.03418e-05	0	0	0	0	0	0	0	0	0	0	0	0	0	0	0	0	0	0	0	0	0	0	0	3.3531e-05	0	0.000246184	0	0	0	0	0	0	0	0	0	0	0	0	0	0	0.000248061	0	0	0
Pseudomonas stutzeri [237]	0	0	0	0	0	0	0	0	0	0	0	0	0	0	0	0	0	0	0	0	0	0	0	0	0	0	0	0	0	0	0	0	0	0	0	0	0	0	0	0	0	0	0	0	0	0	0	0	0
Pseudomonas mendocina [238]	9.30528e-07	0	0	0	3.8972e-06	0	0	0	0	0	0	0	0	5.22563e-07	0	0	0	0	0	0	0	0	0	0	0	0	0	0	0	0	0	0	0	0	0	0	0	0	0	0	0	0	0	0	0	0	0	0	0
Pseudomonas mendocina [239]	0	0	0	0	0	0	0	0	0	0	0	0	0	0	0	0	0	0	0	0	0	0	0	0	0	0	0	0	0	0	0	0	0	0	0	0	0	0	0	0	0	0	0	0	0	0	0	0	0
Halorhabdus utahensis [24]	0	0	0	0	0	0	0	0	0	0	0	0	0	0	0	0	0	0	0	0	0	0	0	0	0	0	0	0	0	0	0	0	0	0	0	0	0	0	0	0	0	0	0	0	0	0	0	0	0
Pseudomonas fulva [240]	9.1856e-07	0	0	0	0	0	0	0	0	0	0	0	0	9.28515e-07	0	0	0	0	0	0	0	0	0	0	0	0	0	0	0	0	0	0	0	0	0	0	0	0	0	0	0	0	0	0	0	0	0	0	0
Azotobacter vinelandii [241]	0	0	0	0	3.64805e-06	0	0	0	0	0	0	0	0	2.10285e-06	0	0	0	1.64306e-06	0	0	0	0	0	0	0	0	0	0	0	0	0	0	0	0	0	0	0	0	0	0	0	0	0	0	0	0	0	0	0
Chromohalobacter salexigens [242]	0	0	0	0	4.2673e-06	0	0	0	0	0	0	0	0	0	0	0	0	0	0	0	0	0	0	0	0	0	0	0	0	0	0	0	0	0	0	0	0	0	0	0	0	0	0	0	0	0	0	0	0
Halomonas elongata [243]	0	0	0	0	0	0	0	0	0	0	0	0	0	0	0	0	0	0	0	0	0	0	0	0	0	0	0	0	0	0	0	0	0	0	0	0	0	0	0	0	0	0	0	0	0	0	0	0	0
unnamed Halomonas sp. TD01 [244]	0	0	0	0	0	0	0	0	0	0	0	0	0	0	3.7166e-07	0	0	0	0	0	0	0	0	0	0	0	0	0	0	0	0	0	0	0	0	0	0	0	0	0	0	0	0	0	0	0	0	0	0
Hahella chejuensis [245]	0	0	0	0	0	0	0	0	0	0	0	0	0	0	0	0	0	0	0	0	0	0	0	0	0	0	0	0	0	0	0	0	0	0	0	0	0	0	0	0	0	0	0	0	0	0	0	0	0
Allochromatium vinosum [246]	0	0	0	0	0	0	0	0	0	0	0	0	0	0	0	0	0	0	0	0	0	0	0	0	0	0	0	0	0	0	0	0	0	0	0	0	0	0	0	0	0	0	0	0	0	0	0	0	0
Marichromatium purpuratum [247]	0	0	0	0	0	0	0	0	0	0	0	0	0	0	0	0	0	0	0	0	0	0	0	0	0	0	0	0	0	0	0	0	0	0	0	0	0	0	0	0	0	0	0	0	0	0	0	0	0
Alkalilimnicola ehrlichii [248]	0	0	0	0	0	0	0	0	0	0	0	0	0	0	0	0	0	0	0	0	0	0	0	0	0	0	0	0	0	0	0	0	0	0	0	0	0	0	0	0	0	0	0	0	0	0	0	0	0
Halorhodospira halophila [249]	0	0	0	0	0	0	0	0	0	0	0	0	0	0	0	0	0	0	0	0	0	0	0	0	0	0	0	0	0	0	0	0	0	0	0	0	0	0	0	0	0	0	0	0	0	0	0	0	0
Haloarcula marismortui [25]	0	0	0	0	0	0	0	0	0	0	0	0	0	0	0	0	0	0	0	0	0	0	0	0	0	0	0	0	0	0	0	0	0	0	0	0	0	0	0	0	0	0	0	0	0	0	0	0	0
Thioalkalivibrio sulfidophilus [250]	0	0	0	0	0	0	0	0	0	0	0	0	0	0	0	0	0	0	0	0	0	0	0	0	0	0	0	0	0	0	0	0	0	0	0	0	0	0	0	0	0	0	0	0	0	0	0	0	0
unnamed Thioalkalivibrio sp. K90mix [251]	0	0	0	0	0	0	0	0	0	0	0	0	0	0	0	0	0	0	0	0	0	0	0	0	0	0	0	0	0	0	0	0	0	0	0	0	0	0	0	0	0	0	0	0	0	0	0	0	0
Methylococcus capsulatus [252]	0	0	0	0	0	0	0	0	0	0	0	0	0	0	0	0	0	0	0	0	0	0	0	0	0	0	0	0	0	0	0	0	0	0	0	0	0	0	0	0	0	0	0	0	0	0	0	0	0
Nitrococcus mobilis [253]	0	0	0	0	0	0	0	0	0	0	0	0	0	0	0	0	0	0	0	0	0	0	0	0	0	0	0	0	0	0	0	0	0	0	0	0	0	0	0	0	0	0	0	0	0	0	0	0	0
unnamed marine gamma proteobacterium HTCC2080 [254]	0	0	0	0	0	0	0	0	0	0	0	0	0	0	0	0	0	0	0	0	0	0	0	0	0	0	0	0	0	0	0	0	0	0	0	0	0	0	0	0	0	0	0	0	0	0	0	0	0
unnamed gamma proteobacterium NOR51-B [255]	0	0	0	0	0	0	0	0	0	0	0	0	0	0	0	0	0	0	0	0	0	0	0	0	0	0	0	0	0	0	0	0	0	0	0	0	0	0	0	0	0	0	0	0	0	0	0	0	0
Congregibacter litoralis [256]	0	0	0	0	0	0	0	0	0	0	0	0	0	0	0	0	0	0	0	0	0	0	0	0	0	0	0	0	0	0	0	0	0	0	0	0	0	0	0	0	0	0	0	0	0	0	0	0	0
unnamed gamma proteobacterium NOR5-3 [257]	0	0	0	0	0	0	0	0	0	0	0	0	0	0	0	0	0	0	0	0	0	0	0	0	0	0	0	0	0	0	0	0	0	0	0	0	0	0	0	0	0	0	0	0	0	0	0	0	0
unnamed marine gamma proteobacterium HTCC2148 [258]	0	0	0	0	0	0	0	0	0	0	0	0	0	0	0	0	0	0	0	0	0	0	0	0	0	0	0	0	0	0	0	0	0	0	0	0	0	0	0	0	0	0	0	0	0	0	0	0	0
unnamed gamma proteobacterium IMCC3088 [259]	0	0	0	0	0	0	0	0	0	0	0	0	0	0	0	0	0	0	0	0	0	0	0	0	0	0	0	0	0	0	0	0	0	0	0	0	0	0	0	0	0	0	0	0	0	0	0	0	0
Haloarcula hispanica [26]	0	0	0	0	0	0	0	0	0	0	0	0	0	0	0	0	0	0	0	0	0	0	0	0	0	0	0	0	0	0	0	0	0	0	0	0	0	0	0	0	0	0	0	0	0	0	0	0	0
Saccharophagus degradans [260]	0	0	0	0	0	0	0	0	0	0	0	0	0	0	0	0	0	0	0	0	0	0	0	0	0	0	0	0	0	0	0	0	0	0	0	0	0	0	0	0	0	0	0	0	0	0	0	0	0
Teredinibacter turnerae [261]	0	0	0	0	0	0	0	0	0	0	0	0	0	0	0	0	0	0	0	0	0	0	0	0	0	0	0	0	0	0	0	0	0	0	0	0	0	0	0	0	0	0	0	0	0	0	0	0	0
Cellvibrio japonicus [262]	0	0	0	0	0	0	0	0	0	0	0	0	0	0	0	0	0	0	0	0	0	0	0	0	0	0	0	0	0	0	0	0	0	0	0	0	0	0	0	0	0	0	0	0	0	0	0	0	0
unnamed gamma proteobacterium HTCC2207 [263]	0	0	0	0	0	0	0	0	0	0	0	0	0	0	0	0	0	0	0	0	0	0	0	0	0	0	0	0	0	0	0	0	0	0	0	0	0	0	0	0	0	0	0	0	0	0	0	0	0
unnamed marine gamma proteobacterium HTCC2143 [264]	0	0	0	0	0	0	0	0	0	0	0	0	0	0	0	0	0	0	0	0	0	0	0	0	0	0	0	0	0	0	0	0	0	0	0	0	0	0	0	0	0	0	0	0	0	0	0	0	0
unnamed gamma proteobacterium HTCC5015 [265]	0	0	0	0	0	0	0	0	0	0	0	0	0	0	0	0	0	0	0	0	0	0	0	0	0	0	0	0	0	0	0	0	0	0	0	0	0	0	0	0	0	0	0	0	0	0	0	0	0
unnamed Marinomonas sp. MWYL1 [266]	0	0	0	0	0	0	0	0	0	0	0	0	0	0	0	0	0	0	0	0	0	0	0	0	0	0	0	0	0	0	0	0	0	0	0	0	0	0	1.79931e-06	0	0	0	0	0	0	0	0	0	0
Marinomonas posidonica [267]	0	0	0	0	0	0	0	0	0	0	0	0	0	0	0	0	0	0	0	0	0	0	0	0	0	0	0	0	0	0	0	0	0	0	0	0	0	0	0	0	0	0	0	0	0	0	0	0	0
Marinomonas mediterranea [268]	0	0	0	0	0	0	0	0	0	0	0	0	0	0	0	0	0	0	0	0	0	0	0	0	0	0	0	0	0	0	0	0	0	0	0	0	0	0	0	0	0	0	0	0	0	0	0	0	0
unnamed Marinomonas sp. MED121 [269]	0	0	0	0	0	0	0	0	0	0	0	0	0	0	0	0	0	0	0	0	0	0	0	0	0	0	0	0	0	0	0	0	0	0	0	0	0	0	0	0	0	0	0	0	0	0	0	0	0
Halomicrobium mukohataei [27]	0	0	0	0	0	0	0	0	0	0	0	0	0	0	0	0	0	0	0	0	0	0	0	0	0	0	0	0	0	0	0	0	0	0	0	0	0	0	0	0	0	0	0	0	0	0	0	0	0
Bermanella marisrubri [270]	0	0	0	0	0	0	0	0	0	0	0	0	0	0	0	0	0	0	0	0	0	0	0	0	0	0	0	0	0	0	0	0	0	0	0	0	0	0	0	0	0	0	0	0	0	0	0	0	0
Neptuniibacter caesariensis [271]	0	0	0	0	0	0	0	0	0	0	0	0	0	0	0	0	0	0	0	0	0	0	0	0	0	0	0	0	0	0	0	0	0	0	0	0	0	0	0	0	0	0	0	0	0	0	0	0	0
Reinekea blandensis [272]	0	0	0	0	0	0	0	0	0	0	0	0	0	0	0	0	0	0	0	0	0	0	0	0	0	0	0	0	0	0	0	0	0	0	0	0	0	0	0	0	0	0	0	0	0	0	0	0	0
unnamed Psychromonas sp. CNPT3 [273]	0	0	0	0	0	0	0	0	0	0	0	0	0	0	0	0	0	0	0	0	0	0	0	0	0	0	0	0	0	0	0	0	0	0	0	0	0	0	0	0	0	0	0	0	0	0	0	0	0
Psychromonas ingrahamii [274]	0	0	0	0	0	0	0	0	0	0	0	0	0	0	0	0	0	0	0	0	0	0	0	0	0	0	0	0	0	0	0	0	0	0	0	0	0	0	0	0	0	0	0	0	0	0	0	0	0
unnamed Moritella sp. PE36 [275]	0	0	0	0	0	0	0	0	0	0	0	0	0	0	0	0	0	0	0	0	0	0	0	0	0	0	0	0	0	0	0	0	0	0	0	0	0	0	0	0	0	0	0	0	0	0	0	0	0
Idiomarina loihiensis [276]	0	0	0	0	0	0	0	0	0	0	0	0	0	0	0	0	0	0	0	0	0	0	0	0	0	0	0	0	0	0	0	0	0	0	0	0	0	0	0	0	0	0	0	0	0	0	0	0	0
Idiomarina baltica [277]	0	0	0	0	0	0	0	0	0	0	0	0	0	0	0	0	0	0	0	0	0	0	0	0	0	0	0	0	0	0	0	0	0	0	0	0	0	0	0	0	0	0	0	0	0	0	0	0	0
unnamed Idiomarina sp. A28L [278]	0	0	0	0	0	0	0	0	0	0	0	0	0	0	0	0	0	0	0	0	0	0	0	0	0	0	0	0	0	0	0	0	0	0	0	0	0	0	0	0	0	0	0	0	0	0	0	0	0
Pseudoalteromonas atlantica [279]	0	0	0	0	0	0	0	0	0	0	0	0	0	0	0	0	0	0	0	0	0	0	0	0	0	0	0	0	0	0	0	0	0	0	0	0	0	0	0	0	0	0	0	0	0	0	0	0	0
Haloterrigena turkmenica [28]	0	0	0	0	0	0	0	0	0	0	0	0	0	0	0	0	0	0	0	0	0	0	0	0	0	0	0	0	0	0	0	0	0	0	0	0	0	0	0	0	0	0	0	0	0	0	0	0	0
unnamed Glaciecola sp. 4H-3-7+YE-5 [280]	0	0	0	0	0	0	0	0	0	0	0	0	0	0	0	0	0	0	0	0	0	0	0	0	0	0	0	0	0	0	0	0	0	0	0	0	0	0	0	0	0	0	0	0	0	0	0	0	0
Alteromonas macleodii [281]	0	0	0	0	0	0	0	0	0	0	0	0	0	0	0	0	0	0	0	0	0	0	0	0	0	0	0	0	0	0	0	0	0	0	0	0	0	0	0	0	0	0	0	0	0	0	0	0	0
unnamed Alteromonas sp. SN2 [282]	0	0	0	0	0	0	0	0	0	0	0	0	0	0	0	0	0	0	0	0	0	0	0	0	0	0	0	0	0	0	0	0	0	0	0	0	0	0	0	0	0	0	0	0	0	0	0	0	0
unnamed Glaciecola sp. HTCC2999 [283]	0	0	0	0	0	0	0	0	0	0	0	0	0	0	0	0	0	0	0	0	0	0	0	0	0	0	0	0	0	0	0	0	0	0	0	0	0	0	0	0	0	0	0	0	0	0	0	0	0
Glaciecola nitratireducens [284]	0	0	0	0	0	0	0	0	0	0	0	0	0	0	0	0	0	0	0	0	0	0	0	0	0	0	0	0	0	0	0	0	0	0	0	0	0	0	0	0	0	0	0	0	0	0	0	0	0
unnamed Alteromonadales bacterium TW-7 [285]	0	0	0	0	0	0	0	0	0	0	0	0	0	0	0	0	0	0	0	0	0	0	0	0	0	0	0	0	0	0	0	0	0	0	0	0	0	0	0	0	0	0	0	0	0	0	0	0	0
Pseudoalteromonas haloplanktis [286]	0	0	0	0	0	0	0	0	0	0	0	0	0	0	0	0	0	0	0	0	0	0	0	0	0	0	0	0	0	0	0	0	0	0	0	0	0	0	0	0	0	0	0	0	0	0	0	0	0
Pseudoalteromonas haloplanktis [287]	0	0	0	0	0	0	0	0	0	0	0	0	0	0	0	0	0	0	0	0	0	0	0	0	0	0	0	0	0	0	0	0	0	0	0	0	0	0	0	0	0	0	0	0	0	0	0	0	0
unnamed Pseudoalteromonas sp. SM9913 [288]	0	0	0	0	0	0	0	0	0	0	0	0	0	0	0	0	0	0	0	0	0	0	0	0	0	0	0	0	0	0	0	0	0	0	0	0	0	0	0	0	0	0	0	0	0	0	0	0	0
Pseudoalteromonas tunicata [289]	0	0	0	0	0	0	0	0	0	0	0	0	0	0	0	0	0	0	0	0	0	0	0	0	0	0	0	0	0	0	0	0	0	0	0	0	0	0	0	0	0	0	0	0	0	0	0	0	0
Halopiger xanaduensis [29]	0	0	0	0	0	0	0	0	0	0	0	0	0	0	0	0	0	0	0	0	0	0	0	0	0	0	0	0	0	0	0	0	0	0	0	0	0	0	0	0	0	0	0	0	0	0	0	0	0
Colwellia psychrerythraea [290]	0	0	0	0	0	0	0	0	0	0	0	0	0	0	0	0	0	0	0	0	0	0	0	0	0	0	0	0	0	0	0	0	0	0	0	0	0	0	0	0	0	0	0	0	0	0	0	0	0
unnamed Rheinheimera sp. A13L [291]	0	0	0	0	0	0	0	0	0	0	0	0	0	0	0	0	0	0	0	0	0	0	0	0	0	0	0	0	0	0	0	0	0	0	0	0	0	0	0	0	0	0	0	0	0	0	0	0	0
unclassified Shewanella [292]	0	0	0	0	0	0	0	0	0	0	0	0	0	0	0	0	0	0	0	0	0	0	0	0	0	0	0	0	0	0	0	0	0	0	0	0	0	0	0	0	0	0	0	0	0	0	0	0	0
Shewanella oneidensis [293]	0	0	0	0	0	0	0	0	0	0	0	0	0	0	0	0	0	0	0	0	0	0	0	0	0	0	0	0	0	0	0	0	0	0	0	0	0	0	0	0	0	0	0	0	0	0	0	0	0
Shewanella baltica [294]	0	0	0	0	0	0	0	0	0	0	0	0	0	0	0	0	0	0	0	0	0	0	0	0	0	0	0	0	0	0	0	0	0	0	0	0	0	0	0	0	0	0	0	0	0	0	0	0	0
Shewanella putrefaciens [295]	0	0	0	0	0	0	0	0	0	0	0	0	0	0	0	0	0	0	0	0	0	0	0	0	0	0	0	0	0	0	0	0	0	0	0	0	0	0	0	0	0	0	0	0	0	0	0	0	0
unnamed Shewanella sp. HN-41 [296]	0	0	0	0	0	0	0	0	0	0	0	0	0	0	0	0	0	0	0	0	0	0	0	0	0	0	0	0	0	0	0	0	0	0	0	0	0	0	0	0	0	0	0	0	0	0	0	0	0
Shewanella denitrificans [297]	0	0	0	0	0	0	0	0	0	0	0	0	0	0	0	0	0	0	0	0	0	0	0	0	0	0	0	0	0	0	0	0	0	0	0	0	0	0	0	0	0	0	0	0	0	0	0	0	0
Shewanella frigidimarina [298]	0	0	0	0	0	0	0	0	0	0	0	0	0	0	0	0	0	0	0	0	0	0	0	0	0	0	0	0	0	0	0	0	0	0	0	0	0	0	0	0	0	0	0	0	0	0	0	0	0
Shewanella pealeana [299]	0	0	0	0	0	0	0	0	0	0	0	0	0	0	0	0	0	0	0	0	0	0	0	0	0	0	0	0	0	0	0	0	0	0	0	0	0	0	0	0	0	0	0	0	0	0	0	0	0
Methanoregula boonei [3]	0	0	0	0	0	0	0	0	0	0	0	0	0	0	0	0	0	0	0	0	0	0	0	0	0	0	0	0	0	0	0	0	0	0	0	0	0	0	0	0	0	0	0	0	0	0	0	0	0
Natrialba magadii [30]	0	0	0	0	0	0	0	0	0	0	0	0	0	0	0	0	0	0	0	0	0	0	0	0	0	0	0	0	0	0	0	0	0	0	0	0	0	0	0	0	0	0	0	2.19042e-06	0	0	0	0	0
Shewanella halifaxensis [300]	0	0	0	0	0	0	0	0	0	0	0	0	0	0	0	0	0	0	0	0	0	0	0	0	0	0	0	0	0	0	0	0	0	0	0	0	0	0	0	0	0	0	0	0	0	0	0	0	0
Shewanella piezotolerans [301]	0	0	0	0	0	0	0	0	0	0	0	0	0	0	0	0	0	0	0	0	0	0	0	0	0	0	0	0	0	0	0	0	0	0	0	0	0	0	0	0	0	0	0	0	0	0	0	0	0
Shewanella benthica [302]	0	0	0	0	0	0	0	0	0	0	0	0	0	0	0	0	0	0	0	0	0	0	0	0	0	0	0	0	0	0	0	0	0	0	0	0	0	0	0	0	0	0	0	0	0	0	0	0	0
Shewanella violacea [303]	0	0	0	0	0	0	0	0	0	0	0	0	0	0	0	0	0	0	0	0	0	0	0	0	0	0	0	0	0	0	0	0	0	0	0	0	0	0	0	0	0	0	0	0	0	0	0	0	0
Shewanella woodyi [304]	0	0	0	0	0	0	0	0	0	0	0	0	0	0	0	0	0	0	0	0	0	0	0	0	0	0	0	0	0	0	0	0	0	0	0	0	0	0	0	0	0	0	0	0	0	0	0	0	0
Shewanella sediminis [305]	0	0	0	0	0	0	0	0	0	0	0	0	0	0	0	0	0	0	0	0	0	0	0	0	0	0	0	0	0	0	0	0	0	0	0	0	0	0	0	0	0	0	0	0	0	0	0	0	0
Shewanella loihica [306]	0	0	0	0	0	0	0	0	0	0	0	0	0	0	0	0	0	0	0	0	0	0	0	0	0	0	0	0	0	0	0	0	0	0	0	0	0	0	0	0	0	0	0	0	0	0	0	0	0
Shewanella amazonensis [307]	0	0	0	0	0	0	0	0	0	0	0	0	0	0	0	0	0	0	0	0	0	0	0	0	0	0	0	0	0	0	0	0	0	0	0	0	0	0	0	0	0	0	0	0	0	0	0	0	0
Haemophilus parasuis [308]	0	0	0	0	0	0	0	0	0	0	0	0	0	0	0	0	0	0	0	0	0	0	0	0	5.43857e-06	0	0	0	0	0	0	0	0	0	0	0	0	0	0	0	0	0	0	0	0	0	0	0	0
Mannheimia haemolytica [309]	0	0	0	0	0	0	0	0	0	0	0	0	0	0	0	0	0	0	0	0	0	0	0	0	0	0	0	0	0	0	0	0	0	0	0	0	0	0	0	0	0	0	0	0	0	0	0	0	0
Halorubrum lacusprofundi [31]	0	0	0	0	0	0	0	0	0	0	0	0	0	0	0	0	0	0	0	0	0	0	0	0	0	0	0	0	0	0	0	0	0	0	0	0	0	0	0	0	0	0	0	0	0	0	0	0	0
Actinobacillus minor [310]	0	0	0	0	0	0	0	0	0	0	0	0	0	0	0	0	0	0	0	0	0	0	0	0	0	0	0	0	0	0	0	0	0	0	0	0	0	0	0	0	0	0	0	0	0	0	0	0	0
Actinobacillus minor [311]	0	0	0	0	0	0	0	0	0	0	0	0	0	0	0	0	0	0	0	0	0	0	0	0	0	0	0	0	0	0	0	0	0	0	0	0	0	0	0	0	0	0	0	0	0	0	0	0	0
Actinobacillus pleuropneumoniae [312]	0	0	0	0	0	0	0	0	0	0	0	0	0	0	0	0	0	0	0	0	0	0	0	0	4.52869e-06	0	0	0	0	0	0	0	0	0	0	0	0	0	0	0	0	0	0	0	0	0	0	0	0
Actinobacillus ureae [313]	0	0	0	0	0	0	0	0	9.28536e-06	0	0	0	0	0	0	0	0	0	1.91572e-05	0	0	0	0	0	0	0	0	0	0	0	0	0	0	0	0	0	0	0	0	0	0	0	0	2.38065e-06	0	0	1.0024e-07	0	0
Haemophilus ducreyi [314]	0	0	0	0	0	0	0	0	0	0	0	0	0	0	0	0	0	0	0	0	0	0	0	0	0	0	0	0	0	0	0	0	0	0	0	0	0	0	0	0	0	0	0	0	0	0	0	0	0
Mannheimia succiniciproducens [315]	0	0	0	0	0	0	0	0	0	0	0	0	0	0	0	0	0	0	0	0	0	0	0	0	0	0	0	0	0	0	0	0	0	0	0	0	0	0	0	0	0	0	0	0	0	0	0	0	0
Actinobacillus succinogenes [316]	0	0	0	0	0	0	0	0	0	0	0	0	0	0	0	0	0	0	0	0	0	0	0	0	0	0	0	0	0	0	0	0	0	0	0	0	0	0	0	0	0	0	0	0	0	0	0	0	0
Histophilus somni [317]	0	0	0	0	0	0	0	0	0	0	0	0	0	0	0	0	0	0	0	0	0	0	0	0	0	0	0	0	0	0	0	0	0	0	0	0	0	0	1.73518e-06	0	0	0	0	0	0	0	0	0	0
Aggregatibacter actinomycetemcomitans [318]	0	0	0	0	0	0	0	0	0	0	0	0	0	0	0	0	0	0	0	0	0	0	0	0	0	0	0	0	0	0	0	0	0	0	0	0	0	0	0	0	0	0	0	0	0	0	0	0	0
Aggregatibacter aphrophilus [319]	0	0	0	0	0	0	0	0	9.19837e-06	0	0	0	0	0	0	0	0	0	6.0727e-05	0	0	7.52919e-06	0	0	1.81011e-05	0	0	0	0	0	0	4.87441e-06	0	0	0	0	0	0	0	0	0	0	1.07588e-07	3.04758e-05	0	0	0	0	0
Halobacterium salinarum [32]	0	0	0	0	0	0	0	0	0	0	0	0	0	0	0	0	0	0	0	0	0	0	0	0	0	0	0	0	0	0	0	0	0	0	0	0	0	0	0	0	0	0	0	0	0	0	0	0	0
Aggregatibacter segnis [320]	0	0	0	0	0	0	6.36559e-06	0	2.29115e-05	0	0	0	0	0	0	1.24155e-05	0	0	5.00546e-05	0	0	1.68662e-05	0	0	4.93624e-05	0	0	0	0	0	0	0	0	0	0	0	8.16168e-06	0	1.13746e-05	0	0	0	1.057e-07	4.12721e-05	0	0	0	0	0
Pasteurella multocida [321]	0	0	0	0	0	0	0	0	0	0	0	0	0	0	0	0	0	0	0	0	0	0	0	0	0	0	0	0	0	0	0	2.81037e-06	0	0	0	0	0	0	0	0	0	0	0	0	0	0	0	0	0
Pasteurella dagmatis [322]	0	0	0	0	0	0	0	0	0	0	0	0	0	0	0	0	0	0	0	0	0	0	0	0	0	0	0	0	0	0	0	0	0	0	0	0	0	0	0	0	0	0	0	0	0	0	0	0	0
Haemophilus influenzae [323]	5.33948e-05	4.32717e-06	4.2851e-06	0	0	9.49043e-06	2.16782e-05	0	0.000215302	3.28672e-06	2.90038e-06	0	0	1.71518e-05	1.05894e-05	0	0	0	0.000290424	0	5.14673e-06	0.000147725	2.6774e-05	1.37008e-05	8.74415e-05	0	0	0	0	0	0.000200396	2.68832e-05	0	0	0	0	5.05063e-06	0	3.40567e-05	0	0	0	2.0277e-06	0.000355927	0	7.16608e-06	7.66264e-06	0	1.05603e-05
Haemophilus haemolyticus [324]	4.46663e-05	0	1.93948e-06	0	0	3.1289e-05	1.06194e-05	0	7.81695e-05	8.16361e-06	0	0	2.73654e-06	0	2.53418e-06	9.64206e-06	0	0	0.000114527	0	6.00457e-06	7.51786e-05	3.30085e-05	0	9.65245e-05	1.97208e-05	0	0	0	0	6.85988e-05	0	0	0	0	0	2.59349e-06	0	7.77598e-06	0	0	0	1.79218e-06	0.000141445	0	0	8.40996e-07	0	5.26886e-06
Haemophilus haemolyticus [325]	0	6.24383e-06	0	0	0	6.03344e-07	0	0	8.6405e-06	0	0	0	0	0	7.23263e-07	0	0	0	1.60008e-05	0	0	4.0518e-06	2.97932e-06	5.3732e-06	0	0	0	0	0	0	6.8247e-05	0	0	0	0	0	0	0	1.05915e-05	0	0	0	8.54302e-07	2.91727e-05	0	0	1.07587e-07	0	3.17934e-06
Haemophilus parainfluenzae [326]	0.000501961	0.000154049	4.44032e-05	0	1.91344e-05	0.000136084	0.000243408	1.58123e-05	0.00160803	5.76302e-05	3.18536e-05	0	2.31785e-06	0	1.99964e-05	1.7462e-05	0	0	0.00384747	7.55057e-05	1.22688e-05	0.0017441	0.000388453	0.000172289	0.00264918	0.000217324	0	0	0	0	0.000172229	0.000234563	0	0	5.06276e-06	0	8.95188e-05	0	0.000706146	0	2.08481e-05	3.71215e-05	2.82113e-05	0.00335473	0	0	0.000184182	0	0.000127969
Haemophilus pittmaniae [327]	3.31316e-05	0	0	0	0	0	0	0	8.53206e-05	0	7.0236e-06	0	0	0	0	0	0	0	0.000142633	0	0	3.08136e-05	3.03068e-05	0	7.33759e-05	1.79879e-05	0	0	0	0	1.15466e-05	3.58494e-06	0	0	0	0	3.08479e-06	0	0	0	0	0	0	0.000109376	0	0	0	0	1.9269e-05
Gallibacterium anatis [328]	0	0	0	0	0	0	0	0	0	0	0	0	0	0	0	0	0	0	0	0	0	0	0	0	0	0	0	0	0	0	0	0	0	0	0	0	0	0	0	0	0	0	8.25746e-07	0	0	0	0	0	0
Aliivibrio fischeri [329]	0	0	0	0	0	0	0	0	0	0	0	0	0	0	0	0	0	0	0	0	0	0	0	0	0	0	0	0	0	0	0	0	0	0	0	0	0	0	0	0	0	0	0	0	0	0	0	0	0
Natronomonas pharaonis [33]	0	0	0	0	0	0	0	0	0	0	0	0	0	0	0	0	0	0	0	0	0	0	0	0	0	0	0	0	0	0	0	0	0	0	0	0	0	0	0	0	0	0	0	0	0	0	0	0	0
Aliivibrio salmonicida [330]	0	0	0	0	0	0	0	0	0	0	0	0	0	0	0	0	0	0	0	0	0	0	0	0	0	0	0	0	0	0	0	0	0	0	0	0	0	0	0	0	0	0	0	0	0	0	0	0	0
Photobacterium profundum [331]	0	0	0	0	0	0	0	0	0	0	0	0	0	0	0	0	0	0	0	0	0	0	0	0	0	0	0	0	0	0	0	0	0	0	0	0	0	0	0	0	0	0	0	0	0	0	0	0	0
Photobacterium angustum [332]	0	0	0	0	0	0	0	0	0	0	0	0	0	0	0	0	0	0	0	0	0	0	0	0	0	0	0	0	0	0	0	0	0	0	0	0	0	0	0	0	0	0	0	0	0	0	0	0	0
Photobacterium leiognathi [333]	0	0	0	0	0	0	0	0	0	0	0	0	0	0	0	0	0	0	0	0	0	0	0	0	0	0	0	0	0	0	0	0	0	0	0	0	0	0	0	0	0	0	0	0	0	0	0	0	0
Photobacterium damselae [334]	0	0	0	0	0	0	0	0	0	0	0	0	0	0	0	0	0	0	0	0	0	0	0	0	0	0	0	0	0	0	0	0	0	0	0	0	0	0	0	0	0	0	0	0	0	0	0	0	0
Vibrio furnissii [335]	0	0	0	0	0	0	0	0	0	0	0	0	0	0	0	0	0	0	0	0	0	0	0	0	0	0	0	0	0	0	0	0	0	0	0	0	0	0	0	0	0	0	0	0	0	0	0	0	0
Vibrio cholerae [336]	0	0	0	0	0	0	0	0	0	0	0	0	0	0	0	0	0	0	0	0	0	0	0	0	0	4.10576e-06	0	0	0	0	0	0	0	0	0	0	0	0	0	0	0	0	0	0	0	0	0	0	0
Vibrio mimicus [337]	0	0	0	0	0	0	0	0	0	0	0	0	0	0	0	0	0	0	0	0	0	0	0	0	0	4.26926e-07	0	0	0	0	0	0	0	0	0	0	0	0	0	0	0	0	0	0	0	0	0	0	0
unclassified Vibrio [338]	0	0	0	0	0	0	0	0	0	0	0	0	0	0	0	0	0	0	0	0	0	0	0	0	0	1.91556e-07	0	0	0	0	0	0	0	0	0	0	0	0	0	0	0	0	0	0	0	0	0	0	0
Vibrio splendidus [339]	0	0	0	0	0	0	0	0	0	0	0	0	0	0	0	0	0	0	0	0	0	0	0	0	0	0	0	0	0	0	0	0	0	0	0	0	0	0	0	0	0	0	0	0	0	0	0	0	0
Halalkalicoccus jeotgali [34]	0	0	0	0	0	0	0	0	0	0	0	0	0	0	0	0	0	0	0	0	0	0	0	0	0	0	0	0	0	0	0	0	0	0	0	0	0	0	0	0	0	0	0	0	0	0	0	0	0
unnamed Vibrionales bacterium SWAT-3 [340]	0	0	0	0	0	0	0	0	0	0	0	0	0	0	0	0	0	0	0	0	0	0	0	0	0	0	0	0	0	0	0	0	0	0	0	0	0	0	0	0	0	0	0	0	0	0	0	0	0
Vibrio scophthalmi [341]	0	0	0	0	0	0	0	0	0	0	0	0	0	0	0	0	0	0	0	0	0	0	0	0	0	0	0	0	0	0	0	0	0	0	0	0	0	0	0	0	0	0	0	0	0	0	0	0	0
Vibrio vulnificus [342]	0	0	0	0	0	0	0	0	0	0	0	0	0	0	0	0	0	0	0	0	0	0	0	0	0	0	0	0	0	0	0	0	0	0	0	0	0	0	0	0	0	0	0	0	0	0	0	0	0
Vibrio harveyi [343]	0	0	0	0	0	0	0	0	0	0	0	0	0	0	0	0	0	0	0	0	0	0	0	0	0	0	0	0	0	2.25967e-06	0	0	0	0	0	0	0	0	0	0	0	0	0	0	0	0	0	0	0
Vibrio parahaemolyticus [344]	0	0	0	0	0	0	0	0	0	0	0	0	0	0	0	0	0	0	0	0	0	0	0	0	0	0	0	0	0	0	0	0	0	0	0	0	0	0	0	0	0	0	0	0	0	0	0	0	0
Vibrio alginolyticus [345]	0	0	0	0	0	0	0	0	0	0	0	0	0	0	0	0	0	0	0	0	0	0	0	0	0	0	0	0	0	0	0	0	0	0	0	0	0	0	0	0	0	0	0	0	0	0	0	0	0
unnamed Vibrio sp. EJY3 [346]	0	0	0	0	0	0	0	0	0	0	0	0	0	0	0	0	0	0	0	3.65542e-05	0	0	0	0	0	0	0	0	0	2.3191e-06	0	0	0	0	0	0	0	1.08506e-05	0	0	0	0	0	0	0	0	0	0	0
Vibrio tubiashii [347]	0	0	0	0	0	0	0	0	0	0	0	0	0	0	0	0	0	0	0	0	0	0	0	0	0	0	0	0	0	0	0	0	0	0	0	0	0	0	0	0	0	0	0	0	0	0	0	0	0
Vibrio orientalis [348]	0	0	0	0	0	0	0	0	0	0	0	0	0	0	0	0	0	0	0	0	0	0	0	0	0	0	0	0	0	0	0	0	0	0	0	0	0	0	0	0	0	0	0	0	0	0	0	0	0
Vibrio brasiliensis [349]	0	0	0	0	0	0	0	0	0	0	0	0	0	0	0	0	0	0	0	0	0	0	0	0	0	0	0	0	0	0	0	0	0	0	0	0	0	0	0	0	0	0	0	0	0	0	0	0	0
Haladaptatus paucihalophilus [35]	0	0	0	0	0	0	0	0	0	0	0	0	0	0	0	0	0	0	0	0	0	0	0	0	0	0	0	0	0	0	0	0	0	0	0	0	0	0	0	0	0	0	0	0	0	0	0	0	0
Vibrio sinaloensis [350]	0	0	0	0	0	0	0	0	0	0	0	0	0	0	0	0	0	0	0	0	0	0	0	0	0	0	0	0	0	0	0	0	0	0	0	0	0	0	0	0	0	0	0	0	0	0	0	0	0
Vibrio coralliilyticus [351]	0	0	0	0	0	0	0	0	0	0	0	0	0	0	0	0	0	0	0	0	0	0	0	0	0	0	0	0	0	0	0	0	0	0	0	0	0	0	0	0	0	0	0	0	0	0	0	0	0
Vibrio shilonii [352]	0	0	0	0	0	0	0	0	0	0	0	0	0	0	0	0	0	0	0	0	0	0	0	0	0	0	0	0	0	0	0	0	0	0	0	0	0	0	0	0	0	0	0	0	0	0	0	0	0
Vibrio anguillarum [353]	0	0	0	0	0	0	0	0	0	0	0	0	0	0	0	0	0	0	0	0	0	0	0	0	0	0	0	0	0	0	0	0	0	0	0	0	0	0	0	0	0	0	0	0	0	0	0	0	0
Vibrio caribbenthicus [354]	0	0	0	0	0	0	0	0	0	0	0	0	0	0	0	0	0	0	0	0	0	0	0	0	0	9.86035e-07	0	0	0	0	0	0	0	0	0	0	0	0	0	0	0	0	0	0	0	0	0	0	0
Vibrio metschnikovii [355]	0	0	0	0	0	0	0	0	0	0	0	0	0	0	0	0	0	0	0	0	0	0	0	0	0	0	0	0	0	0	0	0	0	0	0	0	0	0	0	0	0	0	0	0	0	0	0	0	0
Grimontia hollisae [356]	0	0	0	0	0	0	0	0	0	0	0	0	0	0	0	0	0	0	0	0	0	0	0	0	0	0	0	0	0	0	0	0	0	0	0	0	0	0	0	0	0	0	0	0	0	0	0	0	0
Photorhabdus luminescens [357]	0	0	0	0	0	0	0	0	0	0	0	0	0	0	0	0	0	0	0	0	0	0	0	0	0	0	0	0	0	0	0	0	0	0	0	0	0	0	0	0	0	0	0	0	0	0	0	0	0
Photorhabdus asymbiotica [358]	0	0	0	0	0	0	0	0	0	0	0	0	0	0	0	0	0	0	0	0	0	0	0	0	0	0	0	0	0	0	0	0	0	0	0	0	0	0	0	0	0	0	0	0	0	0	0	0	0
Xenorhabdus nematophila [359]	0	0	0	0	0	0	0	0	0	0	0	0	0	0	0	0	0	0	0	0	0	0	0	0	0	0	0	0	0	0	0	0	0	0	0	0	0	0	0	0	0	0	0	0	0	0	0	0	0
Methanopyrus kandleri [36]	0	0	0	0	0	0	0	0	0	0	0	0	0	0	0	0	0	0	0	0	0	0	0	0	0	0	0	0	0	0	0	0	0	0	0	0	0	0	0	0	0	0	0	0	0	0	0	0	0
Xenorhabdus bovienii [360]	0	0	0	0	0	0	0	0	0	0	0	0	0	0	0	0	0	0	0	0	0	0	0	0	0	0	0	0	0	0	0	0	0	0	0	0	0	0	0	0	0	0	0	0	0	0	0	0	0
Proteus mirabilis [361]	0	0	0	0	0	0	0	0	0	0	0	0	0	0	0	0	0	0	0	0	0	0	0	0	0	0	0	0	0	0	0	0	0	0	0	0	0	0	0	0	0	0	0	0	0	0	0	0	0
Proteus penneri [362]	0	0	0	0	0	0	0	0	0	0	0	0	0	0	0	0	0	0	0	0	0	0	0	0	0	0	0	0	0	0	0	0	0	0	0	0	0	0	0	0	0	0	0	0	0	0	0	0	0
Providencia rustigianii [363]	0	0	0	0	0	0	0	0	0	0	0	0	0	0	0	0	0	0	0	0	0	0	0	0	0	0	0	0	0	0	0	0	0	0	0	0	0	0	0	0	0	0	0	0	0	0	0	0	0
Providencia alcalifaciens [364]	0	0	0	0	0	0	0	0	0	0	0	0	0	0	0	0	0	0	0	0	0	0	0	0	0	0	0	0	0	0	0	0	0	0	0	0	0	0	0	0	0	0	0	0	0	0	0	0	0
Providencia rettgeri [365]	0	0	0	0	0	0	0	0	0	0	0	0	0	0	0	0	0	0	0	0	0	0	0	0	0	0	0	0	0	0	0	0	0	0	0	0	0	0	0	0	0	0	0	0	0	0	0	0	0
Providencia stuartii [366]	0	0	0	0	0	0	0	0	0	0	0	0	0	0	0	0	0	0	0	0	0	0	0	0	0	0	0	0	0	0	0	0	0	0	0	0	0	0	0	0	0	0	0	0	0	0	0	0	0
Yersinia pseudotuberculosis [367]	0	0	0	0	0	0	0	0	0	0	0	0	0	0	0	0	0	0	0	0	0	0	0	0	0	0	0	0	0	0	0	0	0	0	0	0	0	0	0	0	0	0	0	0	0	0	0	0	0
Yersinia enterocolitica [368]	0	0	1.25755e-06	0	0	0	0	0	0	0	0	0	0	0	0	0	0	3.30326e-06	0	0	0	0	4.83505e-06	0	0	0	0	0	0	0	0	0	0	0	0	0	0	0	0	0	0	0	0	0	0	0	0	0	0
unnamed Rahnella sp. Y9602 [369]	0	0	0	0	0	0	0	0	2.36211e-06	0	0	0	0	0	0	0	0	0	0	0	0	0	0	0	0	0	0	0	0	0	0	0	0	0	0	0	0	0	0	0	0	0	0	0	2.24396e-06	0	0	0	0
uncultured marine group II euryarchaeote [37]	0	0	0	0	0	0	0	0	0	0	0	0	0	0	0	0	0	0	0	0	0	0	0	0	0	0	0	0	0	0	0	0	0	0	0	0	0	0	0	0	0	0	0	0	0	0	0	0	0
Rahnella aquatilis [370]	0	0	0	0	0	0	0	0	2.39545e-06	0	0	0	0	0	0	0	0	0	0	0	0	0	0	1.88921e-06	0	0	0	0	0	0	0	0	0	0	0	0	0	0	0	0	0	0	0	0	0	0	0	0	0
Serratia plymuthica/odorifera [371]	0	0	0	0	0	0	3.4255e-06	0	8.25041e-06	0	0	0	0	0	0	1.77289e-06	0	2.98761e-06	0	0	0	0	0	0	0	0	0	0	0	0	0	0	0	0	0	0	0	0	0	0	0	0	0	0	5.99043e-06	0	0	0	0
Serratia proteamaculans [372]	0	0	0	0	0	0	0	0	0	0	0	0	0	0	0	4.40782e-07	0	0	0	0	0	0	0	0	0	0	0	0	0	0	0	0	0	0	0	0	0	0	0	0	0	0	0	0	9.90711e-07	0	0	0	0
Serratia odorifera [373]	0	0	0	0	0	0	0	0	0	0	0	0	0	0	0	0	0	0	0	0	0	0	0	0	0	0	0	0	0	0	0	0	0	0	0	0	0	0	0	0	0	0	0	0	7.38978e-07	0	0	0	0
unnamed Enterobacteriaceae bacterium 9_2_54FAA [374]	3.78907e-06	0	1.05493e-05	2.12905e-05	0	0.000398843	0	0	0.0033497	0.000343414	0	0	0	0	0	3.88835e-05	0	8.46495e-05	4.65941e-06	0	0.000239467	0	0	0	1.16583e-05	0	1.27768e-05	0	0	0	0	0	0	0	0	0	0	4.53876e-06	4.11908e-06	3.89688e-06	0	0	0	0	0.00089236	3.88829e-06	0	0	0
Pectobacterium atrosepticum [375]	0	0	0	0	0	0	0	0	0	0	0	0	0	0	0	0	0	0	0	0	0	0	0	1.25445e-06	0	0	0	0	0	0	0	0	0	0	0	0	0	0	0	0	0	0	0	0	0	0	0	0	0
Pectobacterium wasabiae [376]	0	0	0	0	0	0	0	0	0	0	0	0	0	0	0	0	0	0	0	0	0	0	0	0	0	0	0	0	0	0	0	0	0	0	0	0	0	0	0	0	0	0	0	0	0	0	0	0	0
Pectobacterium carotovorum [377]	0	0	0	0	0	0	0	0	0	0	0	0	0	0	0	0	0	0	0	0	0	0	0	1.24209e-06	0	0	0	0	0	0	0	0	0	0	0	0	0	0	0	0	0	0	0	0	5.74643e-06	0	0	0	0
Dickeya zeae [378]	0	0	0	0	0	0	0	0	0	0	0	0	0	0	0	0	0	0	0	0	0	0	0	0	0	0	0	0	0	0	0	0	0	0	0	0	0	0	0	0	0	0	0	0	0	0	0	0	0
Dickeya dadantii [379]	0	0	0	0	0	0	0	0	0	0	0	0	0	0	0	0	0	0	0	0	0	0	0	0	0	0	0	0	0	0	0	0	0	0	0	0	0	0	0	0	0	0	0	0	5.98153e-07	0	0	0	0
Thermoproteus tenax [38]	0	0	0	0	0	0	0	0	0	0	0	0	0	0	0	0	0	0	0	0	0	0	0	0	0	0	0	0	0	0	0	0	0	0	0	0	0	0	0	0	0	0	0	0	0	0	0	0	0
Dickeya dadantii [380]	0	0	0	0	0	0	0	0	0	0	0	0	0	0	0	0	0	0	0	0	0	0	0	0	0	0	0	0	0	0	0	0	0	0	0	0	0	0	0	0	0	0	0	0	0	0	0	0	0
Dickeya dadantii [381]	0	0	9.95807e-07	0	0	0	0	0	0	0	0	0	0	0	0	0	0	0	0	0	0	0	0	0	0	0	0	0	0	0	0	0	0	0	0	0	0	0	0	0	0	0	0	0	0	0	0	0	0
Edwardsiella ictaluri/tarda [382]	0	0	0	0	0	0	0	0	2.72533e-06	0	0	0	0	0	0	0	0	0	0	0	0	0	0	0	0	0	0	0	0	0	0	0	0	0	0	0	0	0	0	0	1.46071e-06	1.92206e-06	0	0	0	0	0	0	0
Cronobacter sakazakii/turicensis [383]	0	0	0	0	0	0	4.06982e-06	0	3.31535e-07	0	0	0	0	0	0	3.58315e-06	0	0	0	0	0	0	0	5.12043e-06	0	0	0	0	0	0	0	0	0	0	0	0	0	0	0	0	0	0	0	0	0	0	4.54542e-08	0	0
Enterobacter hormaechei/cloacae [384]	0	0	1.36688e-05	1.6908e-06	0	0	0.000890916	0	3.9941e-05	0	0	0	0	0	0	1.7617e-05	0	0	0	0	0	0	0	2.34772e-05	0	0	0	0	0	0	0	0	0	0	0	0	0	0	0	0	0.000132045	0	2.35197e-05	0	4.45472e-05	3.89318e-06	0	0	0
Enterobacter cloacae [385]	0	0	4.95235e-06	0	0	0	4.19796e-05	0	0	0	0	0	0	0	0	0	0	0	0	0	0	0	0	1.12611e-05	0	0	0	0	0	0	0	0	0	0	0	0	0	0	0	0	2.86257e-06	0	0	0	2.47439e-06	0	0	0	0
Enterobacter cloacae [386]	0	0	1.38503e-06	0	0	0	5.07443e-05	0	5.59313e-06	0	0	0	0	0	0	1.70311e-05	0	0	0	0	0	0	0	7.1779e-07	0	0	0	0	0	0	0	0	0	0	0	0	2.24178e-05	0	0	0	1.36786e-05	0	1.79004e-06	0	2.6373e-06	0	0	0	1.15175e-05
Enterobacter cancerogenus [387]	0	0	0	0	0	0	1.26205e-05	0	0	0	0	0	0	0	0	0	0	0	0	0	0	0	0	0	0	0	0	0	0	0	0	2.57576e-06	0	0	0	0	2.25909e-06	0	0	0	0	0	0	0	0	0	1.6315e-05	0	0
Enterobacter asburiae [388]	0	0	1.66935e-06	0	0	0	4.31893e-06	0	0	0	0	0	0	0	0	0	0	0	0	0	0	0	0	1.95483e-05	0	0	0	0	0	0	0	0	0	0	0	0	0	0	0	0	0	0	0	0	2.00525e-06	0	0	0	0
unnamed Enterobacter sp. 638 [389]	0	0	0	0	0	0	0	0	9.86577e-06	0	0	0	0	0	0	0	0	0	0	0	0	0	0	0	0	0	0	0	0	0	0	0	0	0	0	0	0	0	0	0	0	0	0	0	5.9291e-06	0	0	0	0
Thermoproteus uzoniensis [39]	0	0	0	0	0	0	0	0	0	0	0	0	0	0	0	0	0	0	0	0	0	0	0	0	0	0	0	0	0	0	0	0	0	0	0	0	0	0	0	0	0	0	0	0	0	0	0	0	0
Escherichia coli [390]	0.00137887	4.59828e-05	0.00043679	9.11717e-06	0.0347312	0.000225535	7.32321e-05	7.10263e-05	0.00399946	7.11616e-05	0.000382199	7.092e-05	9.66877e-05	2.35132e-05	1.11843e-05	0.00323983	0.000306747	6.86595e-05	5.06187e-05	0	0.00607768	1.21773e-05	0.00479986	0.0287731	0.00010405	0.0216949	0.000686663	2.40181e-05	0.0284526	0.0092868	0.00335656	0.0025112	0	0.00101623	0.000281573	1.48594e-06	0.00350462	0.000204797	0.000744418	2.88751e-06	0.00230592	0.0994024	0.0354456	0.00335179	0.000210493	0.00303813	0.285732	0.00641905	0.000826185
Escherichia albertii [391]	0	0	0	0	0	0	0	0	0	0	0	0	0	0	0	0	0	0	0	0	0	0	3.16725e-05	0.000773533	4.684e-06	0	0	0	0	0	0	1.23063e-05	0	0	0	0	0	0	0	0	0	3.87024e-06	0	0.000138284	0	0	3.766e-05	1.24519e-06	0
unnamed Citrobacter sp. 30_2 [392]	6.80468e-06	0	6.63385e-05	0	0	0	0	0	2.07043e-05	0	0	0	0	0	0	1.17492e-05	0	0	0	0	0	0	0	0.00185773	0	0	0	0.000285294	0	0	0	1.13556e-05	0	0	0	0	0.0015925	0	0	1.21839e-05	0	0	0	0	7.88707e-07	0	0	1.61197e-06	0
Citrobacter youngae [393]	4.35702e-06	0	5.09639e-06	0	0	0	0	0	0	0	0	0	0	0	0	0	0	0	0	0	0	0	0	0.000130364	0	0	0	1.20351e-05	1.76318e-06	0	0	4.31425e-06	0	0	0	0	1.31416e-05	0	0	0	0	0	1.53948e-07	0	2.24013e-06	0	9.01379e-08	0	0
Salmonella enterica [394]	0	0	4.20856e-06	0	0	0	0	0	0	0	0	0	0	0	0	0	0	0	0	0	0	0	0	0.000154641	0	0	0	1.20545e-05	0	0	0	0	0	0	0	0	2.49596e-06	0	0	9.29135e-06	0	0	2.28545e-06	0	0	0	3.3143e-06	0	0
Salmonella enterica [395]	0	0	2.01375e-06	0	0	0	0	0	0	0	0	0	0	0	0	0	0	0	0	0	0	0	0	0	0	0	0	0	0	0	0	0	0	0	0	0	2.57725e-06	0	0	0	0	0	0	0	0	0	0	0	0
Salmonella bongori [396]	0	0	1.36099e-06	0	0	0	0	0	3.47335e-06	0	0	0	0	0	0	5.16998e-07	0	0	0	0	0	0	0	7.75722e-06	0	0	0	0	0	0	0	0	0	0	0	0	0	0	0	0	0	0	0	0	0	0	0	0	0
Citrobacter koseri [397]	0	0	3.11848e-07	0	0	0	0	0	0	0	0	0	0	0	0	0	0	0	0	0	1.09157e-05	0	0	5.57031e-06	0	0	0	0	1.85168e-06	0	0	0	0	0	0	0	0	0	0	0	0	0	0	0	0	0	3.22095e-06	0	0
Citrobacter rodentium [398]	0	0	0	0	0	0	0	0	0	0	0	0	0	0	0	0	0	0	0	0	0	0	0	0	0	0	0	0	0	0	0	0	0	0	0	0	0	0	0	0	0	0	0	0	0	0	0	0	0
Klebsiella variicola/pneumoniae [399]	0.00044434	0	1.56655e-05	0	0.000720042	0	3.74932e-06	0	2.28325e-06	0	0	1.32396e-06	0	0	0	6.01814e-05	0	9.23415e-05	0	0	0	0	0	0	0	0	2.22118e-05	5.28698e-05	0.000206251	0	7.97154e-06	0	0	1.51146e-05	0	2.6782e-06	9.12746e-05	0	0	0	0	0.00449837	0.00130259	0	4.56639e-06	0	0.000367411	0.00016003	0
Methanoplanus petrolearius [4]	0	0	0	0	0	0	0	0	0	0	0	0	0	0	0	0	0	0	0	0	0	0	0	0	0	0	0	0	0	0	0	0	0	0	0	0	0	0	0	0	0	0	0	0	0	0	0	0	0
Pyrobaculum arsenaticum/oguniense [40]	0	0	0	0	0	0	0	0	0	0	0	0	0	0	0	0	0	0	0	0	0	0	0	0	0	0	0	0	0	0	0	0	0	0	0	0	0	0	0	0	0	0	0	0	0	0	0	0	0
Enterobacter aerogenes [400]	0	0	0	0	1.4625e-05	0	3.86105e-07	0	1.59973e-07	0	0	0	0	0	0	0	0	0	0	0	0	0	0	4.37599e-06	0	0	0	0.00114609	0	0	0.000663153	0	0	0	0	0	0	0	0	0	0	0	4.03308e-05	0	0	0	7.04977e-05	4.00549e-06	0
Klebsiella oxytoca [401]	8.45171e-06	0	1.99703e-05	0	0	0	4.98331e-07	0	1.59367e-07	0	0	0	0	0	0	2.50041e-05	0	0	0	0	0	0	0	0	0	0	0	0	0	0	0	0	0	0.000157748	0	0	0	0	0	0	9.86781e-05	0	2.20264e-06	0	4.25996e-05	0.000111277	0.0395766	0	0
Enterobacter cloacae [402]	0	0	0	0	5.14139e-06	0	0	0	2.72665e-06	0	0	0	0	0	0	0	0	0	0	0	0	0	0	1.70713e-07	0	0	0	0	0	0	0	0	0	0	0	0	0	0	0	2.4665e-06	0	0	0	0	0	0	0	0	0
unnamed Pantoea sp. At-9b [403]	0	0	0	0	0	0	0	0	0	0	0	0	0	0	0	0	0	0	0	0	0	0	0	0	0	0	0	0	0	0	0	0	0	0	0	0	0	0	0	0	0	0	0	0	0	0	0	0	0
Plautia stali symbiont [404]	0	0	0	0	0	0	0	0	0	0	0	0	0	0	0	0	0	0	0	0	0	0	0	0	0	0	0	0	0	0	0	0	0	0	0	0	0	0	0	0	0	0	0	0	0	0	0	0	0
Pantoea ananatis [405]	0	0	0	0	0	0	0	0	4.74219e-06	0	0	0	0	0	0	0	0	0	0	0	0	0	0	0	0	0	0	0	0	0	0	0	0	0	0	0	0	0	0	0	0	0	0	0	2.58579e-06	0	0	0	0
unnamed Pantoea sp. aB [406]	0	0	0	0	0	0	0	0	0	0	0	0	0	0	0	0	0	0	0	0	0	0	0	0	0	0	0	0	0	0	0	0	0	0	0	0	0	0	0	0	0	0	0	0	1.20664e-07	0	0	0	0
Pantoea vagans [407]	0	0	0	0	0	0	0	0	0	2.86743e-06	0	0	0	0	0	0	0	0	0	0	0	0	0	0	0	0	0	0	0	0	0	0	0	0	0	0	0	0	0	0	0	0	0	0	0	0	0	0	0
Erwinia amylovora [408]	0	0	0	0	0	0	0	0	0	0	0	0	0	0	0	0	0	0	0	0	0	0	0	0	0	0	0	0	0	0	0	0	0	0	0	0	0	0	0	0	0	0	0	0	0	0	0	0	0
Erwinia pyrifoliae [409]	0	0	0	9.08724e-06	0	0	0	0	0	2.91725e-06	0	0	0	3.5217e-06	1.09102e-06	0	0	0	0	0	0	0	0	0	5.85927e-06	0	0	0	0	0	0	1.92024e-05	0	0	0	0	0	0	0	0	0	0	2.26472e-06	0	3.70788e-07	0	0	0	0
unnamed Pyrobaculum sp. 1860 [41]	0	0	0	0	0	0	0	0	0	0	0	0	0	0	0	0	0	0	0	0	0	0	0	0	0	0	0	0	0	0	0	0	0	0	0	0	0	0	0	0	0	0	0	0	0	0	0	0	0
Erwinia tasmaniensis [410]	0	0	0	0	0	0	0	0	0	0	0	3.54993e-07	0	0	0	0	0	0	0	0	1.77988e-06	0	1.4103e-06	0	0	0	0	0	0	0	0	0	0	0	0	0	0	0	0	0	0	0	0	0	0	0	0	0	0
Erwinia billingiae [411]	0	0	0	1.99935e-06	0	0	3.37913e-06	0	2.47019e-06	0	0	0	0	0	0	0	0	0	0	0	0	0	0	0	0	0	0	0	0	0	0	0	0	0	0	0	0	0	0	0	0	0	0	0	0	0	0	0	0
Sodalis glossinidius [412]	0	0	0	0	0	0	0	0	0	0	0	0	0	0	0	0	0	0	0	0	0	0	0	0	0	0	0	0	0	0	0	0	0	0	0	0	0	0	0	0	0	0	0	0	0	0	0	0	0
Aeromonas hydrophila [413]	2.77104e-06	0	0	0	0	0	0	0	0	0	0	0	0	0	0	0	0	0	0	0	0	0	0	0	0	0	0	0	0	0	0	0	0	0	0	0	0	0	3.27208e-06	0	0	0	0	1.8652e-05	0	3.51269e-06	0	0	0
Aeromonas caviae [414]	0	0	0	0	3.84579e-06	0	0	0	0	0	0	0	0	0	0	0	0	0	0	0	0	0	0	0	0	0	0	0	0	0	0	0	0	0	0	0	0	0	0	0	0	0	0	0	0	0	0	0	0
Aeromonas veronii [415]	0	0	0	0	0	0	0	0	0	0	0	0	0	0	0	0	0	0	0	0	0	0	0	0	0	0	0	0	0	0	0	0	0	0	0	0	0	0	0	0	0	0	0	0	0	0	0	0	0
Aeromonas salmonicida [416]	0	0	0	0	0	0	0	0	0	0	0	0	0	0	0	0	0	0	0	0	0	0	0	0	0	0	0	0	0	0	0	0	0	0	0	0	0	0	0	0	0	0	0	0	0	0	0	0	0
unnamed Oceanimonas sp. GK1 [417]	0	0	0	0	0	0	0	0	0	0	0	0	0	0	0	0	0	0	0	0	0	0	0	0	0	0	0	0	0	0	0	0	0	0	0	0	0	0	0	0	0	0	0	0	0	0	0	0	0
Ferrimonas balearica [418]	0	0	0	0	0	0	0	0	0	0	0	0	0	0	0	0	0	0	0	0	0	0	0	0	0	0	0	0	0	0	0	0	0	0	0	0	0	0	0	0	0	0	0	0	0	0	0	0	0
Tolumonas auensis [419]	0	0	0	0	0	0	0	0	0	0	0	0	0	0	0	0	0	0	0	0	0	0	0	0	0	0	0	0	0	0	0	0	0	0	0	0	0	0	0	0	0	0	0	0	0	0	0	0	0
Pyrobaculum neutrophilum [42]	0	0	0	0	0	0	0	0	0	0	0	0	0	0	0	0	0	0	0	0	0	0	0	0	0	0	0	0	0	0	0	0	0	0	0	0	0	0	0	0	0	0	0	0	0	0	0	0	0
Candidatus Moranella endobia [420]	0	0	0	0	0	0	0	0	0	0	0	0	0	0	0	0	0	0	0	0	0	0	0	0	0	0	0	0	0	0	0	0	0	0	0	0	0	0	0	0	0	0	0	0	0	0	0	0	0
Candidatus Regiella insecticola [421]	0	0	0	0	0	0	0	0	0	0	0	0	0	0	0	0	0	0	0	0	0	0	0	0	0	0	0	0	0	0	0	0	0	0	0	0	0	0	0	0	0	0	0	0	0	0	0	0	0
Serratia symbiotica [422]	0	0	0	0	0	0	0	0	0	0	0	0	0	0	0	0	0	0	0	0	0	0	0	0	0	0	0	0	0	0	0	0	0	0	0	0	0	0	0	0	0	0	0	0	0	0	0	0	0
Candidatus Hamiltonella defensa [423]	0	0	0	0	0	0	0	0	0	0	0	0	0	0	0	0	0	0	0	0	0	0	0	0	0	0	0	0	0	0	0	0	0	0	0	0	0	0	0	0	0	0	0	0	0	0	0	0	0
Kangiella koreensis [424]	0	0	0	0	0	0	0	0	0	0	0	0	0	0	0	0	0	0	0	0	0	0	0	0	0	0	0	0	0	0	0	0	0	0	0	0	0	0	0	0	0	0	0	0	0	0	0	0	0
Succinatimonas hippei [425]	0	0	0	0	0	0	0	0	0	0	0	0	2.36727e-05	0	0	0	0	0.00285885	0	0	0	0	0	0	0	0	0	0	0	0	0	4.016e-05	0	0	0	0	0	0	0	0	0	0	0	0.000271873	0	0	0	0	0
unnamed gamma proteobacterium HdN1 [426]	0	0	0	0	0	0	0	0	0	0	0	0	0	0	0	0	0	0	0	0	0	0	0	0	0	0	0	0	0	0	0	0	0	0	0	0	0	0	0	0	0	0	0	0	0	0	0	0	0
Halothiobacillus neapolitanus [427]	0	0	0	0	0	0	0	0	0	0	0	0	0	0	0	0	0	0	0	0	0	0	0	0	0	0	0	0	0	0	0	0	0	0	0	0	0	0	0	0	0	0	0	0	0	0	0	0	0
Nitrosomonas europaea [428]	0	0	0	0	0	0	0	0	0	0	0	0	0	0	0	0	0	0	0	0	0	0	0	0	0	0	0	0	0	0	0	0	0	0	0	0	0	0	0	0	0	0	0	0	0	0	0	0	0
Nitrosomonas eutropha [429]	0	0	0	0	0	0	0	0	0	0	0	0	0	0	0	0	0	0	0	0	0	0	0	0	0	0	0	0	0	0	0	0	0	0	0	0	0	0	0	0	0	0	0	0	0	0	0	0	0
Pyrobaculum aerophilum [43]	0	0	0	0	0	0	0	0	0	0	0	0	0	0	0	0	0	0	0	0	0	0	0	0	0	0	0	0	0	0	0	0	0	0	0	0	0	0	0	0	0	0	0	0	0	0	0	0	0
unnamed Nitrosomonas sp. AL212 [430]	0	0	0	0	0	0	0	0	0	0	0	0	0	0	0	0	0	0	0	0	0	0	0	0	0	0	0	0	0	0	0	0	0	0	0	0	0	0	0	0	0	0	0	0	0	0	0	0	0
unnamed Nitrosomonas sp. Is79A3 [431]	0	0	0	0	0	0	0	0	0	0	0	0	0	0	0	0	0	0	0	0	0	0	0	0	0	0	0	0	0	0	0	0	0	0	0	0	0	0	0	0	0	0	0	0	0	0	0	0	0
Nitrosospira multiformis [432]	0	0	0	0	0	0	0	0	0	0	0	0	0	0	0	0	0	0	0	0	0	0	0	0	0	0	0	0	0	0	0	0	0	0	0	0	0	0	0	0	0	0	0	0	0	0	0	0	0
Neisseria subflava [433]	0	0	0	0	0	0	0	0	1.33833e-05	0	0	0	0	0	0	0	0	0	6.62999e-06	0	0	9.55562e-07	0	0	0	0	0	0	0	0	0	0	0	0	0	0	0	0	0	0	0	0	0	0	0	3.3729e-06	0	0	0
Neisseria flavescens [434]	0	0	1.45843e-07	0	0	0	0	0	1.87918e-05	2.65543e-06	0	0	0	0	0	0	0	0	0	0	0	2.10891e-06	0	0	0	0	0	0	0	0	0	0	0	0	0	0	0	0	0	0	0	0	0	0	1.1711e-06	4.51349e-06	0	0	0
Neisseria flavescens [435]	0	0	0	0	0	0	0	0	3.45984e-06	0	0	0	0	0	0	0	0	0	7.02619e-06	0	0	0	0	0	2.14628e-07	0	0	0	0	0	0	0	0	0	0	0	0	0	0	0	0	0	0	1.92863e-07	0	3.57446e-06	0	0	0
Neisseria mucosa [436]	0	1.51214e-05	0	0	0	0	0	0	0	6.87161e-06	0	0	0	0	0	3.6628e-06	0	0	0	0	0	9.57339e-07	0	0	0	0	0	0	0	0	2.53616e-05	0	0	0	0	0	0	0	0	0	0	4.82022e-06	0	0	0	2.51352e-06	0	0	0
Neisseria sicca/macacae [437]	0	0	3.12617e-07	0	0	0	0	0	0	1.56035e-06	0	0	0	0	0	2.11815e-06	0	0	0	0	0	4.07814e-07	0	0	0	0	0	0	0	0	0	0	0	0	0	0	0	0	1.28825e-05	0	0	0	0	3.90965e-07	0	9.67474e-06	0	0	0
Neisseria mucosa [438]	0	0	1.68796e-07	0	0	0	0	0	0	0	3.25181e-07	0	0	0	0	7.09204e-07	0	0	0	0	0	2.20196e-07	0	0	0	0	0	0	0	0	0	0	0	0	0	0	0	0	0	0	0	0	0	2.11099e-07	1.3554e-06	0	0	0	0
unnamed Neisseria sp. oral taxon 014 [439]	0	0	0	0	0	0	0	0	0	1.57099e-06	0	0	0	0	0	0	0	0	0	0	0	0	0	0	0	0	0	0	0	0	0	0	0	0	0	0	0	0	4.8219e-06	0	0	0	0	1.93529e-07	0	0	0	0	0
Pyrobaculum calidifontis [44]	0	0	0	0	0	0	0	0	0	0	0	0	0	0	0	0	0	0	0	0	0	0	0	0	0	0	0	0	0	0	0	0	0	0	0	0	0	0	0	0	0	0	0	0	0	0	0	0	0
Neisseria lactamica [440]	0	0	0	0	0	0	0	0	0	0	0	0	0	0	0	0	0	0	0	0	0	0	0	0	4.16184e-07	0	0	0	0	0	0	0	0	0	0	0	0	0	0	0	0	0	0	3.74157e-07	0	5.76633e-06	0	0	0
Neisseria gonorrhoeae [441]	0	0	0	0	0	0	0	0	0	0	0	0	0	0	0	0	0	0	0	0	0	0	0	0	0	0	0	0	0	0	0	0	0	0	0	0	0	0	0	0	0	0	0	3.81774e-07	0	0	0	0	0
Neisseria meningitidis [442]	0	5.55861e-06	0	0	0	0	0	0	2.72975e-05	0	2.2349e-06	0	0	0	0	7.52699e-06	0	0	0	0	0	0	0	0	2.2181e-06	0	0	0	0	0	0	1.1345e-05	0	0	0	0	0	0	0	0	0	0	0	0	0	2.24697e-06	0	0	0
Neisseria polysaccharea [443]	0	0	0	0	0	0	0	0	3.76968e-06	0	0	0	0	0	0	0	0	0	0	0	0	0	0	0	0	0	0	0	0	0	0	0	0	0	0	0	0	0	0	0	0	0	0	1.92863e-07	0	0	0	0	0
Neisseria cinerea [444]	0	0	0	0	0	0	0	0	0	0	0	0	0	0	0	0	0	0	0	0	0	0	0	0	2.20662e-07	0	0	0	0	0	0	0	0	0	0	0	0	0	0	0	0	0	0	1.98285e-07	0	0	0	0	0
Neisseria gonorrhoeae [445]	0	0	0	0	0	0	0	0	0	0	0	0	0	0	0	0	0	0	0	0	0	0	0	0	0	0	0	0	0	0	0	0	0	0	0	0	0	0	0	0	0	0	0	0	0	0	0	0	0
Neisseria elongata [446]	0	0	0	0	0	0	0	0	0	0	0	0	0	0	0	0	0	0	0	0	0	2.13651e-07	0	0	0	0	0	0	0	0	0	0	0	0	0	0	0	0	0	0	0	0	0	2.04824e-07	0	0	0	0	0
Neisseria bacilliformis [447]	0	0	0	0	0	0	0	0	0	0	0	0	0	0	0	0	0	0	0	1.59671e-05	0	0	0	0	0	0	0	0	0	0	0	0	0	0	0	0	0	0	0	0	0	0	0	0	0	0	0	0	0
Eikenella corrodens [448]	0	0	0	0	0	0	0	0	0	0	0	0	0	0	0	0	0	0	0	0	0	0	0	0	0	0	0	0	0	0	3.31819e-05	0	0	0	0	0	0	0	0	0	0	3.86408e-05	0	1.91688e-07	0	0	0	2.09529e-05	0
Simonsiella muelleri [449]	0	0	0	0	0	0	0	0	0	0	0	0	0	0	0	0	0	0	0	0	0	0	0	0	0	0	0	0	0	0	0	0	0	0	0	0	0	0	0	0	0	0	0	0	0	0	0	0	0
Pyrobaculum islandicum [45]	0	0	0	0	0	0	0	0	0	0	0	0	0	0	0	0	0	0	0	0	0	0	0	0	0	0	0	0	0	0	0	0	0	0	0	0	0	0	0	0	0	0	0	0	0	0	0	0	0
Kingella kingae [450]	0	0	0	0	0	0	0	0	0	0	0	0	0	0	0	0	0	0	0	0	0	0	0	0	0	0	0	0	0	0	0	0	0	0	0	0	0	0	0	0	0	0	0	0	0	0	0	0	0
Kingella oralis [451]	0	0	0	0	0	0	0	0	0	0	0	0	0	0	0	0	0	0	0	0	0	0	0	0	0	0	0	0	0	0	0	0	0	0	0	0	0	0	0	0	0	0	0	0	0	0	0	0	0
Kingella denitrificans [452]	0	0	0	0	0	0	0	0	0	0	0	0	0	0	0	0	0	0	0	0	0	0	0	0	0	0	0	0	0	0	0	0	0	0	0	0	0	0	0	0	0	0	0	0	0	0	0	3.18838e-06	0
Methylotenera mobilis [453]	0	0	0	0	0	0	0	0	0	0	0	0	0	0	0	0	0	0	0	0	0	0	0	0	0	0	0	0	0	0	0	0	0	0	0	0	0	0	0	0	0	0	0	0	0	0	0	0	0
Methylotenera versatilis [454]	0	0	0	0	0	0	0	0	0	0	0	0	0	0	0	0	0	0	0	0	0	0	0	0	0	0	0	0	0	0	0	0	0	0	0	0	0	0	0	0	0	0	0	0	0	0	0	0	0
Methylovorus glucosotrophus [455]	0	0	0	0	0	0	0	0	0	0	0	0	0	0	0	0	0	0	0	0	0	0	0	0	0	0	0	0	0	0	0	0	0	0	0	0	0	0	0	0	0	0	0	0	0	0	0	0	0
Methylobacillus flagellatus [456]	0	0	0	0	0	0	0	0	0	0	0	0	0	0	0	0	0	0	0	0	0	0	0	0	0	0	0	0	0	0	0	0	0	0	0	0	0	0	0	0	0	0	0	0	0	0	0	0	0
Xylella fastidiosa [457]	0	0	0	0	0	0	0	0	0	0	0	0	0	0	0	0	0	0	0	0	0	0	0	0	0	0	0	0	0	0	0	0	0	0	0	0	0	0	0	0	0	0	0	0	0	0	0	0	0
Stenotrophomonas maltophilia [458]	0	0	0	0	0	0	0	0	0	0	0	0	0	0	0	0	0	0	0	0	0	0	0	2.35284e-06	0	0	0	0	0	0	0	0	0	0	0	0	0	0	0	0	0	0	0	0	0	0	0	0	0
Stenotrophomonas maltophilia [459]	0	0	0	0	0	0	0	0	0	0	0	0	0	0	0	0	0	0	0	0	0	0	0	0	0	0	0	0	0	0	0	0	0	0	0	0	0	0	0	0	0	0	0	0	0	0	0	0	0
Vulcanisaeta distributa [46]	0	0	0	0	0	0	0	0	0	0	0	0	0	0	0	0	0	0	0	0	0	0	0	0	0	0	0	0	0	0	0	0	0	0	0	0	0	0	0	0	0	0	0	0	0	0	0	0	0
Xanthomonas campestris [460]	0	0	0	0	0	0	0	0	0	0	0	0	0	0	0	0	0	0	0	0	0	0	0	0	0	0	0	0	2.08447e-06	0	0	0	0	0.000452712	0	0	0	0	0	0	0	0	0	0	0	0	0	0	0
Xanthomonas oryzae [461]	0	0	0	0	0	0	0	0	0	0	0	0	0	0	0	0	0	0	0	0	0	0	0	0	0	0	0	0	0	0	0	0	0	0	0	0	0	0	0	0	0	0	0	0	0	0	0	0	0
Xanthomonas euvesicatoria species complex [462]	0	0	0	0	0	0	0	0	0	0	0	0	0	0	0	0	0	0	0	0	0	0	0	0	0	0	0	0	0	0	0	0	0	0	0	0	0	0	0	0	0	0	0	0	0	0	0	0	0
Xanthomonas citri [463]	0	0	0	0	0	0	0	0	0	0	0	0	0	0	0	0	0	0	0	0	0	0	0	0	0	0	0	0	0	0	0	0	0	0	0	0	0	0	0	0	0	0	0	0	0	0	0	0	0
Pseudoxanthomonas spadix [464]	0	0	5.01448e-07	0	0	0	0	0	0	0	0	0	0	0	0	0	0	0	0	0	0	0	0	0	0	0	0	0	0	0	0	0	0	0	0	0	0	0	0	0	0	0	0	0	0	0	0	0	0
Pseudoxanthomonas suwonensis [465]	0	0	5.0432e-07	0	0	0	0	0	0	0	0	0	4.28995e-06	0	0	0	0	0	0	0	0	0	0	0	0	0	0	0	0	0	0	0	0	0	0	0	0	0	0	0	0	0	0	0	0	0	0	0	0
Polynucleobacter necessarius [466]	0	0	0	0	0	0	0	0	0	0	0	0	0	0	0	0	0	0	0	0	0	0	0	0	0	0	0	0	0	0	0	0	0	0	0	0	0	0	0	0	0	0	0	0	0	0	0	0	0
Polynucleobacter necessarius [467]	0	0	0	0	0	0	0	0	0	0	0	0	0	0	0	0	0	0	0	0	0	0	0	0	0	0	0	0	0	0	0	0	0	0	0	0	0	0	0	0	0	0	0	0	0	0	0	0	0
Parasutterella excrementihominis [468]	0.000664879	3.41444e-06	0.000119624	0.000335452	0.000107315	0.00105543	0	0.000642807	0.00028675	0.000308489	8.71159e-05	0	0	0.000545568	0.000463009	0.000115947	0	2.26327e-05	0.00124479	0.00232817	0.000504499	0.000127079	2.10079e-06	0.000102084	0	0.000776947	0.000497717	0	0.00106747	4.57008e-05	6.9087e-06	4.65002e-05	0.000758035	6.27455e-05	0.000646798	0	0.00152869	0.00098313	5.05963e-05	2.81709e-05	0.00214133	0.000331522	1.88998e-05	0	0.000327302	0.000222851	8.45515e-06	0	0.00111087
Sutterella wadsworthensis [469]	0.00026515	0.00029698	0	0	0	0.00620002	0.000300945	0	0	3.89289e-06	0	2.14689e-05	0.000536959	0	0	2.52602e-05	0	0	0	0	0	0.00321339	0.00806126	0	0	0	6.83365e-05	0	0	0	0.000146035	0.00049266	0.00433433	0	0	0	0	0	0	0	0	0.00186278	6.29995e-05	0.000477958	0	0	0	0	0.00488299
Vulcanisaeta moutnovskia [47]	0	0	0	0	0	0	0	0	0	0	0	0	0	0	0	0	0	0	0	0	0	0	0	0	0	0	0	0	0	0	0	0	0	0	0	0	0	0	0	0	0	0	0	0	0	0	0	0	0
Oxalobacter formigenes [470]	0	0	0	0	0	0	0	0	0	0	0	0	0	0	0	0	0	0	0	0	0	0	0	0	0	9.51889e-05	0	0	0	0	0	0	0	0	0	0	0	0	0	0	0	0	0	0	0	0	0	0	0
Oxalobacter formigenes [471]	0.00133506	0	0	0	0	0	0	0	0	0	0	0	0	0	0	0	0	0	0	0	0	0	0	0	0	0	0	0	0	0	0	0	0	0	0.000196276	0	0	0	0	0	0	5.17877e-05	0	0	0	0	0	0	0
Gallionella capsiferriformans [472]	0	0	0	0	0	0	0	0	0	0	0	0	0	0	0	0	0	0	0	0	0	0	0	0	0	0	0	0	0	0	0	0	0	0	0	0	0	0	0	0	0	0	0	0	0	0	0	0	0
Sideroxydans lithotrophicus [473]	0	0	0	0	0	0	0	0	0	0	0	0	0	0	0	0	0	0	0	0	0	0	0	0	0	0	0	0	0	0	0	0	0	0	0	0	0	0	0	0	0	0	0	0	0	0	0	0	0
Achromobacter xylosoxidans [474]	0	0	0	0	0	0	0	0	0	0	0	0	0	0	7.29625e-07	0	0	0	0	0	0	0	0	0	0	0	0	0	0	0	0	0	0	0	0	0	0	0	0	0	0	0	0	8.59927e-07	0	0	0	0	0
Achromobacter xylosoxidans [475]	0	0	0	0	0	0	0	0	0	0	0	0	0	0	7.61028e-07	0	0	0	0	0	0	0	0	0	0	0	0	0	0	0	0	0	0	0	0	0	0	0	0	0	0	0	0	8.71623e-07	0	0	0	0	0
Achromobacter piechaudii [476]	0	0	0	0	0	0	0	0	0	0	0	0	0	0	0	0	0	2.97031e-06	0	0	0	0	0	0	0	0	0	0	0	0	0	0	0	0	0	0	0	0	0	0	0	0	0	0	0	0	0	0	0
Bordetella pertussis/bronchiseptica/parapertussis [477]	0	0	6.85952e-06	0	0	0	0	0	0	0	0	0	0	0	0	0	0	1.47953e-05	0	0	0	0	0	0	0	0	0	0	0	0	5.6044e-06	0	0	0	0	0	0	0	0	0	0	0	0	1.06081e-05	0	0	0	0	0
Bordetella petrii [478]	0	0	0	0	0	0	0	0	0	0	0	0	0	0	0	0	0	0	0	0	0	0	0	0	0	0	0	0	0	0	0	0	0	0	0	0	0	0	0	0	0	0	0	0	0	0	0	0	0
Bordetella avium [479]	0	0	0	0	0	0	0	0	0	0	0	0	0	0	0	0	0	0	0	0	0	0	0	0	0	0	0	0	0	0	0	0	0	0	0	0	0	0	0	0	0	0	0	0	0	0	0	0	0
Caldivirga maquilingensis [48]	0	0	0	0	0	0	0	0	0	0	0	0	0	0	0	0	0	0	0	0	0	0	0	0	0	0	0	0	0	0	0	0	0	0	0	0	0	0	0	0	0	0	0	0	0	0	0	0	0
unnamed Pusillimonas sp. T7-7 [480]	0	0	0	0	0	0	0	0	0	0	0	0	0	0	0	0	0	0	0	0	0	0	0	0	0	0	0	0	0	0	0	0	0	0	0	0	0	0	0	0	0	0	0	0	0	0	0	0	0
Herminiimonas arsenicoxydans [481]	0	0	0	0	0	0	0	0	0	0	0	0	0	0	0	0	0	0	0	0	0	0	0	0	0	0	0	0	0	0	0	0	0	0	0	0	0	0	0	0	0	0	0	0	0	0	0	0	0
unnamed Janthinobacterium sp. Marseille [482]	0	0	0	0	0	0	0	0	0	0	0	0	0	0	0	0	0	0	0	0	0	0	0	0	0	0	0	0	0	0	0	0	0	0	0	0	0	0	0	0	0	0	0	0	0	0	0	0	0
Collimonas fungivorans [483]	0	0	0	0	0	0	0	0	0	0	0	0	0	0	0	0	0	0	0	0	0	0	0	0	0	0	0	0	0	0	0	0	0	0	0	0	0	0	0	0	0	0	0	9.69657e-07	0	0	0	0	0
Herbaspirillum seropedicae [484]	0	0	0	0	0	0	0	0	0	0	0	0	0	0	0	0	0	0	0	0	0	0	0	0	0	0	0	0	0	0	0	0	0	0	0	0	0	0	0	0	0	0	0	0	0	0	0	0	0
Ralstonia pickettii [485]	0	0	0	0	0	0	0	0	0	0	5.91657e-05	0	0	0	0	0	0	0	0	0	0	0	0	0	0	0	0	0	0	0	0	0	0	0	0	0	0	1.10219e-05	0	0	0	0	0	0	0	0	0	1.70489e-06	0
Ralstonia solanacearum [486]	0	0	0	0	0	0	0	0	0	0	0	0	0	0	0	0	0	0	0	0	0	0	0	0	0	0	0	0	0	0	0	0	0	0	0	0	0	0	0	0	0	0	0	0	0	0	0	0	0
Ralstonia solanacearum [487]	0	0	0	0	0	0	0	0	0	0	2.05875e-06	0	0	0	0	0	0	0	0	0	0	0	0	0	0	0	0	0	0	0	0	0	0	0	0	0	0	0	0	0	0	0	0	0	0	0	0	0	0
Cupriavidus necator [488]	0	0	0	0	0	0	0	0	0	0	0	0	0	0	0	0	0	0	0	0	0	0	0	0	0	0	0	0	0	0	0	0	0	0	0	0	0	0	0	0	0	0	0	0	0	0	0	0	0
Cupriavidus taiwanensis [489]	0	0	0	0	0	0	0	0	0	0	0	0	0	0	0	0	0	0	0	0	0	0	0	0	0	0	0	0	0	0	0	0	0	0	0	0	0	0	0	0	0	0	0	0	0	0	0	0	0
Thermofilum pendens [49]	0	0	0	0	0	0	0	0	0	0	0	0	0	0	0	0	0	0	0	0	0	0	0	0	0	0	0	0	0	0	0	0	0	0	0	0	0	0	0	0	0	0	0	0	0	0	0	0	0
Cupriavidus pinatubonensis [490]	0	0	9.08111e-07	0	0	0	0	0	0	0	0	0	0	0	0	0	0	2.89638e-06	0	0	0	0	0	0	0	0	0	0	0	0	0	0	0	0	0	0	0	0	0	0	0	0	0	0	0	0	0	0	0
Cupriavidus metallidurans [491]	0	0	0	0	0	0	0	0	0	0	0	0	0	0	0	0	0	0	0	0	0	0	0	0	0	0	0	0	0	0	0	0	0	0	0	0	0	0	0	0	0	0	0	0	0	0	0	0	0
Burkholderia glumae [492]	0	0	0	0	0	0	0	0	0	0	0	0	0	0	0	0	0	0	0	0	0	0	0	0	0	0	0	0	0	0	0	0	0	0	0	0	0	0	0	0	0	0	0	2.7934e-06	0	0	0	0	0
Burkholderia gladioli [493]	0	0	3.17864e-06	0	0	0	0	0	0	0	0	0	0	0	0	0	0	6.19376e-06	0	0	0	0	0	0	0	0	0	0	0	0	0	0	0	0	0	0	0	0	0	0	0	0	0	0	0	0	0	0	0
Burkholderia multivorans [494]	0	0	0	0	0	0	0	0	0	0	0	0	0	0	0	0	0	0	0	0	0	0	0	0	2.7671e-06	0	0	0	0	0	0	0	0	0	0	0	0	0	0	0	0	0	0	0	0	0	0	0	0
Burkholderia cenocepacia [495]	0	0	0	0	0	0	0	0	0	0	2.09108e-06	0	0	0	0	0	0	0	0	0	0	0	0	0	0	0	0	0	0	0	0	0	0	0	0	0	0	0	0	0	0	0	0	0	0	2.83026e-06	0	0	0
Burkholderia ambifaria [496]	0	0	0	0	0	0	0	0	0	0	2.46104e-06	0	0	0	0	0	0	0	0	0	0	0	0	0	0	0	0	0	0	0	0	0	0	0	0	0	0	0	0	0	0	0	0	0	0	1.87937e-06	0	0	0
Burkholderia vietnamiensis [497]	0	0	0	0	1.39079e-06	0	0	0	0	0	0	0	0	0	0	0	0	0	0	0	0	0	0	0	5.58961e-07	0	0	0	0	0	0	0	0	0	0	0	0	0	0	0	0	0	0	0	0	9.44295e-07	0	0	0
Burkholderia pseudomallei [498]	0	6.77139e-06	3.32834e-06	0	4.72842e-06	0	4.13968e-06	0	0	0	0	0	0	2.22402e-06	0	0	0	0	0	0	0	0	0	0	0	0	0	0	0	0	0	0	0	0	0	0	0	0	0	0	0	0	0	0	0	3.87983e-06	0	0	0
Burkholderia mallei [499]	0	6.91412e-08	0	0	0	0	0	0	0	0	0	0	0	0	0	0	0	0	0	0	0	0	0	0	0	0	0	0	0	0	0	0	0	0	0	0	0	0	0	0	0	0	0	0	0	0	0	0	0
Methanospirillum hungatei [5]	0	0	0	0	0	0	0	0	0	0	0	0	0	0	0	0	0	0	0	0	0	0	0	0	0	0	0	0	0	0	0	0	0	0	0	0	0	0	0	0	0	0	0	0	0	0	0	0	0
Candidatus Korarchaeum cryptofilum [50]	0	0	0	0	0	0	0	0	0	0	0	0	0	0	0	0	0	0	0	0	0	0	0	0	0	0	0	0	0	0	0	0	0	0	0	0	0	0	0	0	0	0	0	0	0	0	0	0	0
Burkholderia dolosa [500]	0	0	0	0	0	0	0	0	0	0	0	0	0	0	0	0	0	0	0	0	0	0	0	0	0	0	0	0	0	0	0	0	0	0	0	0	0	0	0	0	0	0	0	0	0	0	0	0	0
Burkholderia xenovorans [501]	0	0	0	0	0	0	0	0	0	0	0	0	0	0	0	0	0	0	0	0	0	0	0	0	0	0	0	0	0	0	0	0	0	0	0	1.42292e-06	0	0	0	0	0	0	0	0	0	0	0	0	0
Burkholderia phytofirmans [502]	0	0	0	0	0	0	0	0	0	0	0	0	0	0	0	0	0	0	0	0	0	0	0	0	0	0	0	0	0	0	0	0	0	0	0	0	0	0	0	0	0	0	0	0	2.30859e-06	0	0	0	0
unnamed Burkholderia sp. CCGE1001 [503]	0	0	0	0	1.38387e-06	0	0	0	0	0	0	0	0	0	0	0	0	0	0	0	0	0	0	0	0	0	0	0	0	0	0	0	0	0	0	0	0	0	0	0	0	0	0	0	0	0	0	0	0
unnamed Burkholderia sp. CCGE1003 [504]	0	0	0	0	0	0	0	0	0	0	0	0	0	0	0	0	0	0	0	0	0	0	0	0	0	0	0	0	0	0	0	0	0	0	0	0	0	0	0	0	0	0	0	0	0	0	0	0	0
unnamed Burkholderia sp. CCGE1002 [505]	0	0	0	0	1.38866e-06	0	0	0	0	0	0	0	0	0	0	0	0	0	0	0	0	0	0	0	0	0	0	0	0	0	0	0	0	0	0	0	0	0	0	0	0	0	0	0	0	0	0	0	0
Burkholderia phymatum [506]	0	0	0	0	0	0	0	0	0	0	0	0	0	0	0	0	0	0	0	0	0	0	0	0	0	0	0	0	0	0	0	0	0	0	0	0	0	0	0	0	0	0	0	0	0	0	0	0	0
unnamed Burkholderia sp. YI23 [507]	0	0	0	0	0	0	0	0	0	0	0	0	0	0	0	0	0	0	0	0	0	0	0	0	0	0	0	0	0	0	0	0	0	0	0	0	0	0	0	0	0	0	0	0	0	0	0	0	0
Burkholderia rhizoxinica [508]	0	0	0	0	0	0	0	0	0	0	0	0	0	0	0	0	0	8.57863e-07	0	0	0	0	0	0	0	0	0	0	0	0	0	0	0	0	0	0	0	0	0	0	0	0	0	0	0	0	0	0	0
Thiomonas intermedia [509]	0	0	0	0	0	0	0	0	0	0	0	0	0	0	0	0	0	0	0	0	0	0	0	0	0	0	0	0	0	0	0	0	0	0	0	0	0	0	0	0	0	0	0	0	0	0	0	1.76823e-06	0
Metallosphaera cuprina [51]	0	0	0	0	0	0	0	0	0	0	0	0	0	0	0	0	0	0	0	0	0	0	0	0	0	0	0	0	0	0	0	0	0	0	0	0	0	0	0	0	0	0	0	0	0	0	0	0	0
Methylibium petroleiphilum [510]	0	0	0	0	0	0	0	0	0	0	0	0	0	0	0	0	0	0	4.22242e-06	0	0	0	0	0	0	0	0	0	0	0	0	0	0	0	0	0	0	0	0	0	0	0	0	2.42341e-06	0	0	0	0	0
Rubrivivax benzoatilyticus [511]	0	0	0	0	0	0	0	0	0	0	0	0	0	0	0	0	0	0	0	0	0	0	0	0	0	0	0	0	0	0	0	0	0	0	0	0	0	0	0	0	0	0	0	0	0	0	0	0	0
Leptothrix cholodnii [512]	0	0	0	0	0	0	0	0	0	0	0	1.12997e-06	0	0	0	0	0	0	0	0	0	0	0	0	0	0	0	0	0	0	0	0	0	0	0	0	0	0	0	0	0	0	0	0	0	0	0	0	0
unnamed Polaromonas sp. JS666 [513]	0	0	0	0	0	0	0	0	0	0	0	0	0	0	0	0	0	0	0	0	0	0	0	0	0	0	0	0	0	0	0	0	0	0	0	0	0	0	0	0	0	0	0	0	0	0	0	0	0
Polaromonas naphthalenivorans [514]	0	0	0	0	0	0	0	0	0	0	0	0	0	0	0	0	0	9.28788e-07	0	0	0	0	0	0	0	0	0	0	0	0	0	0	0	0	0	1.47151e-06	0	0	0	0	0	0	0	0	0	0	0	0	0
Variovorax paradoxus [515]	0	0	0	0	0	0	0	0	0	0	0	0	0	0	0	0	0	9.69665e-07	0	0	0	0	0	0	0	0	0	0	0	0	0	0	0	0	0	0	0	0	0	0	0	0	0	0	0	0	0	0	0
Variovorax paradoxus [516]	0	0	0	0	0	0	0	0	0	0	0	0	0	0	0	0	0	0	0	0	0	0	0	0	0	0	0	0	0	0	0	0	0	0	0	0	0	0	0	0	0	0	0	0	0	0	0	0	0
Ramlibacter tataouinensis [517]	0	0	0	0	0	0	0	0	0	0	0	0	0	0	0	0	0	0	0	0	0	0	0	0	0	0	0	0	0	0	0	0	0	0	0	0	0	0	0	0	0	0	0	0	0	0	0	0	0
Delftia acidovorans [518]	0	0	0	0	0	0	0	0	0	0	0	0	0	0	0	0	0	0	0	0	0	0	0	0	0	0	0	0	0	0	0	0	0	0	0	0	0	0	0	0	0	0	0	0	0	0	0	0	0
Comamonas testosteroni [519]	0	0	0	0	0	0	0	0	0	0	0	0	0	0	0	0	0	0	0	0	0	0	0	0	0	0	0	0	0	0	0	0	0	0	0	0	0	0	0	0	0	0	0	0	0	0	0	0	0
Metallosphaera sedula [52]	0	0	0	0	0	0	0	0	0	0	0	0	0	0	0	0	0	0	0	0	0	0	0	0	0	0	0	0	0	0	0	0	0	0	0	0	0	0	0	0	0	0	0	0	0	0	0	0	0
Acidovorax citrulli/avenae [520]	0	0	0	0	0	0	0	0	0	0	0	0	0	0	0	0	0	0	0	0	0	0	0	0	0	0	0	0	0	0	0	0	0	0	0	0	0	0	0	0	0	0	0	0	0	0	2.82347e-06	0	0
Alicycliphilus denitrificans [521]	0	0	0	0	0	0	0	0	0	0	0	0	0	0	0	0	0	0	0	0	0	0	0	0	0	0	0	0	0	0	0	0	0	0	0	0	0	0	0	0	0	0	0	0	0	0	0	0	0
Acidovorax ebreus [522]	0	0	0	0	0	0	0	0	0	0	0	0	0	0	0	0	0	0	0	0	0	0	0	0	0	0	0	0	0	0	0	0	0	0	0	0	0	0	0	0	0	0	0	0	0	0	0	0	0
Verminephrobacter eiseniae [523]	0	0	0	0	0	0	0	0	0	0	0	0	0	0	1.50022e-06	0	0	0	0	0	0	0	0	0	0	0	0	0	0	0	0	0	0	0	0	0	0	0	0	0	0	0	0	0	0	0	0	0	0
Hylemonella gracilis [524]	0	0	0	0	0	0	4.04647e-06	0	0	0	0	0	0	0	0	0	0	0	0	0	0	0	0	0	0	0	0	0	0	0	0	0	0	0	0	0	0	0	0	0	0	0	0	0	0	0	0	0	0
Albidiferax ferrireducens [525]	0	0	0	0	0	0	0	0	0	0	0	0	0	0	0	0	0	0	0	0	0	0	0	0	0	0	0	0	0	0	0	0	0	0	0	0	0	0	0	0	0	0	0	0	0	0	0	0	0
Lautropia mirabilis [526]	0	0	0	0	5.89709e-06	0	0	0	0	0	0	0	0	0	0	0	0	0	0	0	0	0	0	0	0	0	0	0	0	0	0	0	0	0	0	0	0	0	0	0	0	0	0	0	0	0	0	0	0
Pseudogulbenkiania ferrooxidans [527]	0	0	0	0	0	0	0	0	0	0	0	0	0	0	0	0	0	1.71289e-06	0	0	0	0	0	0	0	0	0	0	0	0	0	0	0	0	0	0	0	0	0	0	0	0	0	0	0	0	0	0	0
Chromobacterium violaceum [528]	0	0	0	0	0	0	0	0	0	0	0	0	0	0	0	0	0	0	0	0	0	0	0	0	0	0	0	0	0	0	0	1.49511e-06	0	0	0	0	0	0	0	0	0	0	2.83501e-06	0	0	0	0	4.06825e-07	0
Laribacter hongkongensis [529]	0	0	0	0	0	0	0	0	0	0	0	1.06506e-06	0	0	0	0	0	0	0	0	0	0	0	0	0	0	0	0	2.4494e-06	0	0	0	0	1.72319e-05	0	0	0	0	0	0	0	0	0	2.44457e-06	0	0	0	0	0
Sulfolobus tokodaii [53]	0	0	0	0	0	0	0	0	0	0	0	0	0	0	0	0	0	0	0	0	0	0	0	0	0	0	0	0	0	0	0	0	0	0	0	0	0	0	0	0	0	0	0	0	0	0	0	0	0
unnamed Azoarcus sp. BH72 [530]	0	0	0	0	0	0	0	0	0	0	0	0	0	9.95629e-07	0	0	0	0	0	0	0	0	0	0	0	0	0	0	0	0	0	0	0	0	0	0	0	0	0	0	0	0	0	0	0	0	0	0	0
unnamed Thauera sp. MZ1T [531]	0	0	5.3937e-07	0	0	0	0	0	0	0	0	0	0	9.62265e-07	0	0	0	6.11959e-07	0	0	0	1.93988e-07	0	0	0	0	0	0	0	0	0	0	0	0	0	0	0	0	0	0	0	0	0	0	0	0	0	0	0
Aromatoleum aromaticum [532]	0	0	0	0	0	0	0	0	0	0	0	0	0	0	0	0	0	0	0	0	0	0	0	0	0	0	0	0	0	0	0	0	0	0	0	0	0	0	0	0	0	0	0	0	0	0	0	0	0
Methyloversatilis universalis [533]	0	0	0	0	0	0	0	0	0	0	0	0	0	0	0	0	0	0	0	0	0	0	0	0	0	0	0	0	0	0	0	0	0	0	0	0	0	0	0	0	0	0	0	0	0	0	0	0	0
Dechloromonas aromatica [534]	0	0	0	0	0	0	0	0	0	0	0	0	0	0	0	0	0	0	0	0	0	0	0	0	0	0	0	0	0	0	0	0	0	0	0	0	0	0	0	0	0	0	0	0	0	0	0	0	0
Azospira oryzae [535]	0	0	0	0	0	0	0	0	2.35302e-06	0	0	0	0	0	0	0	0	0	0	0	0	0	0	0	0	0	0	0	0	0	0	0	0	0	0	0	0	0	0	0	0	0	0	2.49357e-06	0	0	0	4.02426e-07	0
Candidatus Accumulibacter phosphatis [536]	0	0	0	0	0	0	0	0	0	0	0	0	0	0	0	0	0	0	0	0	0	0	0	0	0	0	0	0	0	0	0	0	0	0	0	0	0	0	0	0	0	0	0	0	0	0	0	0	0
Thiobacillus denitrificans [537]	0	0	0	0	0	0	0	0	0	0	0	0	0	0	0	0	0	0	0	0	0	0	0	0	0	0	0	0	0	0	0	0	0	0	0	0	0	0	0	0	0	2.06363e-06	0	0	0	0	0	0	0
unnamed Limnobacter sp. MED105 [538]	0	0	0	0	0	0	0	0	0	0	0	0	0	0	0	0	0	0	0	0	0	0	0	0	0	0	0	0	0	0	0	0	0	0	0	0	0	0	0	0	0	0	0	0	0	0	0	0	0
Salinisphaera shabanensis [539]	0	0	0	0	0	0	0	0	0	0	0	0	0	0	0	0	0	0	0	0	0	0	0	0	0	0	0	0	0	0	0	0	0	0	0	0	0	0	0	0	0	0	0	0	0	0	0	0	0
Sulfolobus acidocaldarius [54]	0	0	0	0	0	0	0	0	0	0	0	0	0	0	0	0	0	0	0	0	0	0	0	0	0	0	0	0	0	0	0	0	0	0	0	0	0	0	0	0	0	0	0	0	0	0	0	0	0
Taylorella asinigenitalis [540]	0	0	0	0	0	0	0	0	0	0	0	0	0	0	0	0	0	0	0	0	0	0	0	0	0	0	0	0	0	0	0	0	0	0	0	0	0	0	0	0	0	0	0	0	0	0	0	0	0
Taylorella equigenitalis [541]	0	0	0	0	0	0	0	0	0	0	0	0	0	0	0	0	0	0	0	0	0	0	0	0	0	0	0	0	0	0	0	0	0	0	0	0	0	0	0	0	0	0	0	0	0	0	0	0	0
unnamed beta proteobacterium KB13 [542]	0	0	0	0	0	0	0	0	0	0	0	0	0	0	0	0	0	0	0	0	0	0	0	0	0	0	0	0	0	0	0	0	0	0	0	0	0	0	0	0	0	0	0	0	0	0	0	0	0
unnamed Methylophilales bacterium HTCC2181 [543]	0	0	0	0	0	0	0	0	0	0	0	0	0	0	0	0	0	0	0	0	0	0	0	0	0	0	0	0	0	0	0	0	0	0	0	0	0	0	0	0	0	0	0	0	0	0	0	0	0
Candidatus Blochmannia floridanus [544]	0	0	0	0	0	0	0	0	0	0	0	0	0	0	0	0	0	0	0	0	0	0	0	0	0	0	0	0	0	0	0	0	0	0	0	0	0	0	0	0	0	0	0	0	0	0	0	0	0
Candidatus Blochmannia vafer [545]	0	0	0	0	0	0	0	0	0	0	0	0	0	0	0	0	0	0	0	0	0	0	0	0	0	0	0	0	0	0	0	0	0	0	0	0	0	0	0	0	0	0	0	0	0	0	0	0	0
Candidatus Blochmannia pennsylvanicus [546]	0	0	0	0	0	0	0	0	0	0	0	0	0	0	0	0	0	0	0	0	0	0	0	0	0	0	0	0	0	0	0	0	0	0	0	0	0	0	0	0	0	0	0	0	0	0	0	0	0
Wigglesworthia glossinidia [547]	0	0	0	0	0	0	0	0	0	0	0	0	0	0	0	0	0	0	0	0	0	0	0	0	0	0	0	0	0	0	0	0	0	0	0	0	0	0	0	0	0	0	0	0	0	0	0	0	0
Wigglesworthia glossinidia [548]	0	0	0	0	0	0	0	0	0	0	0	0	0	0	0	0	0	0	0	0	0	0	0	0	0	0	0	0	0	0	0	0	0	0	0	0	0	0	0	0	0	0	0	0	0	0	0	0	0
Buchnera aphidicola [549]	0	0	0	0	0	0	0	0	0	0	0	0	0	0	0	0	0	0	0	0	0	0	0	0	0	0	0	0	0	0	0	0	0	0	0	0	0	0	0	0	0	0	0	0	0	0	0	0	0
Sulfolobus islandicus [55]	0	0	0	0	0	0	0	0	0	0	0	0	0	0	0	0	0	0	0	0	0	0	0	0	0	0	0	0	0	0	0	0	0	0	0	0	0	0	0	0	0	0	0	0	0	0	0	0	0
Buchnera aphidicola [550]	0	0	0	0	0	0	0	0	0	0	0	0	0	0	0	0	0	0	0	0	0	0	0	0	0	0	0	0	0	0	0	0	0	0	0	0	0	0	0	0	0	0	0	0	0	0	0	0	0
Buchnera aphidicola [551]	0	0	0	0	0	0	0	0	0	0	0	0	0	0	0	0	0	0	0	0	0	0	0	0	0	0	0	0	0	0	0	0	0	0	0	0	0	0	0	0	0	0	0	0	0	0	0	0	0
Buchnera aphidicola [552]	0	0	0	0	0	0	0	0	0	0	0	0	0	0	0	0	0	0	0	0	0	0	0	0	0	0	0	0	0	0	0	0	0	0	0	0	0	0	0	0	0	0	0	0	0	0	0	0	0
Buchnera aphidicola [553]	0	0	0	0	0	0	0	0	0	0	0	0	0	0	0	0	0	0	0	0	0	0	0	0	0	0	0	0	0	0	0	0	0	0	0	0	0	0	0	0	0	0	0	0	0	0	0	0	0
Buchnera aphidicola [554]	0	0	0	0	0	0	0	0	0	0	0	0	0	0	0	0	0	0	0	0	0	0	0	0	0	0	0	0	0	0	0	0	0	0	0	0	0	0	0	0	0	0	0	0	0	0	0	0	0
Buchnera aphidicola [555]	0	0	0	0	0	0	0	0	0	0	0	0	0	0	0	0	0	0	0	0	0	0	0	0	0	0	0	0	0	0	0	0	0	0	0	0	0	0	0	0	0	0	0	0	0	0	0	0	0
Candidatus Baumannia cicadellinicola [556]	0	0	0	0	0	0	0	0	0	0	0	0	0	0	0	0	0	0	0	0	0	0	0	0	0	0	0	0	0	0	0	0	0	0	0	0	0	0	0	0	0	0	0	0	0	0	0	0	0
Candidatus Riesia pediculicola [557]	0	0	0	0	0	0	0	0	0	0	0	0	0	0	0	0	0	0	0	0	0	0	0	0	0	0	0	0	0	0	0	0	0	0	0	0	0	0	0	0	0	0	0	0	0	0	0	0	0
Francisella tularensis [558]	0	0	0	0	0	0	0	0	0	0	0	0	0	0	0	0	0	0	0	0	0	0	0	0	0	0	0	0	0	0	0	0	0	0	0	0	0	0	0	0	0	0	0	0	0	0	0	0	0
Francisella novicida [559]	0	0	0	0	0	0	0	0	0	0	0	0	0	0	0	0	0	0	0	0	0	0	0	0	0	0	0	0	0	0	0	0	0	0	0	0	0	0	0	0	0	0	0	0	0	0	0	0	0
Sulfolobus solfataricus [56]	0	0	0	0	0	0	0	0	0	0	0	0	0	0	0	0	0	0	0	0	0	0	0	0	0	0	0	0	0	0	0	0	0	0	0	0	0	0	0	0	0	0	0	0	0	0	0	0	0
Francisella philomiragia [560]	0	0	0	0	0	0	0	0	0	0	0	0	0	0	0	0	0	0	0	0	0	0	0	0	0	0	0	0	0	0	0	0	0	0	0	0	0	0	0	0	0	0	0	0	0	0	0	0	0
unnamed Francisella sp. TX077308 [561]	0	0	0	0	0	0	0	0	0	0	0	0	0	0	0	0	0	0	0	0	0	0	0	0	0	0	0	0	0	0	0	0	0	0	0	0	0	0	0	0	0	0	0	0	0	0	0	0	0
Coxiella burnetii [562]	0	0	0	0	0	0	0	0	0	0	0	0	0	0	0	0	0	0	0	0	0	0	0	0	0	0	0	0	0	0	0	0	0	0	0	0	0	0	0	0	0	0	0	0	0	0	0	0	0
Calyptogena okutanii thioautotrophic gill symbiont [563]	0	0	0	0	0	0	0	0	0	0	0	0	0	0	0	0	0	0	0	0	0	0	0	0	0	0	0	0	0	0	0	0	0	0	0	0	0	0	0	0	0	0	0	0	0	0	0	0	0
Candidatus Ruthia magnifica [564]	0	0	0	0	0	0	0	0	0	0	0	0	0	0	0	0	0	0	0	0	0	0	0	0	0	0	0	0	0	0	0	0	0	0	0	0	0	0	0	0	0	0	0	0	0	0	0	0	0
Legionella pneumophila [565]	0	0	0	0	0	0	0	0	0	0	0	0	0	0	0	0	0	0	0	0	0	0	0	0	0	0	0	0	0	0	0	0	0	0	0	0	0	0	0	0	0	0	0	0	0	0	0	0	0
Legionella longbeachae [566]	0	0	0	0	0	0	0	0	0	0	0	0	0	0	0	0	0	0	0	0	0	0	0	0	0	0	0	0	0	0	0	0	0	0	0	0	0	0	0	0	0	0	0	0	0	0	0	0	0
Legionella drancourtii [567]	0	0	0	0	0	0	0	0	0	0	0	0	0	0	0	0	0	0	0	0	0	0	0	0	0	0	0	0	0	0	0	0	0	0	0	0	0	0	0	0	0	0	0	0	0	0	0	0	0
Rickettsiella grylli [568]	0	0	0	0	0	0	0	0	0	0	0	0	0	0	0	0	0	0	0	0	0	0	0	0	0	0	0	0	0	0	0	0	0	0	0	0	0	0	0	0	0	0	0	0	0	0	0	0	0
Magnetococcus marinus [569]	0	0	0	0	0	0	0	0	0	0	0	0	0	0	0	0	0	0	0	0	0	0	0	0	0	0	0	0	0	0	0	0	0	0	0	0	0	0	0	0	0	0	0	0	0	0	0	0	0
Acidianus hospitalis [57]	0	0	0	0	0	0	0	0	0	0	0	0	0	0	0	0	0	0	0	0	0	0	0	0	0	0	0	0	0	0	0	0	0	0	0	0	0	0	0	0	0	0	0	0	0	0	0	0	0
Mariprofundus ferrooxydans [570]	0	0	0	0	0	0	0	0	0	0	0	0	0	0	0	0	0	0	0	0	0	0	0	0	0	0	0	0	0	0	0	0	0	0	0	0	0	0	0	0	0	0	0	0	0	0	0	0	0
Acetobacter pasteurianus [571]	0	0	0	0	0	0	0	0	0	0	0	0	0	0	0	0	0	0	0	0	0	0	0	0	0	0	0	0	0	0	0	0	0	0	0	0	0	0	0	0	0	0	0	0	0	0	0	0	0
Acetobacter pomorum [572]	0	0	0	0	0	0	0	0	0	0	0	0	0	0	0	0	0	0	0	0	0	0	0	0	0	0	0	0	0	0	0	0	0	0	0	0	0	0	0	0	0	0	0	0	0	0	0	0	0
Gluconacetobacter diazotrophicus [573]	0	0	0	0	0	0	0	0	0	0	0	0	0	0	0	0	0	0	0	0	0	0	0	0	0	0	0	0	0	0	0	0	0	0	0	0	0	0	0	0	0	0	0	0	0	0	0	0	0
unnamed Gluconacetobacter sp. SXCC-1 [574]	0	0	0	0	0	0	0	0	0	0	0	0	0	0	0	0	0	0	0	0	0	0	0	0	0	0	0	0	0	0	0	0	0	0	0	0	0	0	0	0	0	0	0	0	0	0	0	0	0
Gluconacetobacter xylinus [575]	0	0	0	0	0	0	0	0	0	0	0	0	0	0	0	0	0	0	0	0	0	0	0	0	0	0	0	0	0	0	0	0	0	0	0	0	0	0	0	0	0	0	0	0	0	0	0	0	0
Gluconacetobacter hansenii [576]	0	0	0	0	0	0	0	0	0	0	0	0	0	0	0	0	0	0	0	0	0	0	0	0	0	0	0	0	0	0	0	0	0	0	0	0	0	0	0	0	0	0	0	0	0	0	0	0	0
Gluconobacter oxydans [577]	0	0	0	0	0	0	0	0	0	0	0	0	0	0	0	0	0	0	0	0	0	0	0	0	0	0	0	0	0	0	0	0	0	0	0	0	0	0	0	0	0	0	0	0	0	0	0	0	0
Acidiphilium multivorum/cryptum [578]	0	0	0	0	0	0	0	0	0	0	0	0	0	0	0	0	0	0	0	0	0	0	0	0	0	0	0	0	0	0	0	0	0	0	0	0	0	0	0	0	0	0	0	0	0	0	0	0	0
Granulibacter bethesdensis [579]	0	0	0	0	0	0	0	0	0	0	0	0	0	0	0	0	0	0	0	0	0	0	0	0	0	0	0	0	0	0	0	0	0	0	0	0	0	0	0	0	0	0	0	0	0	0	0	0	0
Ignisphaera aggregans [58]	0	0	0	0	0	0	0	0	0	0	0	0	0	0	0	0	0	0	0	0	0	0	0	0	0	0	0	0	0	0	0	0	0	0	0	0	0	0	0	0	0	0	0	0	0	0	0	0	0
Zymomonas mobilis [580]	0	0	0	0	0	0	0	0	0	0	0	0	0	0	0	0	0	0	0	0	0	0	0	0	0	0	0	0	0	0	0	0	0	0	0	0	0	0	0	0	0	0	0	0	0	0	0	0	0
Zymomonas mobilis [581]	0	0	0	0	0	0	0	0	0	0	0	0	0	0	0	0	0	0	0	0	0	0	0	0	0	0	0	0	0	0	0	0	0	0	0	0	0	0	0	0	0	0	0	0	0	0	0	0	0
Novosphingobium aromaticivorans [582]	0	0	0	0	0	0	0	0	0	0	0	0	0	0	0	0	0	0	0	0	0	0	0	0	0	0	0	0	0	0	0	0	0	0	0	0	0	0	0	0	0	0	0	0	0	0	0	0	0
Novosphingobium nitrogenifigens [583]	0	0	0	0	0	0	0	0	0	0	0	0	0	0	0	0	0	0	0	0	0	0	0	0	0	0	0	0	0	0	0	0	0	0	0	0	0	0	0	0	0	0	0	0	0	0	0	0	0
unnamed Novosphingobium sp. PP1Y [584]	0	0	0	0	0	0	0	0	0	0	0	0	0	0	0	0	0	0	0	0	0	0	0	0	0	0	0	0	0	0	0	0	0	0	0	0	0	0	0	0	0	0	0	0	0	0	0	0	0
unnamed Citromicrobium sp. JLT1363 [585]	0	0	0	0	0	0	0	0	0	0	0	0	0	0	0	0	0	0	0	0	0	0	0	0	0	0	0	0	0	0	0	0	0	0	0	0	0	0	0	0	0	0	0	0	0	0	0	0	0
Citromicrobium bathyomarinum [586]	0	0	0	0	0	0	0	0	0	0	0	0	0	0	0	0	0	0	0	0	0	0	0	0	0	0	0	0	0	0	0	0	0	0	0	0	0	0	0	0	0	0	0	0	0	0	0	0	0
unnamed Erythrobacter sp. SD-21 [587]	0	0	0	0	0	0	0	0	0	0	0	0	0	0	0	0	0	0	0	0	0	0	0	0	0	0	0	0	0	0	0	0	0	0	0	0	0	0	0	0	0	0	0	0	0	0	0	0	0
Erythrobacter litoralis [588]	0	0	0	0	0	0	0	0	0	0	0	0	0	0	0	0	0	0	0	0	0	0	0	0	0	0	0	0	0	0	0	0	0	0	0	0	0	0	0	0	0	0	0	0	0	0	0	0	0
unnamed Erythrobacter sp. NAP1 [589]	0	0	0	0	0	0	0	0	0	0	0	0	0	0	0	0	0	0	0	0	0	0	0	0	0	0	0	0	0	0	0	0	0	0	0	0	0	0	0	0	0	0	0	0	0	0	0	0	0
Staphylothermus marinus [59]	0	0	0	0	0	0	0	0	0	0	0	0	0	0	0	0	0	0	0	0	0	0	0	0	0	0	0	0	0	0	0	0	0	0	0	0	0	0	0	0	0	0	0	0	0	0	0	0	0
Sphingobium japonicum [590]	0	0	0	0	0	0	0	0	0	0	0	0	0	0	0	0	0	0	0	0	0	0	0	0	0	0	0	0	0	0	0	0	0	0	0	0	0	0	0	0	0	0	0	0	0	0	0	0	0
Sphingobium chlorophenolicum [591]	0	0	0	0	0	0	0	0	0	0	0	0	0	0	0	0	0	0	0	0	0	0	0	0	0	0	0	0	0	0	0	0	0	0	0	0	0	0	0	0	0	0	0	0	0	0	0	0	0
unnamed Sphingomonas sp. SKA58 [592]	0	0	0	0	0	0	0	0	0	0	0	0	0	0	0	0	0	0	0	0	0	0	0	0	0	0	0	0	0	0	0	0	0	0	0	0	0	0	0	0	0	0	0	0	0	0	0	0	0
unnamed Sphingobium sp. SYK-6 [593]	0	0	0	0	0	0	0	0	0	0	0	0	0	0	0	0	0	0	0	0	0	0	0	0	0	0	0	0	0	0	0	0	0	0	0	0	0	0	0	0	0	0	0	0	0	0	0	0	0
unnamed Sphingomonas sp. S17 [594]	0	0	0	0	0	0	0	0	0	0	0	0	0	0	0	0	0	0	0	0	0	0	0	0	0	0	0	0	0	0	0	0	0	0	0	0	0	0	0	0	0	0	0	0	0	0	0	0	0
Sphingomonas wittichii [595]	0	0	0	0	3.73276e-06	0	0	0	0	0	0	0	0	0	0	0	0	0	0	0	0	0	0	0	0	0	0	0	0	0	0	0	0	0	0	0	0	0	0	0	0	0	0	0	0	0	0	0	0
Sphingopyxis alaskensis [596]	0	0	0	0	0	0	0	0	0	0	0	0	0	0	0	0	0	0	0	0	0	0	0	0	0	0	0	0	0	0	0	0	0	0	0	0	0	0	0	0	0	0	0	0	0	0	0	0	0
Ketogulonicigenium vulgare [597]	0	0	0	0	0	0	0	0	0	0	0	0	0	0	0	0	0	0	0	0	0	0	0	0	0	0	0	0	0	0	0	0	0	0	0	0	0	0	0	0	0	0	0	0	0	0	0	0	0
Paracoccus denitrificans [598]	0	0	0	0	0	0	0	0	0	0	0	0	0	0	0	0	0	0	0	0	0	0	0	0	0	0	0	0	0	0	0	0	0	0	0	0	0	0	0	0	0	0	0	0	0	0	0	0	0
Paracoccus denitrificans [599]	0	0	0	0	0	0	0	0	0	0	0	0	0	0	0	0	0	0	0	0	0	0	0	0	0	0	0	0	0	0	0	0	0	0	0	0	0	0	0	0	0	0	0	0	0	0	0	0	0
Methanocorpusculum labreanum [6]	0	0	0	0	0	0	0	0	0	0	0	0	0	0	0	0	0	0	0	0	0	0	0	0	0	0	0	0	0	0	0	0	0	0	0	0	0	0	0	0	0	0	0	0	0	0	0	0	0
Staphylothermus hellenicus [60]	0	0	0	0	0	0	0	0	0	0	0	0	0	0	0	0	0	0	0	0	0	0	0	0	0	0	0	0	0	0	0	0	0	0	0	0	0	0	0	0	0	0	0	0	0	0	0	0	0
unnamed Paracoccus sp. TRP [600]	0	0	0	0	0	0	0	0	0	0	0	0	0	0	0	0	0	0	0	0	0	0	0	0	0	0	0	0	0	0	0	0	0	0	0	0	0	0	0	0	0	0	0	0	0	0	0	0	0
Rhodobacter sphaeroides [601]	0	0	6.38913e-07	0	0	0	0	0	0	0	0	0	0	0	0	0	0	0	0	0	0	0	0	0	0	0	0	0	0	0	0	0	0	0	0	0	0	0	0	0	0	0	0	0	0	0	0	0	0
Rhodobacter sphaeroides [602]	0	0	0	0	0	0	0	0	0	0	0	0	0	0	0	0	0	0	0	0	0	0	0	0	0	0	0	0	0	0	0	0	0	0	0	0	0	0	0	0	0	0	0	0	0	0	0	0	0
unnamed Rhodobacter sp. SW2 [603]	0	0	0	0	0	0	0	0	0	0	0	0	0	0	0	0	0	0	0	0	0	0	0	0	0	0	0	0	0	0	0	0	0	0	0	0	0	0	0	0	0	0	0	0	0	0	0	0	0
Rhodobacter capsulatus [604]	0	0	0	0	0	0	0	0	0	0	0	0	0	0	0	0	0	0	0	0	0	0	0	0	0	0	0	0	0	0	0	0	0	0	0	0	0	0	0	0	0	0	0	0	0	0	0	0	0
Roseobacter denitrificans [605]	0	0	0	0	0	0	0	0	0	0	0	3.27914e-07	0	0	0	0	0	0	0	0	1.64411e-06	0	1.30272e-06	0	0	0	0	0	0	0	0	0	0	0	0	0	0	0	0	0	0	0	0	0	0	0	0	0	0
Roseobacter litoralis [606]	0	0	0	0	0	0	0	0	0	0	0	3.30928e-07	0	0	0	0	0	0	0	0	1.65923e-06	0	1.3147e-06	0	0	0	0	0	0	0	0	0	0	0	0	0	0	0	0	0	0	0	0	0	0	0	0	0	0
unclassified Sulfitobacter [607]	0	0	0	0	0	0	0	0	0	0	0	0	0	0	0	0	0	0	0	0	0	0	0	0	0	0	0	0	0	0	0	0	0	0	0	0	0	0	0	0	0	0	0	0	0	0	0	0	0
unnamed Roseobacter sp. GAI101 [608]	0	0	0	0	0	0	0	0	0	0	0	0	0	0	0	0	0	0	0	0	0	0	0	0	0	0	0	0	0	0	0	0	0	0	0	0	0	0	0	0	0	0	0	0	0	0	0	0	0
Oceanibulbus indolifex [609]	0	0	0	0	0	0	0	0	0	0	0	0	0	0	0	0	0	0	0	0	0	0	0	0	0	0	0	0	0	0	0	0	0	0	0	0	0	0	0	0	0	0	0	0	0	0	0	0	0
Desulfurococcus kamchatkensis [61]	0	0	0	0	0	0	0	0	0	0	0	0	0	0	0	0	0	0	0	0	0	0	0	0	0	0	0	0	0	0	0	0	0	0	0	0	0	0	0	0	0	0	0	0	0	0	0	0	0
unnamed Roseovarius sp. 217 [610]	0	0	0	0	0	0	0	0	0	0	0	0	0	0	0	0	0	0	0	0	0	0	0	0	0	0	0	0	0	0	0	0	0	0	0	0	0	0	0	0	0	0	0	0	0	0	0	0	0
unnamed Roseovarius sp. TM1035 [611]	0	0	0	0	0	0	0	0	0	0	0	0	0	0	0	0	0	0	0	0	0	0	0	0	0	0	0	0	0	0	0	0	0	0	0	0	0	0	0	0	0	0	0	0	0	0	0	0	0
unnamed Roseobacter sp. AzwK-3b [612]	0	0	0	0	0	0	0	0	0	0	0	0	0	0	0	0	0	0	0	0	0	0	0	0	0	0	0	0	0	0	0	0	0	0	0	0	0	0	0	0	0	0	0	0	0	0	0	0	0
Roseovarius nubinhibens [613]	0	0	0	0	0	0	0	0	0	0	0	0	0	0	0	0	0	0	0	0	0	0	0	0	0	0	0	0	0	0	0	0	0	0	0	0	0	0	0	0	0	0	0	0	0	0	0	0	0
unnamed Rhodobacteraceae bacterium KLH11 [614]	0	0	0	0	0	0	0	0	0	0	0	0	0	0	0	0	0	0	0	0	0	0	0	0	0	0	0	0	0	0	0	0	0	0	0	0	0	0	0	0	0	0	0	0	0	0	0	0	0
Ruegeria lacuscaerulensis [615]	0	0	0	0	0	0	0	0	0	0	0	0	0	0	0	0	0	0	0	0	0	0	0	0	0	0	0	0	0	0	0	0	0	0	0	0	0	0	0	0	0	0	0	0	0	0	0	0	0
Ruegeria pomeroyi [616]	0	0	0	0	0	0	0	0	0	0	0	0	0	0	0	0	0	0	0	0	0	0	0	0	0	0	0	0	0	0	0	0	0	0	0	0	0	0	0	0	0	0	0	0	0	0	0	0	0
unnamed Ruegeria sp. TM1040 [617]	0	0	0	0	0	0	0	0	0	0	0	0	0	0	0	0	0	0	0	0	0	0	0	0	0	0	0	0	0	0	0	0	0	0	0	0	0	0	0	0	0	0	0	0	0	0	0	0	0
unnamed Silicibacter sp. TrichCH4B [618]	0	0	0	0	0	0	0	0	0	0	0	0	0	0	0	0	0	0	0	0	0	0	0	0	0	0	0	0	0	0	0	0	0	0	0	0	0	0	0	0	0	0	0	0	0	0	0	0	0
Phaeobacter gallaeciensis [619]	0	0	0	0	0	0	0	0	0	0	0	0	0	0	0	0	0	0	0	0	0	0	0	0	0	0	0	0	0	0	0	0	0	0	0	0	0	0	0	0	0	0	0	0	0	0	0	0	0
Desulfurococcus mucosus [62]	0	0	0	0	0	0	0	0	0	0	0	0	0	0	0	0	0	0	0	0	0	0	0	0	0	0	0	0	0	0	0	0	0	0	0	0	0	0	0	0	0	0	0	0	0	0	0	0	0
unnamed Ruegeria sp. R11 [620]	0	0	0	0	0	0	0	0	0	0	0	0	0	0	0	0	0	0	0	0	0	0	0	0	0	0	0	0	0	0	0	0	0	0	0	0	0	0	0	0	0	0	0	0	0	0	0	0	0
unnamed Roseobacter sp. SK209-2-6 [621]	0	0	0	0	0	0	0	0	0	0	0	0	0	0	0	0	0	0	0	0	0	0	0	0	0	0	0	0	0	0	0	0	0	0	0	0	0	0	0	0	0	0	0	0	0	0	0	0	0
unnamed Rhodobacterales bacterium Y4I [622]	0	0	0	0	0	0	0	0	0	0	0	0	0	0	0	0	0	0	0	0	0	0	0	0	0	0	0	0	4.53765e-06	0	0	0	0	0	0	0	0	0	0	0	0	0	0	0	0	0	0	0	0
unnamed Roseobacter sp. MED193 [623]	0	0	0	0	0	0	0	0	0	0	0	0	0	0	0	0	0	0	0	0	0	0	0	0	0	0	0	0	0	0	0	0	0	0	0	0	0	0	0	0	0	0	0	0	0	0	0	0	0
Pelagibaca bermudensis [624]	0	3.02875e-06	0	0	0	0	0	0	0	0	0	0	0	0	0	0	0	0	0	0	0	0	0	0	0	0	0	0	0	0	0	0	0	0	0	0	0	0	0	0	0	0	0	0	0	0	0	0	0
unnamed Citreicella sp. SE45 [625]	0	0	0	0	0	0	0	0	0	0	0	0	0	0	0	0	0	0	0	0	0	0	0	0	0	0	0	0	0	0	0	0	0	0	0	0	0	0	0	0	0	0	0	0	0	0	0	0	0
Sagittula stellata [626]	0	0	0	0	0	0	0	0	0	0	0	0	0	0	0	0	0	0	0	0	0	0	0	0	0	0	0	0	0	0	0	0	0	0	0	0	0	0	0	0	0	0	0	0	0	0	0	0	0
Oceanicola batsensis [627]	0	0	0	0	0	0	0	0	0	0	0	0	0	0	0	0	0	0	0	0	0	0	0	0	0	0	0	0	0	0	0	0	0	0	0	0	0	0	0	0	0	0	0	0	0	0	0	0	0
Oceanicola granulosus [628]	0	0	0	0	0	0	0	0	0	0	0	0	0	0	0	0	0	0	0	0	0	0	0	0	0	0	0	0	0	0	0	0	0	0	0	0	0	0	0	0	0	0	0	0	0	0	0	0	0
Maritimibacter alkaliphilus [629]	0	0	0	0	0	0	0	0	0	0	0	0	0	0	0	0	0	0	0	0	0	0	0	0	0	0	0	0	0	0	0	0	0	0	0	0	0	0	0	0	0	0	0	0	0	0	0	0	0
Thermosphaera aggregans [63]	0	0	0	0	0	0	0	0	0	0	0	0	0	0	0	0	0	0	0	0	0	0	0	0	0	0	0	0	0	0	0	0	0	0	0	0	0	0	0	0	0	0	0	0	0	0	0	0	0
Dinoroseobacter shibae [630]	0	0	0	0	0	0	0	0	0	0	0	0	0	0	0	0	0	0	0	0	0	0	0	0	0	0	0	0	0	0	0	0	0	0	0	0	0	0	0	0	0	0	0	0	0	0	0	0	0
unnamed Jannaschia sp. CCS1 [631]	0	0	0	0	0	0	0	0	0	0	0	0	0	0	0	0	0	0	0	0	0	0	0	0	0	0	0	0	0	0	0	0	0	0	0	0	0	0	0	0	0	0	0	0	0	0	0	0	0
Loktanella vestfoldensis [632]	0	0	0	0	0	0	0	0	0	0	0	0	0	0	0	0	0	0	0	0	0	0	0	0	0	0	0	0	0	0	0	0	0	0	0	0	0	0	0	0	0	0	0	0	0	0	0	0	0
unnamed Roseobacter sp. CCS2 [633]	0	0	0	0	0	0	0	0	0	0	0	0	0	0	0	0	0	0	0	0	0	0	0	0	0	0	0	0	0	0	0	0	0	0	0	0	0	0	0	0	0	0	0	0	0	0	0	0	0
Octadecabacter antarcticus [634]	0	0	0	0	0	0	0	0	0	0	0	0	0	0	0	0	0	0	0	0	0	0	0	0	0	0	0	0	0	0	0	0	0	0	0	0	0	0	0	0	0	0	0	0	0	0	0	0	0
Octadecabacter antarcticus [635]	0	0	0	0	0	0	0	0	0	0	0	0	0	0	0	0	0	0	0	0	0	0	0	0	0	0	0	0	0	0	0	0	0	0	0	0	0	0	0	0	0	0	0	0	0	0	0	0	0
unnamed Thalassiobium sp. R2A62 [636]	0	0	0	0	0	0	0	0	0	0	0	0	0	0	0	0	0	0	0	0	0	0	0	0	0	0	0	0	0	0	0	0	0	0	0	0	0	0	0	0	0	0	0	0	0	0	0	0	0
unnamed Rhodobacteraceae bacterium HTCC2083 [637]	0	0	0	0	0	0	0	0	0	0	0	0	0	0	0	0	0	0	0	0	0	0	0	0	0	0	0	0	0	0	0	0	0	0	0	0	0	0	0	0	0	0	0	0	0	0	0	0	0
unnamed Rhodobacteraceae bacterium HTCC2150 [638]	0	0	0	0	0	0	0	0	0	0	0	3.38587e-07	0	0	0	0	0	0	0	0	1.69762e-06	0	1.34513e-06	0	0	0	0	0	0	0	0	0	0	0	0	0	0	0	0	0	0	0	0	0	0	0	0	0	0
Rhodospirillum rubrum [639]	0	0	0	0	0	0	0	0	0	0	0	0	0	0	0	0	0	0	0	0	0	0	0	0	0	0	0	0	0	0	0	0	0	0	0	0	0	0	0	0	0	0	0	0	0	0	0	0	0
Hyperthermus butylicus [64]	0	0	0	0	0	0	0	0	0	0	0	0	0	0	0	0	0	0	0	0	0	0	0	0	0	0	0	0	0	0	0	0	0	0	0	0	0	0	0	0	0	0	0	0	0	0	0	0	0
unnamed Azospirillum sp. B510 [640]	0	0	0	0	0	0	0	0	0	0	0	0	0	0	0	0	0	0	0	0	0	0	0	0	0	0	0	0	0	0	0	0	0	0	0	0	0	0	0	0	0	0	0	0	0	0	0	0	0
Azospirillum lipoferum [641]	0	0	0	0	0	0	0	0	0	0	0	0	0	0	0	0	0	0	0	0	0	0	0	0	0	0	0	0	0	0	0	0	0	0	0	0	0	0	0	0	0	0	0	0	0	0	0	0	0
Azospirillum brasilense [642]	0	0	0	0	0	0	0	0	0	0	0	0	0	0	0	0	0	0	0	0	0	0	0	0	0	0	0	0	0	0	0	0	0	0	0	0	0	0	0	0	0	0	0	0	0	0	0	0	0
Rhodospirillum centenum [643]	0	0	0	0	0	0	0	0	0	0	0	1.66343e-07	0	0	0	0	0	0	0	0	0	0	0	0	0	0	0	0	0	0	0	0	0	0	0	0	0	0	0	0	0	0	0	0	0	0	0	4.06701e-07	0
Magnetospirillum magneticum [644]	0	0	0	0	0	0	0	0	0	0	0	0	0	0	0	0	0	0	0	0	0	0	0	0	0	0	0	0	0	0	0	0	0	0	0	0	0	0	0	0	0	0	0	0	0	0	0	0	0
unnamed alpha proteobacterium BAL199 [645]	0	0	0	0	0	0	0	0	0	0	0	0	0	0	0	0	0	0	0	0	0	0	0	0	0	0	0	0	0	0	0	0	0	0	0	0	0	0	0	0	0	0	0	0	0	0	0	0	0
Asticcacaulis excentricus [646]	0	0	0	0	0	0	0	0	0	0	0	0	0	0	0	0	0	0	0	0	0	0	0	0	0	0	0	0	0	0	0	0	0	0	0	0	0	0	0	0	0	0	0	0	0	0	0	0	0
Asticcacaulis biprosthecium [647]	0	0	0	0	0	0	0	0	0	0	0	0	0	0	0	0	0	0	0	0	0	0	0	0	0	0	0	0	0	0	0	0	0	0	0	0	0	0	0	0	0	0	0	0	0	0	0	0	0
unnamed Brevundimonas sp. BAL3 [648]	0	0	0	0	0	0	0	0	0	0	0	0	0	0	0	0	0	0	0	0	0	0	0	0	0	0	0	0	0	6.78966e-06	0	0	0	0	0	0	0	0	0	0	0	0	0	0	0	0	0	0	0
Brevundimonas diminuta [649]	0	0	0	0	0	0	0	0	0	0	0	0	0	0	0	0	0	0	0	0	0	0	0	0	0	0	0	0	0	0	0	0	0	1.78947e-05	0	0	0	0	0	0	0	0	0	0	0	0	0	0	0
Pyrolobus fumarii [65]	0	0	0	0	0	0	0	0	0	0	0	0	0	0	0	0	0	0	0	0	0	0	0	0	0	0	0	0	0	0	0	0	0	0	0	0	0	0	0	0	0	0	0	0	0	0	0	0	0
Brevundimonas subvibrioides [650]	0	0	0	0	0	0	0	0	0	0	0	0	0	0	0	0	0	0	0	0	0	0	0	0	0	0	0	0	0	0	0	0	0	0	0	0	0	0	0	0	0	0	0	0	0	0	0	0	0
Caulobacter vibrioides [651]	0	0	0	0	0	0	0	0	0	0	0	0	0	0	0	0	0	0	0	0	0	0	0	0	0	0	0	0	0	0	0	0	0	0	0	0	0	0	0	0	0	0	0	0	0	0	0	0	0
Caulobacter segnis [652]	0	0	0	0	0	0	0	0	0	0	0	0	0	0	0	0	0	0	0	0	0	0	0	0	0	0	0	0	0	0	0	0	0	0	0	0	0	0	0	0	0	0	0	0	0	0	0	0	0
unnamed Caulobacter sp. K31 [653]	0	0	0	0	0	0	0	0	0	0	0	0	0	0	0	0	0	0	0	0	0	0	0	0	0	0	0	0	0	0	0	0	0	0	0	0	0	0	0	0	0	0	0	0	0	0	0	0	0
Phenylobacterium zucineum [654]	0	0	0	0	0	0	0	0	0	0	0	0	0	0	0	0	0	7.01099e-07	0	0	0	0	0	0	0	0	0	0	0	0	0	0	0	0	0	0	0	0	0	0	0	0	0	0	0	0	0	0	0
unnamed Oceanicaulis sp. HTCC2633 [655]	0	0	0	0	0	0	0	0	0	0	0	0	0	0	0	0	0	0	0	0	0	0	0	0	0	0	0	0	0	0	0	0	0	0	0	0	0	0	0	0	0	0	0	0	0	0	0	0	0
Maricaulis maris [656]	0	0	0	0	0	0	0	0	0	0	0	0	0	0	0	0	0	0	0	0	0	0	0	0	0	0	0	0	0	0	0	0	0	0	0	0	0	0	0	0	0	0	0	0	0	0	0	0	0
Hyphomicrobium denitrificans [657]	0	0	0	0	0	0	0	0	0	0	0	0	0	0	0	0	0	0	0	0	0	0	0	0	0	0	0	0	0	0	0	0	0	0	0	0	0	0	0	0	0	0	0	0	0	0	0	0	0
unnamed Hyphomicrobium sp. MC1 [658]	0	0	0	0	0	0	0	0	0	0	0	0	0	0	0	0	0	0	0	0	0	0	0	0	0	0	0	0	0	0	0	0	0	0	0	0	0	0	0	0	0	0	0	0	0	0	0	0	1.9363e-06
Rhodomicrobium vannielii [659]	0	0	0	0	0	0	0	0	0	0	0	0	0	0	0	0	0	0	0	0	0	0	0	0	0	0	0	0	0	0	0	0	0	0	0	0	0	0	0	0	0	0	0	0	0	0	0	0	0
Aeropyrum pernix [66]	0	0	0	0	0	0	0	0	0	0	0	0	0	0	0	0	0	0	0	0	0	0	0	0	0	0	0	0	0	0	0	0	0	0	0	0	0	0	0	0	0	0	0	0	0	0	0	0	0
unclassified Pseudovibrio [660]	0	0	0	0	0	0	0	0	0	0	0	0	0	0	0	0	0	0	0	0	0	0	0	0	0	0	0	0	0	0	0	0	0	0	0	0	0	0	0	0	0	0	0	0	0	0	0	0	0
Labrenzia alexandrii [661]	0	0	0	0	0	0	0	0	0	0	0	0	0	0	0	0	0	0	0	0	0	0	0	0	0	0	0	0	0	0	0	0	0	0	0	0	0	0	0	0	0	0	0	0	0	0	0	0	0
Labrenzia aggregata [662]	0	0	0	0	0	0	0	0	0	0	0	0	0	0	0	0	0	0	0	0	0	0	0	0	0	0	0	0	0	0	0	0	0	0	0	0	0	0	0	0	0	0	0	0	0	0	0	0	0
unnamed Roseibium sp. TrichSKD4 [663]	0	0	0	0	0	0	0	0	0	0	0	0	0	0	0	0	0	0	0	0	0	0	0	0	0	0	0	0	0	0	0	0	0	0	0	0	0	0	0	0	0	0	0	0	0	0	0	0	0
Polymorphum gilvum [664]	0	0	0	0	0	0	0	0	0	0	0	0	0	0	0	0	0	0	0	0	0	0	5.04492e-07	0	0	0	0	0	0	0	0	0	0	0	0	0	0	0	0	0	0	0	0	0	0	0	0	0	0
Aurantimonas manganoxydans [665]	0	0	0	0	0	0	0	0	0	0	0	0	0	0	0	0	0	0	0	0	0	0	0	0	0	0	0	0	0	0	0	0	0	0	0	0	0	0	0	0	0	0	0	0	0	0	0	0	0
Fulvimarina pelagi [666]	0	0	0	0	0	0	0	0	0	0	0	0	0	0	0	0	0	0	0	0	0	0	0	0	0	0	0	0	0	0	0	0	0	0	0	0	0	0	0	0	0	0	0	0	0	0	0	0	0
Brucella melitensis [667]	0	0	0	0	0	0	0	0	0	0	0	0	0	0	0	0	0	0	0	0	0	0	0	0	0	0	0	0	0	0	0	0	0	0	0	0	0	0	0	0	0	0	0	0	0	0	0	0	0
Ochrobactrum anthropi [668]	0	0	0	0	0	0	0	0	0	0	0	0	0	0	0	0	0	0	0	0	0	0	0	0	0	0	0	0	0	0	0	0	0	0	0	0	0	0	0	0	0	0	0	0	0	0	0	0	0
Ochrobactrum intermedium [669]	0	0	0	0	0	0	0	0	0	0	0	0	0	0	0	0	0	0	0	0	0	0	0	0	0	0	0	0	0	0	0	0	0	0	0	0	0	0	0	0	0	0	0	0	0	0	0	0	5.97469e-06
Acidilobus saccharovorans [67]	0	0	0	0	0	0	0	0	0	0	0	0	0	0	0	0	0	0	0	0	0	0	0	0	0	0	0	0	0	0	0	0	0	0	0	0	0	0	0	0	0	0	0	0	0	0	0	0	0
Mesorhizobium loti [670]	0	0	0	0	0	0	0	0	0	0	0	0	0	0	0	0	0	0	0	0	0	0	0	0	0	0	0	0	0	0	0	0	0	0	0	0	0	0	0	0	0	0	0	0	0	0	0	0	0
Mesorhizobium opportunistum [671]	0	0	0	0	0	0	0	0	0	0	0	0	0	0	0	0	0	0	0	0	0	0	0	0	0	0	0	0	0	0	0	0	0	0	0	0	0	0	0	0	0	0	0	0	0	0	0	0	0
Mesorhizobium ciceri [672]	0	0	0	0	0	0	0	0	0	0	0	0	0	0	0	0	0	0	0	0	0	0	0	0	0	0	0	0	0	0	0	0	0	0	0	0	0	0	0	0	0	0	0	0	0	0	0	0	0
unnamed Chelativorans sp. BNC1 [673]	0	0	0	0	0	0	0	0	0	0	0	0	0	0	0	0	0	0	0	0	0	0	0	0	0	0	0	0	0	0	0	0	0	0	0	0	0	0	0	0	0	0	0	0	0	0	0	0	0
Agrobacterium fabrum [674]	0	0	0	0	0	0	0	0	0	0	0	0	0	0	0	0	0	0	0	0	0	0	0	0	0	0	0	0	0	0	0	0	0	0	0	0	0	0	0	0	0	0	0	0	0	0	0	0	0
Agrobacterium tumefaciens [675]	0	0	0	0	0	0	0	0	0	0	0	0	0	0	0	0	0	0	0	0	0	0	0	0	0	0	0	0	0	0	0	0	0	0	0	0	0	0	0	0	0	0	0	0	0	0	0	0	0
unnamed Agrobacterium sp. H13-3 [676]	0	0	0	0	0	0	0	0	0	0	0	0	0	0	0	0	0	0	0	0	0	0	0	0	0	0	0	0	0	0	0	0	0	0	0	0	0	0	0	0	0	0	0	0	0	0	0	0	0
Sinorhizobium fredii [677]	0	0	0	0	0	0	0	0	0	0	0	0	0	0	0	0	0	0	0	0	0	0	0	0	0	0	0	0	0	0	0	0	0	0	0	0	0	0	0	0	0	0	0	0	0	0	0	0	0
Sinorhizobium fredii [678]	0	0	0	0	0	0	0	0	0	0	0	0	0	0	0	0	0	0	0	0	0	0	0	0	0	0	0	0	0	0	0	0	0	0	0	0	0	0	0	0	0	0	0	0	0	0	0	0	0
Sinorhizobium meliloti [679]	0	0	0	0	0	0	0	0	0	0	0	0	0	0	0	0	0	0	0	0	0	0	0	0	0	0	0	0	0	0	0	0	0	0	0	0	0	0	0	0	0	0	0	0	0	0	0	0	0
Ignicoccus hospitalis [68]	0	0	0	0	0	0	0	0	0	0	0	0	0	0	0	0	0	0	0	0	0	0	0	0	0	0	0	0	0	0	0	0	0	0	0	0	0	0	0	0	0	0	0	0	0	0	0	0	0
Sinorhizobium medicae [680]	0	0	0	0	0	0	0	0	0	0	0	0	0	0	0	0	0	0	0	0	0	0	0	0	0	0	0	0	0	0	0	0	0	0	0	0	0	0	0	0	0	0	0	0	0	0	0	0	0
Rhizobium leguminosarum [681]	0	0	0	0	0	0	0	0	0	0	0	0	0	0	0	0	0	0	0	0	0	0	0	0	0	0	0	0	0	0	0	0	0	0	0	0	0	0	0	0	0	0	0	0	0	0	0	0	0
Rhizobium etli [682]	0	0	0	0	0	0	0	0	0	0	0	0	0	0	0	0	0	0	0	0	0	0	0	0	0	0	0	0	0	0	0	0	0	0	0	0	0	0	0	0	0	0	0	0	0	0	0	0	0
Rhizobium etli [683]	0	0	0	0	0	0	0	0	0	0	0	0	0	0	0	0	0	0	0	0	0	0	0	0	0	0	0	0	0	0	0	0	0	0	0	0	0	0	0	0	0	0	0	0	0	0	0	0	0
Rhizobium leguminosarum [684]	0	0	0	0	0	0	0	0	0	0	0	0	0	0	0	0	0	0	0	0	0	0	0	0	0	0	0	0	0	0	0	0	0	0	0	0	0	0	0	0	0	0	0	0	0	0	0	0	0
Agrobacterium tumefaciens [685]	0	0	0	0	0	0	0	0	0	0	0	0	0	0	0	0	0	0	0	0	0	0	0	0	0	0	0	0	0	0	0	0	0	0	0	0	0	0	0	0	0	0	0	0	0	0	0	0	0
Agrobacterium vitis [686]	0	0	0	0	0	0	0	0	0	0	0	0	0	0	0	0	0	0	0	0	0	0	0	0	0	0	0	0	0	0	0	0	0	0	0	0	0	0	0	0	0	0	0	0	0	0	0	0	0
Hoeflea phototrophica [687]	0	0	0	0	0	0	0	0	0	0	0	0	0	0	0	0	0	0	0	0	0	0	0	0	0	0	0	0	0	0	0	0	0	0	0	0	0	0	0	0	0	0	7.36639e-07	0	0	0	0	0	0
Methylosinus trichosporium [688]	0	0	0	0	0	0	0	0	0	0	0	0	0	0	0	0	0	0	0	0	0	0	0	0	0	0	0	0	0	0	0	0	0	0	0	0	0	0	0	0	0	0	0	0	0	0	0	0	0
unnamed Methylocystis sp. ATCC 49242 [689]	0	0	0	0	0	0	0	0	0	0	0	0	0	0	0	0	0	0	0	0	0	0	0	0	0	0	0	0	0	0	0	0	0	0	0	0	0	0	0	0	0	0	0	0	0	0	0	0	0
Thermoplasma acidophilum [69]	0	0	0	0	0	0	0	0	0	0	0	0	0	0	0	0	0	0	0	0	0	0	0	0	0	0	0	0	0	0	0	0	0	0	0	0	0	0	0	0	0	0	0	0	0	0	0	0	0
Methylocella silvestris [690]	0	0	0	0	0	0	0	0	0	0	0	0	0	0	0	0	0	0	0	0	0	0	0	0	0	0	0	0	0	0	0	0	0	0	0	0	0	0	0	0	0	0	0	0	0	0	0	0	0
Beijerinckia indica [691]	0	0	0	0	0	0	0	0	0	0	0	0	0	0	0	0	0	0	0	0	0	0	0	0	0	0	0	0	0	0	0	0	0	0	0	0	0	0	0	0	0	0	0	0	0	0	0	0	0
Oligotropha carboxidovorans [692]	0	0	0	0	0	0	0	0	0	0	0	0	0	0	0	0	0	0	0	0	0	0	0	0	0	0	0	0	1.66031e-06	0	0	0	0	0	0	0	0	0	0	0	0	0	0	0	0	0	0	0	0
unnamed Afipia sp. 1NLS2 [693]	0	0	0	0	0	0	0	0	0	0	0	0	0	0	0	0	0	0	0	0	0	0	0	0	0	0	0	0	0	0	0	0	0	0	0	0	0	0	0	0	0	0	0	0	0	0	0	0	0
unnamed Bradyrhizobiaceae bacterium SG-6C [694]	0	0	0	0	0	0	0	0	0	0	0	0	0	0	0	0	0	0	0	0	0	0	0	0	0	0	0	0	0	0	0	0	0	0	0	0	0	0	0	0	0	0	0	0	0	0	0	0	0
unnamed Nitrobacter sp. Nb-311A [695]	0	0	0	0	0	0	0	0	0	0	0	0	0	0	0	0	0	0	0	0	0	0	0	0	0	0	0	0	0	0	0	0	0	0	0	0	0	0	0	0	0	0	0	0	0	0	0	0	0
Nitrobacter winogradskyi [696]	0	0	0	0	0	0	0	0	0	0	0	0	0	0	0	0	0	0	0	0	0	0	0	0	0	0	0	0	0	0	0	0	0	0	0	0	0	0	0	0	0	0	0	0	0	0	0	0	0
Nitrobacter hamburgensis [697]	0	0	0	0	0	0	0	0	0	0	0	0	0	0	0	0	0	0	0	0	0	0	0	0	0	0	0	0	0	0	0	0	0	0	0	0	0	0	0	0	0	0	0	0	0	0	0	0	0
Bradyrhizobium japonicum [698]	0	0	0	0	0	0	0	0	0	0	0	0	0	0	0	0	0	0	0	0	0	0	0	0	0	0	0	0	0	0	0	0	0	0	0	0	0	0	0	0	0	0	0	0	0	0	0	0	0
Bradyrhizobium japonicum [699]	0	0	0	0	0	0	0	0	0	0	0	0	0	0	0	0	0	0	0	0	0	0	0	0	0	0	0	0	0	0	0	0	0	0	0	0	0	0	0	0	0	0	0	0	0	0	0	0	0
Methanosarcina acetivorans [7]	0	0	0	0	0	0	0	0	0	0	0	0	0	0	0	0	0	0	0	0	0	0	0	0	0	0	0	0	0	0	0	0	0	0	0	0	0	0	0	0	0	0	0	0	0	0	0	0	0
Thermoplasma volcanium [70]	0	0	0	0	0	0	0	0	0	0	0	0	0	0	0	0	0	0	0	0	0	0	0	0	0	0	0	0	0	0	0	0	0	0	0	0	0	0	0	0	0	0	0	0	0	0	0	0	0
unnamed Bradyrhizobium sp. ORS 278 [700]	0	0	0	0	0	0	0	0	0	0	0	0	0	0	0	0	0	0	0	0	0	0	0	0	0	0	0	0	0	0	0	0	0	0	0	0	0	0	0	0	0	0	0	0	0	0	0	0	0
unnamed Bradyrhizobium sp. BTAi1 [701]	0	0	0	0	0	0	0	0	0	0	0	0	0	0	0	0	0	0	0	0	0	0	0	0	0	0	0	0	0	0	0	0	0	0	0	0	0	0	0	0	0	0	0	0	0	0	0	0	0
Rhodopseudomonas palustris [702]	0	0	0	0	0	0	0	0	0	0	0	0	0	0	0	0	0	0	0	0	0	0	1.04961e-06	0	0	0	0	0	0	0	0	0	0	0	0	0	0	0	3.90073e-06	0	0	0	0	0	0	0	0	0	0
Rhodopseudomonas palustris [703]	0	0	0	0	0	0	0	0	0	0	0	0	0	0	0	0	0	0	0	0	0	0	0	0	0	0	0	0	0	0	0	0	0	0	0	0	0	0	0	0	0	0	0	0	0	0	0	0	0
Rhodopseudomonas palustris [704]	0	0	0	0	0	0	0	0	0	0	0	0	0	0	0	0	0	0	0	0	0	0	0	0	0	0	0	0	0	0	0	0	0	0	0	0	0	0	0	0	0	0	0	0	0	0	0	0	0
Rhodopseudomonas palustris [705]	0	0	0	0	0	0	0	0	0	0	0	0	0	0	0	0	0	0	0	0	0	0	0	0	0	0	0	0	0	0	0	0	0	0	0	0	0	0	0	0	0	0	0	0	0	0	0	0	0
Rhodopseudomonas palustris [706]	0	9.5391e-06	0	0	0	0	0	0	0	0	0	0	0	0	0	0	0	0	0	0	0	0	0	0	0	0	0	0	0	0	0	0	0	0	0	0	0	0	0	0	0	0	1.31657e-06	2.5567e-06	0	0	0	0	0
Rhodopseudomonas palustris [707]	0	0	0	0	0	0	3.3909e-06	0	0	0	0	0	0	0	0	0	0	0	0	0	0	0	0	0	0	0	0	0	0	0	0	0	0	0	0	0	0	0	0	0	0	0	0	0	0	0	0	0	0
unnamed Methylobacterium sp. 4-46 [708]	0	0	0	0	0	0	0	0	0	0	0	0	0	0	0	0	0	0	0	0	0	0	0	0	0	0	0	0	0	0	0	0	0	0	0	0	0	0	0	0	0	0	0	0	0	0	0	0	0
Methylobacterium nodulans [709]	0	0	0	1.50968e-06	0	0	0	0	0	0	0	0	0	0	0	0	0	0	0	0	0	0	0	0	0	0	0	0	0	0	0	0	0	0	0	0	0	0	0	0	0	0	0	0	0	0	0	0	0
Picrophilus torridus [71]	0	0	0	0	0	0	0	0	0	0	0	0	0	0	0	0	0	0	0	0	0	0	0	0	0	0	0	0	0	0	0	0	0	0	0	0	0	0	0	0	0	0	0	0	0	0	0	0	0
Methylobacterium extorquens [710]	0	0	0	0	0	0	0	0	0	0	0	0	0	0	0	0	0	0	0	0	0	0	0	0	0	0	0	0	0	0	0	0	0	0	0	0	0	0	0	0	0	0	0	0	0	0	0	0	0
Methylobacterium populi [711]	0	0	0	0	0	0	0	0	0	0	0	0	0	0	0	0	0	0	0	0	0	0	0	0	0	0	0	0	0	0	0	0	0	0	0	0	0	0	0	0	0	0	0	0	0	0	0	0	0
Methylobacterium radiotolerans [712]	0	0	0	0	0	0	0	0	0	0	1.8254e-06	0	0	0	0	0	0	0	0	0	0	0	0	0	0	0	0	0	0	0	0	0	0	0	0	0	0	0	0	0	0	0	0	0	0	0	5.56338e-06	0	0
Azorhizobium caulinodans [713]	0	0	1.65539e-07	0	0	0	0	0	0	0	0	0	0	0	0	0	0	0	0	0	0	0	0	0	0	0	0	0	0	0	0	0	0	0	0	0	0	0	0	0	0	0	0	0	0	0	0	0	0
Xanthobacter autotrophicus [714]	0	0	1.48534e-07	0	0	0	0	0	0	0	0	0	0	0	0	0	0	0	0	0	0	0	0	0	0	0	0	0	0	0	0	0	0	0	0	0	0	0	3.80335e-06	0	0	0	0	0	0	0	0	0	0
Starkeya novella [715]	0	0	0	0	0	0	0	0	0	0	0	0	0	0	0	0	0	0	0	0	0	0	0	0	0	0	0	0	5.47371e-07	0	0	0	0	0	0	0	0	0	0	0	0	0	0	0	0	0	0	0	0
Parvibaculum lavamentivorans [716]	0	0	0	0	0	0	0	0	0	0	0	0	0	0	0	0	0	0	0	0	0	0	0	0	0	0	0	0	0	0	0	0	0	0	0	0	0	0	0	0	0	0	0	0	0	0	0	0	0
Pelagibacterium halotolerans [717]	0	0	0	0	0	0	0	0	0	0	0	0	0	0	0	0	0	0	0	0	0	0	0	0	0	0	0	0	0	0	0	0	0	0	0	0	0	0	0	0	0	0	0	0	0	0	0	0	0
unnamed Ahrensia sp. R2A130 [718]	0	0	0	0	0	0	0	0	0	0	0	3.06182e-07	0	0	0	0	0	0	0	0	1.53515e-06	0	1.21639e-06	0	0	0	0	0	0	0	0	0	0	0	0	0	0	0	0	0	0	0	0	0	0	0	0	0	0
Hyphomonas neptunium [719]	0	0	0	0	0	0	0	0	0	0	0	0	0	0	0	0	0	0	0	0	0	0	0	0	0	0	0	0	0	0	0	0	0	0	0	0	0	0	0	0	0	0	0	0	0	0	0	0	0
Ferroplasma acidarmanus [72]	0	0	0	0	0	0	0	0	0	0	0	0	0	0	0	0	0	0	0	0	0	0	0	0	0	0	0	0	0	0	0	0	0	0	0	0	0	0	0	0	0	0	0	0	0	0	0	0	0
Parvularcula bermudensis [720]	0	0	0	0	0	0	0	0	0	0	0	0	0	0	0	0	0	0	0	0	0	0	0	0	0	0	0	0	0	0	0	0	0	0	0	0	0	0	0	0	0	0	0	0	0	0	0	0	0
Candidatus Puniceispirillum marinum [721]	0	0	0	0	0	0	0	0	0	0	0	0	0	0	0	0	0	0	0	0	0	0	0	0	0	0	0	0	0	0	0	0	0	0	0	0	0	0	0	0	0	0	0	0	0	0	0	0	0
Micavibrio aeruginosavorus [722]	0	0	0	0	0	0	0	0	0	0	0	0	0	0	0	0	0	0	0	0	0	0	0	0	0	0	0	0	0	0	0	0	0	0	0	0	0	0	0	0	0	0	0	0	0	0	0	0	0
Bartonella tribocorum [723]	0	0	0	0	0	0	0	0	0	0	0	0	0	0	0	0	0	0	0	0	0	0	0	0	0	0	0	0	0	0	0	0	0	0	0	0	0	0	0	0	0	0	0	0	0	0	0	0	0
Bartonella grahamii [724]	0	0	0	0	0	0	0	0	0	0	0	0	0	0	0	0	0	0	0	0	0	0	0	0	0	0	0	0	0	0	0	0	0	0	0	0	0	0	0	0	0	0	0	0	0	0	0	0	0
Bartonella quintana [725]	0	0	0	0	0	0	0	0	0	0	0	0	0	0	0	0	0	0	0	0	0	0	0	0	0	0	0	0	0	0	0	0	0	0	0	0	0	0	0	0	0	0	0	0	0	0	0	0	0
Bartonella henselae [726]	0	0	0	0	0	0	0	0	0	0	0	0	0	0	0	0	0	0	0	0	0	0	0	0	0	0	0	0	0	0	0	0	0	0	0	0	0	0	0	0	0	0	0	0	0	0	0	0	0
Bartonella bacilliformis [727]	0	0	0	0	0	0	0	0	0	0	0	0	0	0	0	0	0	0	0	0	0	0	0	0	0	0	0	0	0	0	0	0	0	0	0	0	0	0	0	0	0	0	0	0	0	0	0	0	0
Bartonella clarridgeiae [728]	0	0	0	0	0	0	0	0	0	0	0	0	0	0	0	0	0	0	0	0	0	0	0	0	0	0	0	0	0	0	0	0	0	0	0	0	0	0	0	0	0	0	0	0	0	0	0	0	0
Candidatus Liberibacter asiaticus [729]	0	0	0	0	0	0	0	0	0	0	0	0	0	0	0	0	0	0	0	0	0	0	0	0	0	0	0	0	0	0	0	0	0	0	0	0	0	0	0	0	0	0	0	0	0	0	0	0	0
Aciduliprofundum boonei [73]	0	0	0	0	0	0	0	0	0	0	0	0	0	0	0	0	0	0	0	0	0	0	0	0	0	0	0	0	0	0	0	0	0	0	0	0	0	0	0	0	0	0	0	0	0	0	0	0	0
Candidatus Liberibacter solanacearum [730]	0	0	0	0	0	0	0	0	0	0	0	0	0	0	0	0	0	0	0	0	0	0	0	0	0	0	0	0	0	0	0	0	0	0	0	0	0	0	0	0	0	0	0	0	0	0	0	0	0
unnamed Rhodobacterales bacterium HTCC2255 [731]	0	0	0	0	0	0	0	0	0	0	0	3.42133e-07	0	0	0	0	0	0	0	0	1.7154e-06	0	1.82694e-05	0	0	0	0	0	0	0	0	0	0	0	0	0	0	0	0	0	0	0	0	0	0	0	0	0	0
Hirschia baltica [732]	0	0	0	0	0	0	0	0	0	0	0	0	0	0	0	0	0	0	0	0	0	0	0	0	0	0	0	0	0	0	0	0	0	0	0	0	0	0	0	0	0	0	0	0	0	0	0	0	0
Candidatus Odyssella thessalonicensis [733]	0	0	0	0	0	0	0	0	0	0	0	0	0	0	0	0	0	0	0	0	0	0	0	0	0	0	0	0	0	0	0	0	0	0	0	0	0	0	0	0	0	0	0	0	0	0	0	0	0
Granulicella mallensis [734]	0	0	0	0	0	0	0	0	0	0	0	0	0	0	0	0	0	0	0	0	0	0	0	0	0	0	0	0	0	0	0	0	0	0	0	0	0	0	0	0	0	0	0	0	0	0	0	0	0
Granulicella tundricola [735]	0	0	0	0	0	0	0	0	0	0	0	0	0	0	0	0	0	0	0	0	0	0	0	0	0	0	0	0	0	0	0	0	0	0	0	0	0	0	0	0	0	0	0	0	0	0	0	0	0
Terriglobus saanensis [736]	0	0	0	0	0	0	0	0	0	0	0	0	0	0	0	0	0	0	0	0	0	0	0	0	0	0	0	0	0	0	0	0	0	0	0	0	0	0	0	0	0	0	0	0	0	0	0	0	0
Acidobacterium capsulatum [737]	0	0	0	0	0	0	0	0	0	0	0	0	0	0	0	0	0	0	0	0	0	0	0	0	0	0	0	0	0	0	0	0	0	0	0	0	0	0	0	0	0	0	0	0	0	0	0	0	0
Candidatus Koribacter versatilis [738]	0	0	0	0	0	0	0	0	0	0	0	0	0	0	0	0	0	0	0	0	0	0	0	0	0	0	0	0	0	0	0	0	0	0	0	0	0	0	0	0	0	0	0	0	0	0	0	0	0
Candidatus Solibacter usitatus [739]	0	0	0	0	0	0	0	0	0	0	0	0	0	0	0	0	0	0	0	0	0	0	0	0	0	0	0	0	0	0	0	0	0	0	0	0	0	0	0	0	0	0	0	0	0	0	0	0	0
Methanocaldococcus jannaschii [74]	0	0	0	0	0	0	0	0	0	0	0	0	0	0	0	0	0	0	0	0	0	0	0	0	0	0	0	0	0	0	0	0	0	0	0	0	0	0	0	0	0	0	0	0	0	0	0	0	0
Candidatus Chloracidobacterium thermophilum [740]	0	0	0	0	0	0	0	0	0	0	0	0	0	0	0	0	0	0	0	0	0	0	0	0	0	0	0	0	0	0	0	0	0	0	0	0	0	0	0	0	0	0	0	0	0	0	0	0	0
Plesiocystis pacifica [741]	0	0	0	0	0	0	0	0	0	0	0	0	0	0	0	0	0	0	0	0	0	0	0	0	0	0	0	0	0	0	0	0	0	0	0	0	0	0	0	0	0	0	0	0	0	0	0	0	0
Haliangium ochraceum [742]	0	0	0	0	0	0	0	0	0	0	0	0	0	0	0	0	0	0	0	0	0	0	0	0	0	0	0	0	0	0	0	0	0	0	0	0	0	0	0	0	0	0	0	0	0	0	0	0	0
Anaeromyxobacter dehalogenans [743]	0	0	0	0	3.47825e-06	0	0	0	0	0	0	0	0	0	0	0	0	0	0	0	0	0	0	0	0	0	0	0	0	0	0	0	0	0	0	0	0	0	0	0	0	0	0	0	0	0	0	0	0
unnamed Anaeromyxobacter sp. Fw109-5 [744]	0	0	0	0	0	0	0	0	0	0	0	0	0	0	0	0	0	0	0	0	0	0	0	0	0	0	0	0	0	0	0	0	0	0	0	0	0	0	0	0	0	0	0	0	0	0	0	0	0
Myxococcus xanthus [745]	0	0	0	0	0	0	0	0	0	0	0	0	0	0	6.97125e-07	0	0	0	0	0	0	0	0	0	0	0	0	0	0	0	0	0	0	0	0	0	0	0	1.81966e-06	0	6.6116e-07	0	3.82137e-07	0	0	0	0	0	0
Myxococcus fulvus [746]	0	0	0	0	0	0	0	0	0	0	0	0	0	0	6.74251e-07	0	0	0	0	0	0	0	0	0	0	0	0	0	0	0	0	0	0	0	0	0	0	0	1.75995e-06	0	6.39466e-07	0	3.69598e-07	0	0	0	0	0	0
Stigmatella aurantiaca [747]	1.27089e-06	0	0	0	0	0	0	0	0	0	0	0	0	0	0	0	0	0	0	0	0	0	0	0	0	0	0	0	2.41175e-06	0	0	0	0	0	0	0	0	0	0	0	0	0	0	0	0	0	0	1.18255e-06	0
Sorangium cellulosum [748]	0	5.94228e-06	0	3.11362e-06	7.83887e-06	3.7864e-06	0	0	0	2.55558e-06	0	0	4.27639e-06	0	0	4.55033e-06	0	0	0	0	0	0	0	0	0	0	0	0	1.06501e-05	0	0	2.7418e-06	0	0	0	0	0	0	3.83644e-06	0	0	0	0	0	2.29182e-06	0	0	7.76381e-07	1.96402e-06
Rubrobacter xylanophilus [749]	0	0	0	0	0	0	0	0	0	0	0	0	0	0	0	0	0	0	0	0	0	0	0	0	0	0	0	0	0	0	0	0	0	0	0	0	0	0	0	0	0	0	0	0	0	0	0	0	0
unnamed Methanocaldococcus sp. FS406-22 [75]	0	0	0	0	0	0	0	0	0	0	0	0	0	0	0	0	0	0	0	0	0	0	0	0	0	0	0	0	0	0	0	0	0	0	0	0	0	0	0	0	0	0	0	0	0	0	0	0	0
Conexibacter woesei [750]	0	0	0	0	0	0	0	0	0	0	0	0	0	0	0	0	0	0	0	0	0	0	0	2.62841e-06	0	0	0	0	0	0	0	0	0	0	0	0	0	0	0	0	0	0	0	0	0	0	0	0	0
Desulfovibrio piger [751]	0.000698655	5.15489e-06	0.00195837	0.00157971	0.00318708	0	0.000869632	0	0.00144228	1.49806e-05	1.44829e-06	0	8.37866e-06	0	0	5.39818e-06	0.000874068	3.86999e-06	0.000397126	0	0	1.90402e-05	0	0.000423563	0.000647179	0	1.54348e-05	0	0.0249459	0	0.0013542	0.0111803	0	0.114276	0	0	0	8.93196e-05	0.00530308	0.00373314	8.86803e-05	0.00190142	0	8.43179e-06	0.000770592	0.000113598	0.0124337	0	0
unnamed Desulfovibrio sp. 3_1_syn3 [752]	0	5.62062e-06	2.87776e-05	0	8.01811e-06	3.25112e-05	0	0	0	0	0	0	1.36842e-05	0	0	0	0	0	0	0	0	0	0	4.2526e-06	0	6.58203e-05	0	0	2.78904e-05	0	0	1.90153e-06	0	0	0	0	0	0	3.66909e-06	0	0	0	0	0	0	4.55676e-06	0	0	0
Desulfovibrio desulfuricans [753]	0	0	0	0	0	0	0	0	0	0	0	0	0	0	0	0	0	0	0	0	0	0	0	0	0	0	0	0	0	0	0	0	2.76979e-06	0	0	0	0	0	0	0	0	0	0	0	0	0	0	0	0
Desulfovibrio vulgaris [754]	0	0	0	0	0	0	0	0	0	0	0	0	0	0	0	0	0	0	0	0	0	0	0	0	0	0	0	0	0	0	0	0	0	0	0	0	0	0	0	0	0	0	0	0	0	0	0	0	0
Desulfovibrio vulgaris [755]	0	0	0	0	0	0	0	0	0	0	0	0	0	0	0	0	0	0	0	0	2.93804e-06	0	0	0	0	0	0	0	4.72071e-06	0	0	0	0	0	0	0	1.25346e-06	0	3.81729e-06	2.22026e-06	0	1.82074e-06	0	0	0	0	0	0	2.03346e-06
Bilophila wadsworthia [756]	0.000465272	0	0.00199174	0.00278265	0.000195473	0.000467262	0.000223241	0.00145824	0	6.72107e-05	0.000309181	0.000190489	0.000545793	0	0.000372473	4.73022e-05	0.000738635	0.00225059	0.000274955	0	0.00182086	0.000197971	0.00112674	0.000659791	0.00157242	0.000880545	0.00119837	4.79312e-05	0.0112666	0.00225273	0.0024166	0.000618484	0.00400219	0.0559436	0.000833835	0.00182063	0.000767952	0.000190306	0.00119771	0.00440827	0.00346947	0.000174116	0.00155956	0.00282988	0.000650158	0.000531168	0.000458377	0.000900996	0.00255909
Desulfovibrio alaskensis [757]	0	0	0	0	0	0	0	0	0	0	0	1.03925e-06	0	0	0	0	0	0	0	0	0	0	0	0	0	0	0	0	0	0	0	0	0	0	0	0	0	0	0	0	0	0	0	0	0	0	0	0	0
Desulfovibrio fructosovorans [758]	0	0	0	0	0	0	0	0	0	0	0	0	0	0	0	0	0	0	0	0	0	0	0	0	0	0	0	0	0	0	0	0	0	0	0	0	0	0	0	0	0	0	0	0	0	0	0	0	0
unnamed Desulfovibrio sp. FW1012B [759]	0	0	0	0	0	0	0	0	0	0	0	0	0	0	0	0	0	0	0	0	0	0	0	0	0	0	0	0	0	0	0	0	0	0	0	0	0	0	0	0	0	0	0	0	0	0	0	0	0
Methanocaldococcus fervens [76]	0	0	0	0	0	0	0	0	0	0	0	0	0	0	0	0	0	0	0	0	0	0	0	0	0	0	0	0	0	0	0	0	0	0	0	0	0	0	0	0	0	0	0	0	0	0	0	0	0
Desulfovibrio magneticus [760]	0	0	0	0	0	0	0	0	0	0	0	0	0	0	0	0	0	0	0	0	0	0	0	0	0	0	0	0	0	0	0	0	0	0	0	0	0	0	0	0	0	0	0	0	0	0	0	0	0
Desulfovibrio desulfuricans [761]	0	0	0	0	4.1392e-06	3.71938e-06	0	0	0	0	0	0	0	0	1.47447e-06	0	0	0	0	0	0	0	0	0	0	0	0	0	0	0	0	0	0	0	0	1.38455e-06	0	0	0	0	0	0	0	0	0	0	0	0	2.05598e-06
Desulfovibrio aespoeensis [762]	0	0	0	0	0	0	0	0	0	0	0	0	0	2.19885e-06	0	0	0	0	0	0	0	0	0	0	0	0	0	0	0	0	0	0	0	0	0	0	0	0	0	0	0	0	0	0	0	0	0	0	0
Desulfovibrio africanus [763]	0	0	0	0	0	0	0	0	0	0	0	0	0	0	1.49965e-06	0	0	0	0	0	0	0	0	0	0	0	0	0	0	0	0	0	0	0	0	0	0	0	0	0	0	0	0	0	0	0	0	0	0
Desulfomicrobium baculatum [764]	0	0	0	0	0	0	0	0	0	0	0	0	0	0	0	0	0	0	0	0	0	0	0	0	0	0	0	0	0	0	0	0	0	0	0	0	0	0	0	0	0	0	0	0	0	0	0	0	0
Desulfovibrio salexigens [765]	0	0	0	0	0	0	0	0	0	0	0	0	0	0	0	0	0	0	0	0	0	0	0	0	0	0	0	0	0	0	0	0	0	0	0	0	0	0	0	0	0	0	0	0	0	0	0	0	0
Desulfohalobium retbaense [766]	0	0	0	0	0	0	0	0	0	0	0	0	0	0	0	0	0	0	0	0	0	0	0	0	0	0	0	0	0	0	0	0	0	0	0	0	0	0	0	0	0	0	0	0	0	0	0	0	0
Desulfonatronospira thiodismutans [767]	0	0	0	0	0	0	0	0	0	0	0	0	0	0	0	0	0	0	0	0	0	0	0	0	0	0	0	0	4.53305e-06	0	0	0	0	0	0	0	0	0	0	0	0	0	0	0	2.24736e-06	0	0	0	0
Desulfuromonas acetoxidans [768]	0	0	0	0	0	0	0	0	0	0	0	0	0	0	0	0	0	0	0	0	0	0	0	0	0	0	0	0	0	0	0	0	0	0	0	0	0	0	0	0	0	0	0	0	0	0	0	0	0
Pelobacter carbinolicus [769]	0	0	0	0	0	0	0	0	0	0	0	0	0	0	0	0	0	0	0	0	0	0	0	0	0	0	0	0	0	0	0	0	0	0	0	0	0	0	0	0	0	0	0	0	0	0	0	0	0
Methanocaldococcus vulcanius [77]	0	0	0	0	0	0	0	0	0	0	0	0	0	0	0	0	0	0	0	0	0	0	0	0	0	0	0	0	0	0	0	0	0	0	0	0	0	0	0	0	0	0	0	0	0	0	0	0	0
Geobacter daltonii [770]	0	0	0	0	0	0	0	0	0	0	0	0	0	0	0	0	0	0	0	0	0	0	0	0	0	0	0	0	0	0	0	0	0	0	0	0	0	0	0	0	0	0	0	0	0	0	0	0	0
Geobacter uraniireducens [771]	0	0	0	0	0	0	0	0	0	0	0	0	0	0	0	0	0	0	0	0	0	0	0	0	0	0	0	0	0	0	0	0	0	0	0	0	0	0	0	0	0	0	0	0	0	0	0	0	0
Geobacter bemidjiensis [772]	0	0	9.76822e-07	0	0	0	0	0	0	0	0	0	0	0	0	2.5289e-06	0	0	0	0	0	0	0	0	0	0	0	0	0	0	0	0	0	0	0	0	0	0	0	0	0	0	0	0	0	0	0	0	0
unnamed Geobacter sp. M21 [773]	0	0	0	0	0	0	0	0	0	0	0	0	0	0	0	0	3.12413e-06	0	0	0	0	0	0	0	0	0	0	0	0	0	0	0	0	0	0	0	0	0	0	0	0	0	2.58068e-06	0	0	0	0	0	0
unnamed Geobacter sp. M18 [774]	0	0	0	0	0	0	0	0	0	0	0	0	0	0	0	0	0	0	0	0	2.93294e-06	0	0	0	0	0	0	0	0	0	0	0	0	0	0	0	0	0	0	0	0	0	0	0	0	0	0	0	0
Geobacter sulfurreducens [775]	0	0	0	0	0	0	0	0	0	0	0	0	0	0	0	0	0	0	0	0	0	0	0	0	0	0	0	0	0	0	0	0	0	0	0	0	0	0	0	0	0	0	0	0	0	0	0	0	0
Geobacter metallireducens [776]	0	0	0	0	0	0	0	0	0	0	0	0	0	0	0	0	0	0	0	0	0	0	0	0	0	0	0	0	0	0	0	0	0	0	0	0	0	0	0	0	0	0	0	0	0	0	0	0	0
Pelobacter propionicus [777]	0	0	0	0	0	0	0	0	0	0	0	0	0	0	0	0	0	0	0	0	0	0	0	4.54334e-06	0	0	0	6.566e-06	0	0	0	0	0	0	0	0	0	0	0	0	0	0	0	0	0	0	0	0	0
Geobacter lovleyi [778]	0	0	0	0	0	0	0	0	0	0	0	0	0	0	0	0	0	0	0	0	0	0	0	0	0	0	0	0	0	0	0	0	0	0	0	0	0	0	0	0	0	0	0	0	0	0	0	0	0
Desulfatibacillum alkenivorans [779]	0	0	0	0	0	0	0	0	0	0	0	0	0	0	0	0	0	0	0	0	0	0	0	0	0	0	0	0	0	0	0	0	0	0	0	0	0	0	0	0	0	0	0	0	0	0	0	0	0
Methanocaldococcus infernus [78]	0	0	0	0	0	0	0	0	0	0	0	0	0	0	0	0	0	0	0	0	0	0	0	0	0	0	0	0	0	0	0	0	0	0	0	0	0	0	0	0	0	0	0	0	0	0	0	0	0
Desulfococcus oleovorans [780]	0	0	0	0	0	0	0	0	0	0	0	0	0	0	0	0	0	0	0	0	0	0	0	0	0	0	0	0	0	0	0	0	0	0	0	0	0	0	0	0	0	0	0	0	0	0	0	0	0
Syntrophobacter fumaroxidans [781]	0	0	0	0	0	0	0	0	0	0	0	0	0	0	0	0	0	0	0	0	0	0	0	0	0	0	0	0	0	0	0	0	0	0	0	0	0	0	0	0	0	0	0	0	0	0	0	0	0
Desulfarculus baarsii [782]	0	0	0	0	0	0	0	0	0	0	0	0	0	0	0	0	0	0	0	0	0	0	0	0	0	0	0	0	0	0	0	0	0	0	0	0	0	0	0	0	0	0	1.35095e-06	0	0	0	0	0	0
Desulfobacca acetoxidans [783]	0	0	0	0	0	0	0	0	0	0	0	0	0	0	0	0	0	0	0	0	0	0	0	0	0	0	0	0	0	0	0	0	0	0	0	0	0	0	0	0	0	0	0	0	0	0	0	0	0
Desulfurispirillum indicum [784]	0	0	0	0	0	0	0	0	0	0	0	0	0	0	0	0	0	0	0	0	0	0	0	0	0	0	0	0	0	0	0	0	0	0	0	0	0	0	0	0	0	0	0	0	0	0	0	0	0
Desulfobulbus propionicus [785]	0	0	0	0	0	0	0	0	0	0	0	0	0	0	0	0	0	0	0	0	0	0	0	0	0	0	0	0	0	0	0	0	0	0	0	0	0	0	0	0	0	0	0	0	0	0	0	0	0
Desulfurivibrio alkaliphilus [786]	0	0	0	0	0	0	0	0	0	0	0	0	0	0	0	0	0	0	0	0	0	0	0	0	0	0	0	0	0	0	0	0	0	0	0	0	0	0	0	0	0	0	0	0	0	0	0	0	0
Desulfotalea psychrophila [787]	0	0	0	0	0	0	0	0	0	0	0	0	0	0	0	0	0	0	0	0	0	0	0	0	0	0	0	0	0	0	0	0	0	0	0	0	0	0	0	0	0	0	0	0	0	0	0	0	0
Desulfobacterium autotrophicum [788]	0	0	0	0	0	0	0	0	0	0	0	0	0	0	0	0	0	0	0	0	0	0	0	0	0	0	0	0	0	0	0	0	0	0	0	0	0	0	0	0	0	0	0	0	0	0	0	0	0
Syntrophus aciditrophicus [789]	0	0	0	0	0	0	0	0	0	0	0	0	0	0	0	0	0	0	0	0	0	0	0	0	0	0	0	0	0	0	0	0	0	0	0	0	0	0	0	0	0	0	0	0	0	0	0	0	0
Methanotorris igneus [79]	0	0	0	0	0	0	0	0	0	0	0	0	0	0	0	0	0	0	0	0	0	0	0	0	0	0	0	0	0	0	0	0	0	0	0	0	0	0	0	0	0	0	0	0	0	0	0	0	0
Candidatus Nitrospira defluvii [790]	0	0	0	0	0	0	0	0	0	0	0	0	0	0	0	0	0	0	0	0	0	0	0	0	0	0	0	0	0	0	0	0	0	0	0	0	0	0	0	0	0	0	0	0	0	0	0	0	0
Bdellovibrio bacteriovorus [791]	0	0	0	0	0	0	0	0	0	0	0	0	0	0	0	0	0	0	0	0	0	0	0	0	0	0	0	0	0	0	0	0	0	0	0	0	0	0	0	0	0	0	0	0	0	0	0	0	0
Dehalococcoides mccartyi [792]	0	0	0	0	0	0	0	0	0	0	0	0	0	0	0	0	0	0	0	0	0	0	0	0	0	0	0	0	0	0	0	0	0	0	0	0	0	0	0	0	0	0	0	0	0	0	0	0	0
Dehalococcoides mccartyi [793]	0	0	0	0	0	0	0	0	0	0	0	0	0	0	0	0	0	0	0	0	0	0	0	0	0	0	0	0	0	0	0	0	0	0	0	0	0	0	0	0	0	0	0	0	0	0	0	0	0
Dehalococcoides mccartyi [794]	0	0	0	0	0	0	0	0	0	0	0	0	0	0	0	0	0	0	0	0	0	0	0	0	0	0	0	0	0	0	0	0	0	0	0	0	0	0	0	0	0	0	0	0	0	0	0	0	0
Dehalogenimonas lykanthroporepellens [795]	0	0	0	0	0	0	0	0	0	0	0	0	0	0	0	0	0	0	0	0	0	0	0	0	0	0	0	0	0	0	0	0	0	0	0	0	0	0	0	0	0	0	0	0	0	0	0	0	0
Thermomicrobium roseum [796]	0	0	0	0	0	0	0	0	0	0	0	0	0	0	0	0	0	0	0	0	0	0	0	0	0	0	0	0	0	0	0	0	0	0	0	0	0	0	0	0	0	0	0	0	0	0	0	0	0
Sphaerobacter thermophilus [797]	0	0	0	0	0	0	0	0	0	0	0	0	0	0	0	0	0	0	0	0	0	0	0	0	0	0	0	0	0	3.81535e-06	0	0	0	0	0	0	0	0	0	0	0	0	0	0	0	0	0	0	0
unnamed Roseiflexus sp. RS-1 [798]	0	0	0	0	0	0	0	0	0	0	0	0	0	0	0	0	0	0	0	0	0	0	0	0	0	0	0	0	0	0	0	0	0	0	0	0	0	0	0	0	0	0	0	0	0	0	0	0	0
Roseiflexus castenholzii [799]	0	0	0	0	0	0	0	0	0	0	0	0	0	0	0	0	0	0	0	0	0	0	0	0	0	0	0	0	0	0	0	0	0	0	0	0	0	0	0	0	0	0	0	0	0	0	0	0	0
Methanosarcina mazei [8]	0	0	0	0	0	0	0	0	0	0	0	0	0	0	0	0	0	0	0	0	0	0	0	0	0	0	0	0	0	0	0	0	0	0	0	0	0	0	0	0	0	0	0	0	0	0	0	0	0
Methanococcus aeolicus [80]	0	0	0	0	0	0	0	0	0	0	0	0	0	0	0	0	0	0	0	0	0	0	0	0	0	0	0	0	0	0	0	0	0	0	0	0	0	0	0	0	0	0	0	0	0	0	0	0	0
Chloroflexus aurantiacus [800]	0	0	0	0	0	0	0	0	0	0	0	0	0	0	0	0	0	0	0	0	0	0	0	0	0	0	0	0	0	0	0	0	0	0	0	0	0	0	0	0	0	0	0	0	0	0	0	0	0
Chloroflexus aggregans [801]	0	0	0	0	0	0	0	0	0	0	0	0	0	0	0	0	0	0	0	0	0	0	0	0	0	0	0	0	0	0	0	0	0	0	0	0	0	0	0	0	0	0	0	0	0	0	0	0	0
Oscillochloris trichoides [802]	0	0	0	0	0	0	0	0	0	0	0	0	0	0	0	0	0	0	0	0	0	0	0	0	0	0	0	0	0	0	0	0	0	0	0	0	0	0	0	0	0	0	0	0	0	0	0	0	0
Herpetosiphon aurantiacus [803]	0	0	0	0	0	0	0	0	0	0	0	0	0	0	0	0	0	0	0	0	0	0	0	0	0	0	0	0	0	0	0	0	0	0	0	0	0	0	0	0	0	0	0	0	0	0	0	0	0
Ktedonobacter racemifer [804]	0	0	0	0	0	0	0	0	0	0	0	0	0	0	0	0	0	0	0	0	0	0	0	0	0	0	0	0	0	0	0	0	0	0	0	0	0	0	0	0	0	0	0	0	0	0	0	0	0
Anaerolinea thermophila [805]	0	0	0	0	0	0	0	0	0	0	0	0	0	0	0	0	0	0	0	0	0	0	0	0	0	0	0	0	0	0	0	0	0	0	0	0	0	0	0	0	0	0	0	0	0	0	0	0	0
Thermobaculum terrenum [806]	0	0	0	0	0	0	0	0	0	0	0	0	0	0	0	0	0	0	0	0	0	0	0	0	0	0	0	0	0	0	0	0	0	0	0	0	0	0	0	0	0	0	0	0	0	0	0	0	0
Tropheryma whipplei [807]	0	0	0	5.23707e-06	0	0	0	0	0	0	0	0	0	0	0	0	0	6.06309e-05	0	0	2.80015e-05	0	0	0	0	0	0	0	0	0	0	0	0	0	0	0	0	0	0	0	0	0	0	0	0	0	0	0	0
Atopobium parvulum [808]	0	0	1.84145e-05	5.97356e-06	0	0	8.942e-06	0	0	0	0	8.72249e-06	0	1.11236e-05	2.75979e-06	0.000107341	0	3.63731e-05	0	0	0	0	0	0	3.48056e-06	0	0	0	0	8.57107e-06	0.000102955	0	0	0	0	7.60167e-06	0	1.29853e-05	0	0	0	8.26955e-06	1.95002e-05	8.76923e-05	4.21371e-06	0	7.17115e-05	0	0
Atopobium rimae [809]	0	0	0	2.25713e-05	0	4.08253e-06	0	0	0	0	4.09206e-06	3.14814e-06	3.93459e-06	7.95588e-06	0	0.000197092	1.12794e-05	1.6277e-05	5.09427e-06	3.58506e-05	2.64979e-05	0	0	0	0	0	0	2.08692e-05	0	0	0	0	0	0	1.56358e-05	2.5604e-06	0	6.83553e-05	0	7.09456e-06	0	0	9.16232e-06	7.64686e-05	0	0	4.0074e-05	0	0
Methanothermococcus okinawensis [81]	0	0	0	0	0	0	0	0	0	0	0	0	0	0	0	0	0	0	0	0	0	0	0	0	0	0	0	0	0	0	0	0	0	0	0	0	0	0	0	0	0	0	0	0	0	0	0	0	0
Atopobium vaginae [810]	0	0	0	0	0	0	0	0	0	0	0	0	0	0	0	0	0	0	0	0	0	0	0	0	0	0	0	0	0	0	4.37895e-05	0	0	0	0	0	0	1.28464e-05	0	0	0	0	0	0	0	0	0	0	0
Atopobium vaginae [811]	0	0	0	0	0	0	0	0	0	0	0	0	0	0	0	0	0	0	0	0	0	0	0	0	0	0	0	0	0	0	0	0	0	0	0	0	0	0	0	0	0	0	0	0	0	0	0	0	0
Collinsella stercoris [812]	0	1.26233e-05	9.39996e-07	0	0	0	0	0	0	2.39161e-06	3.17194e-06	5.16228e-05	3.9754e-06	1.55747e-05	0	8.0946e-06	0	5.18973e-06	0	1.33539e-05	0.000475142	3.11519e-06	0	1.70286e-05	0	0	0	0.000209272	2.04369e-05	3.49259e-06	1.54383e-05	0	0	0	2.73152e-06	0	0	1.94156e-05	5.09041e-06	2.62063e-05	1.59802e-06	1.7546e-06	4.13598e-05	2.83971e-06	2.37191e-06	3.3517e-06	0	0	0
Collinsella intestinalis [813]	0	1.99822e-05	1.99043e-06	9.54692e-06	0	0	0	3.80073e-06	0	0	7.32438e-06	5.34877e-06	4.28026e-06	2.0606e-06	0	2.82299e-06	0	0.000427259	0	0	2.64208e-06	0	0	4.84661e-06	4.4416e-05	0	7.18712e-06	0.0001753	1.86687e-06	1.62185e-05	0	0	0	0	0	0	0	0.00675795	0	1.94514e-06	0	1.86115e-05	8.73138e-06	2.26509e-06	0	0	3.5323e-06	0	0
Collinsella aerofaciens [814]	2.59252e-05	0.00949921	0.00122908	0.00191396	0.000201011	0.000162356	0.000391702	0.000144134	0	0.000785313	0.00669976	1.23297e-05	0.000573783	6.11869e-06	3.57736e-06	0.00446899	8.21521e-06	0.00508846	0.00179704	0.00291057	1.04985e-05	0.000267453	8.28848e-06	4.09239e-06	0.000269982	0	0.00018099	0.0952201	0.00208857	0.0214938	0.00363568	0.000452466	0.000133338	0	4.75661e-06	0.000528924	0	0.00884878	0.00117521	0.00722015	0.000810714	0.00623775	0.0125808	0.00187285	0.00239572	0.00052117	0.0019463	1.7039e-05	7.09087e-06
Coriobacterium glomerans [815]	0	0	0	0	0	0	0	0	0	0	0	0	0	0	0	0	0	0	0	0	0	0	0	0	0	0	0	0	2.68987e-07	0	0	0	0	0	0	0	0	0	0	0	0	1.8653e-06	0	0	0	0	0	0	0
Olsenella uli [816]	0	1.10285e-05	5.66518e-06	5.24134e-06	0	0	0	0	2.7997e-06	2.35225e-06	4.24155e-06	1.19821e-05	2.03125e-06	5.83066e-06	4.53127e-06	8.6955e-05	0	2.94258e-06	0	0	7.11944e-06	0	0	1.29852e-05	0	0	0	0	1.43344e-05	0	0	0	4.18407e-06	0	6.06847e-05	1.2962e-06	3.24304e-06	2.85238e-05	0.000118761	0	0	1.5647e-05	1.6216e-05	0	1.04464e-05	0	0.000105395	1.17151e-06	0
Eggerthella lenta [817]	0	0.000157168	2.02442e-05	0.000348409	0	3.82319e-06	1.33907e-05	1.23521e-05	0.00342629	0	1.0758e-05	0.000242361	0	0.000618695	4.52252e-05	6.15215e-05	0.000699892	0.000487417	3.73282e-05	7.39027e-05	0	4.58941e-06	0.000968619	0.000116745	0	0.000145012	0	0.000901307	3.78274e-05	0.000444506	0.000172482	1.46117e-05	0.000114971	0.00579811	0.00153511	0.000128866	7.25652e-05	0.0022045	5.3692e-05	6.32579e-05	4.75165e-05	4.76096e-05	5.2149e-05	0.000227944	2.03298e-05	5.84274e-05	4.42581e-05	0.000117515	4.99554e-05
unnamed Eggerthella sp. YY7918 [818]	0	0	9.2518e-07	0	0	0	0	0	1.0453e-05	0	0	0	1.95025e-06	3.37966e-06	0	7.59104e-06	0	0	1.52837e-05	0	2.94302e-06	0	6.67957e-06	0	0	0	0	3.38572e-05	0	6.72116e-06	0	0	0	0	8.0654e-06	2.33906e-06	0	4.85268e-06	0	3.29485e-06	0	2.09941e-06	3.08051e-06	0	0	0	0	1.1479e-05	0
Slackia heliotrinireducens [819]	0	3.10261e-06	8.41841e-07	3.72908e-06	0	0	0	0	0	0	1.30283e-06	0	0	2.3235e-06	1.63743e-06	0	0	0	0	0	0	0	0	0	0	0	3.35805e-06	6.13373e-06	9.07519e-06	0	0	0	0	0	0	0	0	0	0	0	0	0	6.35351e-06	0	0	0	0	0	0
Methanococcus maripaludis [82]	0	0	0	0	0	0	0	0	0	0	0	0	0	0	0	0	0	0	0	0	0	0	0	0	0	0	0	0	0	0	0	0	0	0	0	0	0	0	0	0	0	0	0	0	0	0	0	0	0
Slackia exigua [820]	0	1.26691e-05	1.45462e-05	8.1444e-06	0	0	0	0	1.3093e-05	0	1.43386e-06	8.85878e-06	0	3.94538e-06	0	1.49911e-05	0	0	0	0	0	0	0	0	0	0	3.29467e-06	0	3.05542e-06	1.14703e-05	5.0761e-06	0	0	0	6.51544e-06	0	1.21393e-06	1.99357e-05	1.52849e-05	2.35591e-06	1.42809e-06	0	4.17832e-06	0.000120859	2.77903e-05	0	2.49769e-05	0.000846939	0
Cryptobacterium curtum [821]	0	0	0	5.6035e-06	3.44227e-06	0	0	0	0	0	2.48317e-06	0	0	0	2.71898e-06	1.9745e-05	0	0	0	3.55381e-05	8.92892e-06	0	0	0	0	0	0	0	0	0	0	0	0	0	0	0	0	0	0	0	0	0	0	0	6.45273e-06	0	1.04922e-05	0	0
Propionibacterium acnes/humerusii [822]	0	0	0	0	0	0	0	0	0	0	0	0	0	0	0	0	0	0	0	0	0	0	0	0	0	0	0	0	0	0	0	0	0	0	0	0	0	5.53027e-07	0	0	0	0	0	0	0	0	0	0	0
Propionibacterium acnes [823]	0	0	0	0	0	0	0	0	4.84958e-06	0	0	0	0	1.67081e-05	2.71898e-05	0	0	9.95899e-06	0	0	2.79631e-05	0	0	8.70688e-06	0	0	0	0	8.83752e-06	0	0	1.02817e-05	0	0.000131278	0	4.97873e-06	5.02514e-06	9.64857e-07	1.73034e-05	0	2.94955e-06	5.19867e-06	0	0	1.36611e-05	0	0	0	7.18745e-06
Propionibacterium acnes [824]	0	0	0	0	0	0	0	0	0	0	0	0	0	0	0	0	0	0	0	0	0	0	0	0	0	0	0	0	0	0	0	0	0	0	0	0	0	0	0	0	0	0	0	0	0	0	0	0	0
Propionibacterium freudenreichii [825]	0	0	4.52551e-06	1.42272e-05	0	0	0	5.42022e-06	0	0	0	0	5.26073e-06	0	1.72787e-05	9.53868e-06	3.48637e-06	9.4061e-05	0	0	0	0	1.51507e-05	1.51775e-05	0	0	7.33626e-06	0	0	0	0	0	0	0	0	0	7.13533e-05	0.00576332	2.41456e-05	0	0	0	0	0	1.00051e-05	0	0	0	0
Corynebacterium jeikeium [826]	0	0	0	0	0	0	0	0	0	0	0	0	0	0	0	2.02432e-06	0	0	0	0	0	0	0	0	0	0	0	0	0	0	0	0	0	0	0	0	0	0	0	0	0	0	0	0	0	0	0	0	0
Corynebacterium urealyticum [827]	0	0	0	0	0	0	0	0	0	0	0	0	0	0	0	0	0	0	0	0	0	0	0	0	0	0	0	0	0	0	0	0	0	0	0	0	0	0	0	0	0	0	0	0	0	0	0	0	0
Corynebacterium resistens [828]	0	0	0	0	0	0	0	0	0	0	0	0	0	0	0	0	0	0	0	0	0	0	0	0	0	0	0	0	0	0	0	0	0	0	0	0	0	0	0	0	0	0	0	0	0	0	0	0	0
Corynebacterium variabile [829]	0	0	2.4704e-06	0	0	0	0	0	0	0	0	0	0	0	0.000129871	0	2.46467e-05	0	0	0	0	0	0	0	0	0	0	0	0	0	0	0	0	0	0	2.23626e-05	0	0	0	0	0	0	0	0	0	3.61958e-06	0	0	0
Methanococcus maripaludis [83]	0	0	0	0	0	0	0	0	0	0	0	0	0	0	0	0	0	0	0	0	0	0	0	0	0	0	0	0	0	0	0	0	0	0	0	0	0	0	0	0	0	0	0	0	0	0	0	0	0
Corynebacterium amycolatum [830]	0	0	0	0	0	0	0	0	0	0	0	0	0	0	0	0	0	0	0	0	0	0	0	0	0	0	0	0	0	0	0	0	0	0	0	0	0	2.06965e-05	0	0	0	0	0	0	0	0	0	0	0
Corynebacterium kroppenstedtii [831]	0	0	0	0	0	0	0	0	0	0	0	0	0	0	0	0	0	0	0	0	0	0	0	0	0	0	0	0	0	0	0	4.53011e-06	0	0	0	0	0	1.77294e-06	0	0	0	0	0	0	0	0	0	0	0
Corynebacterium glucuronolyticum [832]	0	0	0	0	0	0	0	0	0	0	0	0	0	0	0	0	0	0	0	0	0	0	0	0	0	0	0	0	0	0	0	0	0	0	0	0	0	0	0	0	0	0	0	0	0	0	0	0	0
Corynebacterium matruchotii [833]	0	1.14748e-05	0	0	0	0	0	0	0	0	0	0	0	0	0	0	1.36291e-05	0	0	0	0	0	0	5.85076e-06	0	0	0	0	0	0	0	0	0	0	0	0	0	0	0	0	0	0	0	5.74149e-06	0	0	0	0	0
Corynebacterium diphtheriae [834]	0	0	0	0	0	0	0	0	0	0	0	0	0	0	0	0	0	0	0	0	0	0	0	0	0	0	0	0	0	0	0	0	0	0	0	0	0	0	0	0	0	0	0	0	0	0	0	0	0
Corynebacterium pseudotuberculosis [835]	0	0	0	0	0	0	0	0	0	0	0	0	0	0	0	0	0	0	0	0	0	0	0	0	0	0	0	0	0	0	0	0	0	0	0	0	0	0	0	0	0	0	0	0	0	0	0	0	0
Corynebacterium ulcerans [836]	0	0	0	0	0	0	0	0	0	0	0	0	0	0	0	0	0	0	0	0	0	0	0	0	0	0	0	0	0	0	0	0	0	0	0	0	0	0	0	0	0	0	0	0	0	0	0	0	0
Corynebacterium lipophiloflavum [837]	0	0	0	0	0	0	0	0	0	0	0	0	0	0	0	0	0	0	0	0	0	0	0	0	0	0	0	0	0	0	0	0	0	0	0	0	0	0	0	0	0	0	0	0	0	0	0	0	0
Corynebacterium genitalium [838]	0	0	0	0	0	0	0	0	0	0	0	1.51978e-06	0	0	0	0	0	0	0	0	0	0	0	0	0	0	0	0	0	0	0	0	0	0	4.77527e-06	0	0	0	0	0	0	0	0	0	0	0	0	0	0
Corynebacterium efficiens [839]	0	0	0	0	0	0	0	0	0	0	0	0	0	0	0	0	0	0	0	0	0	0	0	0	0	0	0	0	0	0	0	0	0	0	0	0	0	0	0	0	0	0	0	0	0	0	0	0	0
Methanococcus maripaludis [84]	0	0	0	0	0	0	0	0	0	0	0	0	0	0	0	0	0	0	0	0	0	0	0	0	0	0	0	0	0	0	0	0	0	0	0	0	0	0	0	0	0	0	0	0	0	0	0	0	0
Corynebacterium glutamicum [840]	0	3.71135e-06	0	0	0	0	0	0	0	0	0	0	0	0	0	0	0	0	0	0	3.82713e-05	0	0	0	0	0	0	0	0	1.41683e-05	0	0	0	0	0	0	0	0	0	0	0	0	0	0	0	0	0	0	0
Corynebacterium tuberculostearicum [841]	0	0	0	2.55863e-06	0	0	0	0	0	0	0	0	0	6.65244e-06	0	0	0	0	0	0	0	0	0	0	0	0	0	0	0	1.46686e-05	0	0	0	0	0	0	0	0	0	0	0	0	0	0	0	0	0	0	0
Corynebacterium accolens [842]	0	0	0	0	0	0	0	0	0	0	0	0	0	0	0	0	0	0	0	0	0	0	0	0	0	0	0	0	0	0	0	1.28628e-05	0	0	0	0	0	0	0	0	0	0	0	0	0	0	0	0	0
Corynebacterium aurimucosum [843]	0	0	0	0	0	0	0	0	0	0	0	0	0	0	0	0	0	0	0	0	0	0	0	0	0	0	0	0	0	0	0	0	0	0	0	0	0	0	0	0	0	0	0	0	0	0	0	0	0
Corynebacterium striatum [844]	0	0	0	0	0	0	0	0	0	0	0	0	0	0	0	0	0	0	0	0	0	0	0	0	0	0	0	0	0	0	0	0	0	0	0	0	0	2.65154e-06	0	0	0	0	0	0	0	0	0	0	0
Corynebacterium ammoniagenes [845]	0	0	0	0	0	0	0	0	0	0	0	0	0	0	2.81614e-06	0	0	0	0	0	0	0	0	0	0	0	0	0	0	0	0	0	0	0	0	0	0	0	0	0	0	0	0	0	0	0	0	0	0
Segniliparus rotundus [846]	0	0	0	0	0	0	0	0	0	0	0	0	0	0	0	0	0	0	0	0	0	0	0	0	0	0	0	0	0	0	0	0	0	0	0	0	0	0	0	0	0	0	0	0	0	0	0	0	0
Segniliparus rugosus [847]	0	0	0	0	0	0	0	0	0	0	0	0	0	0	0	0	0	0	0	0	0	0	0	0	0	0	0	0	0	0	0	0	0	0	0	0	0	0	0	0	0	0	0	0	0	0	0	0	0
Nocardia cyriacigeorgica [848]	0	0	9.10329e-07	0	0	0	0	0	0	0	0	0	0	0	1.44414e-06	0	0	0	0	0	0	0	0	0	0	0	0	5.61774e-06	0	0	0	0	0	0	0	0	0	0	0	0	4.81182e-07	1.80304e-06	0	0	0	0	0	0	0
Nocardia farcinica [849]	0	0	0	0	0	0	0	0	0	0	0	0	0	0	0	0	0	0	0	0	0	0	0	0	0	0	0	0	0	0	0	0	0	0	0	0	0	0	0	0	0	0	0	0	0	0	0	0	0
Methanococcus maripaludis [85]	0	0	0	0	0	0	0	0	0	0	0	0	0	0	0	0	0	0	0	0	0	0	0	0	0	0	0	0	0	0	0	0	0	0	0	0	0	0	0	0	0	0	0	0	0	0	0	0	0
Rhodococcus erythropolis [850]	0	0	0	0	0	0	0	0	0	0	0	0	0	0	0	0	0	0	0	0	0	0	0	0	0	2.23015e-06	0	0	0	0	0	0	0	0	0	0	0	0	0	0	0	0	0	0	0	0	0	0	0
Rhodococcus equi [851]	0	0	0	0	0	0	0	0	0	0	0	0	0	0	0	0	0	6.53607e-07	0	0	0	0	0	0	0	1.10678e-06	0	0	0	0	0	0	0	0	0	0	0	0	0	0	0	0	0	0	0	0	0	3.82161e-08	0
Rhodococcus jostii [852]	0	0	0	0	0	0	0	0	0	0	0	1.55036e-07	0	0	0	0	0	0	0	0	0	0	0	0	0	0	0	0	0	0	0	0	0	0	0	0	0	0	0	0	0	0	0	0	0	0	0	3.79055e-07	0
Rhodococcus opacus [853]	0	0	0	0	0	0	0	0	0	0	0	1.54862e-07	0	0	0	0	0	6.57521e-07	0	0	0	1.92108e-07	0	0	0	0	0	0	0	0	0	0	0	0	0	0	0	0	0	0	0	0	0	0	0	0	0	3.7863e-07	0
Gordonia alkanivorans [854]	0	0	0	0	0	0	0	0	0	0	0	0	0	0	0	0	0	0	0	0	0	0	0	0	0	0	0	0	4.22115e-06	0	0	0	0	0	0	0	0	0	0	0	0	0	0	0	0	0	0	0	0
Gordonia bronchialis [855]	0	0	0	0	0	0	0	0	0	0	0	0	0	0	0	0	0	0	0	0	0	0	0	0	0	0	0	0	0	0	0	0	0	0	0	0	0	0	0	0	0	0	0	0	0	0	0	0	0
Gordonia polyisoprenivorans [856]	0	0	0	0	0	0	0	0	0	0	0	0	0	0	0	0	0	0	0	0	0	0	0	0	0	0	0	0	0	0	0	0	0	0	0	0	0	0	0	0	0	0	0	0	0	0	0	0	0
Gordonia neofelifaecis [857]	0	0	0	0	0	0	0	0	0	0	0	0	0	0	0	0	0	0	0	0	0	0	0	0	0	0	0	0	0	0	0	0	0	0	0	0	0	0	0	0	0	0	0	0	0	0	0	0	0
Tsukamurella paurometabola [858]	0	0	0	0	0	0	0	0	0	0	0	0	0	0	0	0	0	0	0	0	0	0	0	0	0	0	0	0	4.21827e-06	0	0	0	0	0	0	0	0	0	0	0	0	0	0	0	0	0	0	0	0
Mycobacterium gilvum [859]	0	0	0	0	0	0	0	0	0	0	0	0	0	0	0	0	0	0	0	0	0	0	0	0	0	0	0	0	0	0	0	0	0	0	0	0	0	0	0	0	0	0	0	0	0	0	0	0	0
Methanococcus vannielii [86]	0	0	0	0	0	0	0	0	0	0	0	0	0	0	0	0	0	0	0	0	0	0	0	0	0	0	0	0	0	0	0	0	0	0	0	0	0	0	0	0	0	0	0	0	0	0	0	0	0
Mycobacterium vanbaalenii [860]	0	0	0	0	0	0	0	0	0	0	0	0	0	0	0	0	0	0	0	0	0	0	0	0	0	0	0	0	0	0	0	0	0	0	0	0	0	0	0	0	0	0	0	0	0	0	0	0	0
unclassified Mycobacterium [861]	0	0	0	0	0	0	0	0	0	0	0	0	0	0	0	0	0	0	0	0	0	0	0	0	0	0	0	0	0	0	0	0	0	0	0	0	0	0	0	0	0	0	0	0	0	0	0	0	0
Mycobacterium smegmatis [862]	0	0	0	0	0	0	0	0	0	0	0	0	0	0	0	0	0	0	0	0	0	0	0	0	0	0	0	0	0	0	0	0	0	0	0	0	0	0	0	0	0	0	0	0	0	0	0	0	0
Mycobacterium rhodesiae [863]	0	0	0	0	0	0	0	0	0	0	0	0	0	0	0	0	0	0	0	0	0	0	0	0	0	0	0	0	0	0	0	0	0	0	0	0	0	0	0	0	0	0	0	0	0	0	0	0	0
unnamed Mycobacterium sp. JDM601 [864]	0	0	0	0	0	0	0	0	0	0	0	0	0	0	0	0	0	0	0	0	0	0	0	0	0	0	0	0	0	0	0	0	0	0	0	0	0	0	0	0	0	0	0	0	0	0	0	0	0
Mycobacterium leprae [865]	0	0	0	0	0	0	0	0	0	0	0	0	0	0	0	0	0	0	0	0	0	0	0	0	0	0	0	0	0	0	0	0	0	0	0	0	0	0	0	0	0	0	0	0	0	0	0	0	0
Mycobacterium tuberculosis complex [866]	0	0	0	0	0	0	0	0	2.95103e-06	0	0	0	0	0	0	0	0	0	0	0	0	0	0	0	0	0	0	0	0	0	0	0	0	0	0	0	0	0	0	0	0	0	0	0	0	0	0	0	0
Mycobacterium marinum/ulcerans [867]	0	0	0	0	0	0	0	0	0	0	0	0	0	0	0	0	0	0	0	0	0	0	0	0	0	0	0	0	0	0	0	0	0	0	0	0	0	0	0	0	0	0	0	0	0	0	0	0	0
Mycobacterium avium [868]	0	0	0	0	0	0	0	0	0	0	0	0	0	0	0	0	0	0	0	0	0	0	0	0	0	0	0	0	0	0	0	0	0	0	0	0	0	0	0	0	0	0	0	0	0	0	0	0	0
Mycobacterium colombiense [869]	0	1.49619e-06	0	0	0	0	0	0	0	0	0	0	0	2.08063e-06	0	0	0	0	0	0	0	0	0	0	0	0	0	0	2.22622e-05	0	0	0	0	0	0	0	0	0	0	0	0	0	0	0	0	0	0	0	0
Methanococcus voltae [87]	0	0	0	0	0	0	0	0	0	0	0	0	0	0	0	0	0	0	0	0	0	0	0	0	0	0	0	0	0	0	0	0	0	0	0	0	0	0	0	0	0	0	0	0	0	0	0	0	0
Mycobacterium kansasii [870]	0	1.46507e-06	0	0	0	0	0	0	0	0	0	0	0	0	0	0	0	0	0	0	0	0	0	0	0	0	0	0	0	0	0	0	0	0	0	0	0	0	0	0	0	0	0	0	0	0	0	0	0
Mycobacterium abscessus [871]	0	0	0	0	0	0	0	0	0	0	0	0	0	0	0	0	0	0	0	0	0	0	0	0	0	0	0	0	0	0	0	0	0	0	0	0	0	0	0	0	0	0	0	0	0	0	0	0	0
Amycolicicoccus subflavus [872]	0	0	0	0	0	0	0	0	0	0	0	0	0	0	0	0	0	0	0	0	0	0	0	0	0	0	0	0	0	0	0	0	0	0	0	0	0	0	0	0	0	0	0	0	0	0	0	0	0
unnamed Nocardioides sp. JS614 [873]	0	0	0	0	0	0	0	0	0	0	0	0	0	0	0	0	0	0	0	0	0	0	0	0	0	0	0	0	0	0	0	0	0	0	0	0	0	0	0	0	0	0	0	0	0	0	0	0	0
unnamed Nocardioidaceae bacterium Broad-1 [874]	0	0	0	0	0	0	0	0	0	0	0	0	0	0	0	0	0	0	0	0	0	0	0	0	0	0	0	0	0	0	0	0	0	0	0	0	0	0	0	0	0	0	0	0	0	0	0	0	0
Kribbella flavida [875]	0	0	0	0	0	0	0	0	0	0	0	0	0	0	0	0	0	0	0	0	0	0	0	0	0	0	0	0	0	0	0	0	0	0	0	0	0	0	0	0	0	0	0	0	0	0	0	0	0
Aeromicrobium marinum [876]	0	0	0	0	0	0	0	0	0	0	0	0	0	0	0	0	0	0	0	0	0	0	0	0	0	0	0	0	0	0	0	0	0	0	0	0	0	0	0	0	0	0	0	0	0	0	0	0	0
Microlunatus phosphovorus [877]	0	0	0	0	0	0	0	0	0	0	0	0	0	0	0	0	0	0	0	0	0	0	0	0	0	0	0	0	0	0	0	0	0	0	0	0	0	0	0	0	0	0	0	0	0	0	0	0	0
Actinomyces odontolyticus [878]	1.18259e-05	0.000315391	8.09794e-05	5.30317e-05	2.1841e-05	5.07785e-06	2.68459e-05	0	0.000275582	6.95871e-06	7.83335e-05	4.77659e-05	7.82871e-06	0.00012331	7.00018e-05	0.000284056	0.000133261	3.44582e-05	6.3794e-05	1.28329e-05	0.000139127	5.41496e-06	8.08023e-05	3.956e-05	3.82203e-06	1.71418e-05	0	0	0	8.33334e-06	0.000380784	0	0	0.00135637	5.11699e-05	8.28522e-05	6.50181e-05	0.00028356	0.000172995	0	7.3842e-05	0.000100806	0.0002823	0.000160117	3.20094e-05	1.7172e-05	6.5839e-05	7.28147e-06	3.5513e-06
unnamed Actinomyces sp. oral taxon 180 [879]	0	7.16563e-06	6.06017e-06	1.48696e-06	7.97791e-06	0	3.66111e-06	0	2.79844e-05	0	4.42364e-06	8.91903e-06	1.18106e-06	1.06561e-05	4.57928e-06	4.06874e-05	3.34518e-06	1.43539e-05	0	2.96564e-05	3.64278e-06	0	0	4.18939e-06	3.74887e-06	0	0	0	0	3.88951e-06	2.03729e-05	3.50816e-06	0	1.3944e-05	6.76725e-06	2.59694e-05	1.81452e-05	1.28259e-05	3.4728e-06	0	1.57598e-06	4.96466e-06	2.0975e-05	8.88919e-06	0	0	1.41448e-05	0	0
Methanothermobacter thermautotrophicus [88]	0	0	0	0	0	0	0	0	0	0	0	0	0	0	0	0	0	0	0	0	0	0	0	0	0	0	0	0	0	0	0	0	0	0	0	0	0	0	0	0	0	0	0	0	0	0	0	0	0
Actinomyces viscosus [880]	0	9.85791e-05	2.19801e-05	3.02733e-05	4.18303e-06	2.27597e-06	0	0	2.26617e-05	0	4.56232e-05	0.000180141	0	1.66339e-05	1.68911e-05	0.000157252	8.41046e-05	1.47422e-05	1.12802e-05	0	2.49594e-05	0	8.23064e-05	1.79621e-05	0	0	0	1.87805e-05	3.55774e-06	3.72246e-05	0	0	0	0.00024972	5.7323e-05	4.04903e-05	1.38887e-05	0.000107295	4.11257e-05	3.8041e-06	0	2.45972e-05	9.04193e-05	1.81248e-05	3.26495e-05	0	0	1.29931e-05	0
unnamed Actinomyces sp. oral taxon 170 [881]	0	2.86911e-05	5.4352e-06	1.59444e-05	0	2.27846e-06	0	0	1.50821e-05	0	9.53583e-06	1.75055e-05	0	7.46838e-06	0	9.43903e-06	1.20865e-05	0	3.84217e-06	0	1.79596e-05	0	5.05374e-06	0	0	0	0	0	3.57072e-06	0	0	0	0	0	8.38779e-06	1.75411e-05	2.102e-05	6.65793e-05	3.42015e-05	0	0	4.36706e-06	1.46412e-05	4.64515e-06	9.30055e-06	0	0	1.33581e-06	0
Actinomyces urogenitalis [882]	0	0	0	0	0	0	0	0	0	0	1.58541e-06	0	0	0	0	0	0	0	0	0	0	0	0	0	0	0	0	0	0	0	5.78367e-05	0	0	0	0	0	0	0	0	0	0	1.87931e-06	0	0	0	0	0	0	0
unnamed Actinomyces sp. oral taxon 448 [883]	0	0	5.72783e-06	0	0	0	0	4.30919e-06	0	0	1.11237e-05	1.06626e-05	0	0	1.69968e-06	4.342e-05	1.89388e-05	0	0	0	1.24869e-05	0	1.83008e-06	0	0	0	2.08624e-05	0	0	9.55223e-05	0	9.60107e-06	5.93736e-06	0	8.5107e-05	2.61038e-06	0	9.4477e-06	5.18137e-05	0	1.24283e-05	5.2456e-06	4.31499e-05	2.57671e-06	3.01504e-05	0	3.41655e-05	9.35694e-06	1.06955e-05
unnamed Janibacter sp. HTCC2649 [884]	0	0	0	0	0	0	0	0	0	0	0	0	0	0	0	0	0	0	0	0	0	0	0	0	0	0	0	0	0	0	0	0	0	0	0	0	0	0	0	0	0	0	0	0	0	0	0	3.8763e-08	0
Intrasporangium calvum [885]	0	0	0	0	0	0	0	0	0	0	0	0	0	0	0	0	0	0	0	0	0	0	0	0	0	0	0	0	0	0	0	0	0	0	0	0	0	0	0	0	0	0	0	0	0	0	0	0	0
unnamed Dermacoccus sp. Ellin185 [886]	0	0	0	0	0	0	0	0	0	0	0	0	0	0	0	0	0	0	0	0	0	0	0	0	0	0	0	0	0	0	0	0	0	0	0	0	0	0	0	0	0	0	0	0	0	0	0	0	0
Kytococcus sedentarius [887]	0	0	0	0	0	0	0	0	0	0	0	0	0	0	0	0	0	0	0	0	0	0	0	0	0	0	0	0	0	0	0	0	0	0	0	0	0	0	0	0	0	0	0	0	0	0	0	0	0
Cellulomonas fimi [888]	0	0	0	0	0	0	0	0	0	0	0	0	0	0	0	0	0	0	0	0	0	0	0	0	0	0	0	0	0	0	0	0	0	0	0	0	0	1.27215e-06	0	0	0	0	0	0	0	0	0	0	0
[Cellvibrio] gilvus [889]	0	0	0	0	0	0	0	0	0	0	0	0	0	0	0	0	0	0	0	0	0	0	0	0	0	0	0	0	0	0	0	0	0	0	0	0	0	0	0	0	0	0	0	2.46383e-06	0	0	0	0	0
Methanothermobacter marburgensis [89]	0	0	0	0	0	0	0	0	0	0	0	0	0	0	0	0	0	0	0	0	0	0	0	0	0	0	0	0	0	0	0	0	0	0	0	0	0	0	0	0	0	0	0	0	0	0	0	0	0
Cellulomonas flavigena [890]	0	0	0	0	0	0	0	0	0	0	0	0	0	0	0	0	0	0	0	0	0	0	0	0	0	0	0	0	0	0	0	0	0	0	0	0	0	0	0	0	0	0	0	0	0	0	0	0	0
Xylanimonas cellulosilytica [891]	0	0	0	0	0	0	0	0	0	0	1.37268e-06	1.53711e-07	0	0	0	0	0	0	0	0	0	0	0	0	0	0	0	0	0	0	0	0	0	0	0	0	0	0	0	0	0	0	0	0	0	0	0	3.75816e-07	0
Isoptericola variabilis [892]	0	0	1.06477e-06	0	0	0	0	0	0	0	0	1.90744e-07	0	0	0	0	0	0	0	0	0	0	0	0	0	0	0	0	0	0	0	1.37065e-06	0	0	0	1.38052e-06	0	0	0	0	0	2.07497e-06	0	0	0	0	0	3.76096e-07	0
Sanguibacter keddieii [893]	0	0	0	0	0	0	0	0	0	0	0	0	0	0	0	0	0	0	0	0	0	0	0	0	0	0	0	0	0	0	0	0	0	0	0	0	0	0	0	0	0	0	4.27455e-07	0	0	0	0	0	0
Beutenbergia cavernae [894]	0	0	0	0	0	0	0	0	0	0	0	0	0	0	0	0	0	0	0	0	0	0	0	0	0	0	0	0	0	0	0	0	0	0	0	0	0	0	0	0	0	0	0	0	0	0	0	0	0
Kineococcus radiotolerans [895]	0	0	0	0	0	0	0	0	0	0	0	0	0	0	0	0	0	0	0	0	0	0	0	0	0	0	0	0	0	0	0	0	0	0	0	0	0	0	0	0	0	0	0	0	0	0	0	0	0
Brachybacterium faecium [896]	0	0	0	0	4.17285e-06	0	0	0	0	0	0	1.78003e-07	0	0	0	0	0	0	0	0	0	0	0	0	0	0	0	0	0	8.82357e-06	0	0	0	0	0	0	0	0	0	0	0	0	0	0	0	0	0	4.35209e-07	0
unnamed Actinomyces sp. oral taxon 848 [897]	0	0	0	8.18113e-06	0	0	0	0	0	0	0	1.90648e-06	0	4.09102e-06	0	2.12457e-05	3.97099e-06	4.69836e-06	0	0	2.59764e-06	0	0	0	0	0	0	0	0	0	5.16226e-06	0	0	0	0	0	0	5.95433e-06	0	0	0	2.46437e-06	4.01163e-06	0	0	0	0	0	0
unnamed Frankia sp. CcI3 [898]	0	0	0	0	0	0	0	0	0	0	0	0	0	0	0	0	0	0	0	0	0	0	0	0	0	0	0	0	0	0	0	0	0	0	0	0	0	0	0	0	0	0	0	0	0	0	0	0	0
Frankia alni [899]	0	0	0	0	0	0	0	0	0	0	0	0	0	0	0	0	0	0	0	0	0	0	0	0	0	0	0	0	0	0	0	0	0	0	0	0	0	0	0	0	0	0	0	0	0	0	0	0	0
Methanosarcina barkeri [9]	0	0	0	0	0	0	0	0	0	0	0	0	0	0	0	0	0	0	0	0	0	0	0	0	0	0	0	0	0	0	0	0	0	0	0	0	0	0	0	0	0	0	0	0	0	0	0	0	0
unnamed Methanobacterium sp. SWAN-1 [90]	0	0	0	0	0	0	0	0	0	0	0	0	0	0	0	0	0	0	0	0	0	0	0	0	0	0	0	0	0	0	0	0	0	0	0	0	0	0	0	0	0	0	0	0	0	0	0	0	0
unnamed Frankia sp. EAN1pec [900]	0	0	0	0	0	0	0	0	0	0	0	0	0	0	0	0	0	0	0	0	0	0	0	0	0	0	0	0	0	0	0	0	0	0	0	0	0	0	0	0	0	0	0	0	0	0	0	0	0
unnamed Frankia sp. EuI1c [901]	0	0	0	0	0	0	0	0	0	0	0	0	0	0	0	0	0	0	0	0	0	0	0	0	0	0	0	0	4.47795e-06	0	0	0	0	0	0	0	0	1.3272e-06	0	0	0	0	0	0	0	0	0	0	0
Frankia symbiont of Datisca glomerata [902]	0	0	0	0	0	0	0	0	0	0	0	0	0	0	0	0	0	0	0	0	0	0	0	0	0	0	0	0	0	0	0	0	0	0	0	0	0	0	0	0	0	0	0	0	0	0	0	0	0
Thermobispora bispora [903]	0	0	0	0	0	0	0	0	0	1.32215e-06	0	0	0	0	1.59654e-06	0	0	0	0	0	0	0	0	0	0	0	0	0	0	0	0	0	0	0	2.86224e-06	0	0	0	0	0	0	0	0	0	0	0	0	0	0
Streptosporangium roseum [904]	0	0	0	0	0	0	0	0	0	0	0	0	0	0	0	0	0	0	0	0	0	0	0	0	0	0	0	6.34347e-06	0	0	0	0	0	0	0	0	0	0	0	0	0	0	0	0	0	4.53399e-06	0	0	0
Thermomonospora curvata [905]	0	0	0	0	0	0	0	0	0	0	0	0	0	0	0	0	0	0	0	0	0	0	0	0	0	0	0	0	4.9239e-06	0	0	0	0	0	0	0	0	0	0	0	0	0	0	0	0	0	0	9.45023e-07	0
Streptomyces cattleya [906]	0	0	0	0	0	0	0	0	0	0	0	0	0	0	0	0	0	0	0	0	0	0	0	0	0	0	0	0	0	0	0	0	0	0	0	0	0	0	0	0	0	0	0	0	0	0	0	0	0
Streptomyces himastatinicus [907]	0	0	0	0	0	0	0	0	0	0	0	0	0	0	0	0	0	0	0	0	0	0	0	0	0	0	0	0	0	0	0	0	0	0	0	0	0	0	0	0	0	0	0	0	0	0	0	0	0
Streptomyces violaceusniger [908]	0	1.51949e-06	0	0	0	0	0	0	0	0	0	0	0	0	0	0	0	0	0	0	0	0	0	0	0	0	0	0	0	0	0	0	0	0	0	0	0	0	0	0	0	0	0	0	0	0	0	0	0
Streptomyces bingchenggensis [909]	0	0	0	0	0	0	0	0	0	0	0	0	0	0	0	0	0	0	0	0	0	0	0	0	0	0	0	0	0	0	0	0	0	0	0	0	0	0	0	0	0	0	0	0	0	0	0	0	0
unnamed Methanobacterium sp. AL-21 [91]	0	0	0	0	0	0	0	0	0	0	0	0	0	0	0	0	0	0	0	0	0	0	0	0	0	0	0	0	0	0	0	0	0	0	0	0	0	0	0	0	0	0	0	0	0	0	0	0	0
unclassified Streptomyces [910]	0	0	0	0	0	0	0	0	0	0	0	0	0	0	0	0	0	0	0	0	0	0	0	2.37162e-06	0	0	0	0	0	0	0	0	0	0	0	0	0	0	0	0	0	0	0	0	0	0	0	0	0
Streptomyces lividans [911]	0	0	0	0	0	0	0	0	0	0	0	0	0	0	0	0	0	0	0	0	0	0	0	0	0	0	0	0	1.43079e-06	0	0	0	0	0	0	0	0	0	0	0	0	0	0	0	0	0	0	0	0
Streptomyces hygroscopicus [912]	0	0	0	0	0	0	0	0	0	0	0	0	0	0	0	0	0	0	0	0	0	0	0	0	0	0	0	0	0	0	0	0	0	0	0	0	0	0	0	0	0	0	0	0	0	0	0	0	0
unnamed Streptomyces sp. e14 [913]	0	0	0	0	0	0	0	0	0	0	0	0	0	0	0	0	0	0	0	0	0	0	0	0	0	0	0	0	0	0	0	0	0	0	0	0	0	0	0	0	0	0	0	0	0	0	0	0	0
Streptomyces griseoflavus [914]	0	0	0	0	0	0	0	0	0	0	0	0	0	0	0	0	0	0	0	0	0	0	0	0	0	0	0	0	0	0	0	0	0	0	0	0	0	0	0	0	0	0	0	0	0	0	0	0	0
Streptomyces ghanaensis [915]	0	0	0	0	0	0	0	0	0	0	0	0	0	0	0	0	0	0	0	0	0	0	0	0	0	0	0	0	7.30789e-07	0	0	0	0	0	0	0	0	0	0	0	4.77782e-07	0	0	0	0	0	0	0	0
Streptomyces viridochromogenes [916]	0	0	0	0	0	0	0	0	0	0	0	0	0	0	0	0	0	0	0	0	0	0	0	0	0	0	0	0	0	0	0	0	0	0	0	0	0	0	0	0	0	0	0	0	0	0	0	0	0
Streptomyces griseoaurantiacus [917]	0	0	0	0	0	0	0	0	0	0	0	0	0	0	0	0	0	0	0	0	0	0	0	0	0	0	0	0	0	0	0	0	0	0	0	0	0	0	0	0	0	0	0	0	0	0	0	0	0
Streptomyces sviceus [918]	0	0	0	0	0	0	0	0	0	0	3.66524e-07	0	0	0	0	0	0	0	0	0	0	0	0	0	0	0	0	0	0	0	0	0	0	0	0	0	0	0	0	0	0	0	0	0	0	0	0	0	0
Streptomyces scabiei [919]	0	0	0	0	0	0	0	0	0	0	0	0	0	0	0	0	0	0	0	0	0	0	0	0	0	0	0	0	0	0	0	0	0	0	0	0	0	0	0	0	0	0	0	0	0	0	0	0	0
Methanobrevibacter smithii [92]	0.0209697	1.14777e-05	0.00698794	5.63348e-06	0.00533918	0.00146204	8.25048e-06	0.000510767	0.00472805	0.0318049	0.00447524	3.31972e-05	0.00160943	2.70881e-06	0.0107658	5.60872e-05	1.10559e-05	0	2.13294e-05	0.00959811	0.029744	2.45312e-05	0.00979801	0.14482	1.95269e-05	6.28084e-06	0.0137134	2.22917e-05	4.4392e-05	3.58541e-05	0.00161474	2.71171e-05	2.98352e-06	0	0.0331005	0.0150126	0.024831	7.6326e-05	0.045893	0	0.000189275	0.000149479	0.011332	0	0.0430804	0.0013684	0	6.4613e-06	0.00113114
Streptomyces avermitilis [920]	0	0	0	0	0	0	0	0	0	0	0	0	0	0	0	0	0	0	0	0	0	0	0	0	0	0	0	0	1.18142e-06	0	0	0	0	0	0	0	0	0	0	0	0	0	0	0	0	0	0	0	0
Streptomyces albus [921]	0	0	0	0	0	0	0	0	0	0	0	0	0	0	0	0	0	0	0	0	0	0	0	0	0	0	0	0	0	0	0	0	0	0	0	0	0	0	0	0	0	0	0	0	0	0	0	0	0
Streptomyces clavuligerus [922]	0	0	0	0	0	0	0	0	0	0	0	0	0	0	0	0	0	0	0	0	0	0	0	0	0	0	0	0	0	0	0	0	0	0	0	0	0	0	0	0	0	0	0	0	0	0	0	0	0
Streptomyces pristinaespiralis [923]	0	0	0	0	0	0	0	0	0	0	0	0	0	0	0	0	0	0	0	0	0	0	0	0	0	0	0	0	0	0	0	0	0	0	0	0	0	0	0	0	0	0	0	0	0	0	0	0	0
unnamed Streptomyces sp. C [924]	0	0	0	0	0	0	0	0	0	0	0	0	0	0	0	0	0	0	0	0	0	0	0	0	0	0	0	0	8.97393e-07	0	0	0	0	0	0	0	0	0	0	0	0	0	0	0	0	0	0	0	0
unnamed Streptomyces sp. Mg1 [925]	0	0	0	0	0	0	0	0	0	0	0	0	0	0	0	0	0	0	0	0	0	0	0	0	0	0	0	0	0	0	0	0	0	0	0	0	0	0	0	0	0	0	0	0	0	0	0	0	0
Streptomyces griseus/filamentosus [926]	0	0	0	0	0	0	0	0	0	0	7.34007e-07	0	0	0	0	0	0	0	0	0	0	0	0	0	0	0	0	0	0	0	0	0	0	0	0	0	0	0	0	0	0	0	0	0	0	0	0	0	0
Streptomyces flavogriseus [927]	0	1.54456e-06	9.66989e-07	0	0	0	0	0	0	0	0	0	0	2.14466e-06	0	0	0	0	0	0	0	0	0	0	0	0	0	0	0	0	0	0	0	0	0	0	0	0	0	0	0	0	0	0	0	0	3.26607e-06	0	0
unnamed Streptomyces sp. SirexAA-E [928]	0	0	0	0	0	0	0	0	0	0	3.66114e-07	0	0	0	0	0	0	0	0	0	0	0	0	0	0	0	0	0	0	0	0	0	0	0	0	0	0	0	0	0	0	0	0	0	0	0	0	0	0
Kitasatospora setae [929]	0	0	0	0	0	0	0	0	0	0	1.47622e-06	0	0	0	0	0	0	0	0	0	0	0	0	0	0	0	0	0	0	0	0	0	0	0	0	0	0	0	0	0	0	0	0	0	0	0	0	0	0
Methanobrevibacter ruminantium [93]	0	0	0	0	3.97714e-06	0	0	0	0	0	0	0	0	0	0	0	0	0	0	0	0	0	0	0	0	0	0	0	0	0	0	0	0	0	0	0	0	0	0	0	0	0	0	0	0	0	0	0	0
Catenulispora acidiphila [930]	0	0	0	0	0	0	0	0	0	1.25124e-06	0	0	0	0	0	0	0	0	0	0	0	0	0	0	0	0	0	0	0	0	0	0	0	0	0	0	0	0	0	0	0	0	0	0	0	0	0	0	0
Salinispora tropica [931]	0	0	0	0	0	0	0	0	0	0	0	0	0	0	0	0	0	0	0	0	0	0	0	0	0	0	0	0	0	0	0	0	0	0	0	0	0	0	0	0	0	0	0	0	0	0	0	0	0
Salinispora arenicola [932]	0	0	0	0	0	0	0	0	0	0	0	0	4.09921e-06	0	0	0	0	0	0	0	0	0	0	0	0	0	0	0	0	0	0	0	0	0	0	0	0	0	0	0	0	0	0	0	0	0	0	0	0
Micromonospora aurantiaca [933]	0	0	0	0	0	0	0	0	0	0	0	0	0	0	0	0	0	0	0	0	0	0	0	0	0	0	0	0	0	0	0	0	0	0	0	0	0	0	0	0	0	0	0	0	0	0	0	0	0
unnamed Micromonospora sp. ATCC 39149 [934]	0	0	0	0	0	0	0	0	0	0	0	0	0	0	0	0	0	0	0	0	0	0	0	0	0	0	0	0	0	0	0	0	0	0	0	0	0	0	0	0	0	0	0	0	0	0	0	0	0
Verrucosispora maris [935]	0	0	0	0	0	0	0	0	0	0	0	0	0	0	0	0	0	0	0	0	0	0	0	0	0	0	0	0	0	0	0	0	0	0	0	0	0	0	0	0	0	0	0	0	0	0	0	0	0
unnamed Actinoplanes sp. SE50/110 [936]	0	0	0	0	0	0	0	0	0	0	0	0	0	0	0	0	0	0	0	0	0	0	0	0	0	0	0	0	0	0	0	0	0	0	0	0	0	0	0	0	0	0	0	0	0	0	0	0	0
Stackebrandtia nassauensis [937]	0	0	0	0	0	0	0	0	0	0	0	0	3.9953e-06	0	0	0	0	0	0	0	0	0	0	0	0	0	0	0	0	0	0	0	0	0	0	0	0	0	0	0	0	0	0	0	0	0	0	0	0
Saccharopolyspora erythraea [938]	0	0	0	0	0	0	0	0	0	0	0	0	0	0	0	0	0	0	0	0	0	0	0	0	0	0	0	0	0	0	0	0	0	0	0	0	0	0	0	0	0	0	0	0	0	0	0	0	0
Actinosynnema mirum [939]	0	7.9763e-07	0	0	0	0	1.20161e-05	0	0	0	0	0	0	0	0	0	0	0	0	2.2085e-06	0	0	0	0	0	0	0	0	0	0	0	3.7146e-07	0	0	0	0	0	0	3.29632e-06	0	0	0	0	0	2.2153e-06	0	0	0	0
Methanosphaera stadtmanae [94]	0	0	0	0	0	8.16263e-05	0	0	0	0	0.000542681	0	0	0	0	0	0	0	0	0	0	0	0.000835457	0	0	0	0	0	0	0	0	0	0	0	0	0	0	0	0	0	0	1.69987e-05	0.0027583	0	0	2.60448e-05	0	0	0
Amycolatopsis mediterranei [940]	0	1.66329e-06	0	0	0	0	1.75836e-06	0	0	0	0	0	0	0	0	0	0	0	0	4.60538e-06	0	0	0	0	0	0	0	0	0	0	0	7.74603e-07	0	0	0	0	0	0	0	0	0	0	0	0	0	0	0	0	0
unnamed Streptomyces sp. AA4 [941]	0	8.03961e-07	0	0	0	0	8.49912e-07	0	0	0	0	0	0	0	0	0	0	0	0	2.22603e-06	0	0	0	0	0	0	0	0	0	0	0	3.74408e-07	0	0	0	0	0	0	0	0	0	0	0	0	0	0	0	0	0
Saccharomonospora viridis [942]	0	0	0	0	0	0	0	0	0	0	0	0	0	0	0	0	0	0	0	0	0	0	0	0	0	0	0	0	0	0	0	0	0	0	0	0	1.40206e-06	0	0	0	0	0	0	0	0	0	0	0	0
Pseudonocardia dioxanivorans [943]	0	0	0	0	0	0	0	0	0	0	0	0	0	0	0	0	0	0	0	0	0	0	0	4.84859e-06	0	0	0	0	0	0	0	0	0	0	0	0	0	0	0	0	4.58783e-07	0	1.39518e-06	0	0	0	0	0	0
Nakamurella multipartita [944]	0	0	0	0	0	0	0	0	0	0	0	0	0	0	0	0	0	6.82798e-07	0	0	0	1.99493e-07	0	0	0	0	0	0	2.12091e-06	0	0	0	0	0	0	0	0	0	0	0	0	0	0	0	0	0	0	0	0
Geodermatophilus obscurus [945]	0	0	0	0	0	0	0	0	0	0	0	0	0	0	0	0	0	0	0	0	0	0	0	0	0	0	0	0	0	0	0	0	0	0	0	0	0	0	0	0	0	0	0	0	0	0	0	0	0
Acidothermus cellulolyticus [946]	0	0	0	0	0	0	0	0	0	0	0	0	0	0	0	0	0	0	0	0	0	0	0	0	0	0	0	0	2.13146e-06	0	0	0	0	0	0	0	0	0	0	0	0	0	0	0	0	0	0	0	0
Thermobifida fusca [947]	0	0	0	0	0	0	0	0	0	0	0	0	0	0	0	0	0	0	0	0	0	0	0	0	0	0	0	0	0	0	0	0	0	0	0	0	0	0	0	0	0	0	0	0	0	0	0	0	0
Nocardiopsis dassonvillei [948]	0	0	0	0	0	0	0	0	0	0	2.16082e-06	0	0	0	0	0	0	0	0	0	0	0	0	0	0	0	0	0	0	0	0	0	0	0	0	0	0	0	0	0	0	0	0	0	0	0	0	0	0
Brevibacterium linens [949]	0	0	0	0	0	0	0	0	0	0	0	0	0	0	4.71268e-06	2.85112e-06	0	0	0	0	0	0	0	0	0	0	0	0	0	0	0	0	0	0	0	0	0	0	0	0	0	0	0	0	0	0	0	0	0
Methanothermus fervidus [95]	0	0	0	0	0	0	0	0	0	0	0	0	0	0	0	0	0	0	0	0	0	0	0	0	0	0	0	0	0	0	0	0	0	0	0	0	0	0	0	0	0	0	0	0	0	0	0	0	0
Brevibacterium mcbrellneri [950]	0	0	0	0	0	0	0	0	0	0	0	0	0	0	0	0	0	0	0	0	0	0	0	0	0	0	0	0	0	0	0	0	0	0	0	0	0	5.09996e-06	0	0	0	0	0	0	0	0	0	0	0
Clavibacter michiganensis [951]	0	0	0	0	0	0	0	0	0	0	0	0	0	0	0	0	0	0	0	0	0	0	0	0	0	0	0	0	0	0	0	0	0	0	0	0	0	0	0	0	0	0	0	0	0	0	0	0	0
Leifsonia xyli [952]	0	0	0	0	0	0	0	0	0	0	0	0	0	0	0	0	0	0	0	0	0	0	0	0	0	0	0	0	0	0	0	0	0	0	0	0	0	0	0	0	0	0	0	0	0	0	0	0	0
Microbacterium testaceum [953]	0	0	0	0	0	0	0	0	0	0	0	0	0	0	0	0	0	0	0	0	0	0	0	0	0	0	0	0	0	0	0	0	0	0	0	7.97095e-07	0	0	0	0	0	0	0	0	0	0	0	0	0
marine actinobacterium PHSC20C1 [954]	0	0	0	0	0	0	0	0	0	0	0	0	0	0	0	0	0	0	0	0	0	0	0	0	0	0	0	0	0	0	0	0	0	0	0	0	0	0	0	0	0	0	0	0	0	0	0	0	0
Rothia mucilaginosa [955]	2.03921e-05	0.000288894	1.89939e-05	4.77562e-06	0	9.74833e-06	4.46358e-06	4.14519e-06	0.000320216	3.34702e-05	5.77451e-05	5.17164e-06	5.46089e-06	1.54253e-05	2.29294e-05	5.53369e-05	4.63602e-06	4.21578e-05	4.33688e-05	3.8894e-05	0.000306944	4.38204e-06	4.15944e-05	3.26762e-05	0.000246433	6.93582e-06	0	0	5.79144e-05	0	1.78969e-05	6.13827e-05	0	0.000160385	0	0	1.37023e-05	2.47808e-05	0	0	8.90788e-06	6.74059e-06	1.64239e-05	0.000165516	2.7067e-06	1.40716e-05	0.000674914	4.97534e-06	0
Rothia dentocariosa [956]	0	1.46194e-05	5.84119e-06	0	0	8.51264e-06	0	0	1.12531e-05	0	7.02264e-06	1.83329e-06	0	2.10479e-05	2.53636e-06	2.45475e-05	6.08081e-06	9.86415e-06	0	0	2.30101e-05	0	5.18283e-06	7.42297e-05	0	0	0	0	0	0	0	1.0336e-05	0	0	5.72542e-05	0	0	3.95382e-05	1.90446e-05	4.00232e-06	2.95455e-06	0	5.93381e-06	1.33173e-05	0	0	5.15119e-05	0	0
Arthrobacter chlorophenolicus [957]	0	0	0	0	0	0	0	0	0	0	0	0	0	0	0	0	0	0	0	0	0	0	0	0	0	0	0	0	0	0	0	0	0	0	0	0	0	0	0	0	0	0	0	0	0	0	0	0	0
Arthrobacter phenanthrenivorans [958]	0	0	0	0	0	0	0	0	0	0	0	0	0	0	0	0	0	0	0	0	0	0	0	0	0	0	0	0	0	0	0	0	0	0	0	0	0	0	0	0	0	0	0	0	0	0	0	0	0
unnamed Arthrobacter sp. FB24 [959]	0	0	0	0	0	0	0	0	0	0	0	0	0	0	0	0	0	0	0	0	0	0	0	0	0	0	0	0	0	0	0	0	0	0	0	0	0	0	0	0	0	0	0	0	0	0	0	0	0
unnamed Thermococcus sp. 4557 [96]	0	0	0	0	0	0	0	0	0	0	0	0	0	0	0	0	0	0	0	0	0	0	0	0	0	0	0	0	0	0	0	0	0	0	0	0	0	0	0	0	0	0	0	0	0	0	0	0	0
Arthrobacter aurescens [960]	0	0	0	0	0	0	0	0	0	0	0	0	0	0	0	0	0	0	0	0	0	0	0	0	0	0	0	0	0	0	0	0	0	0	0	0	0	0	0	0	0	0	0	0	0	0	0	0	0
Micrococcus luteus [961]	0	0	0	0	0	0	4.77189e-06	0	0	0	0	1.44849e-05	0	0	0	0	0	0	0	0	0	0	0	0	0	0	0	0	0	0	0	0	0	0	0	1.44787e-06	0	0	0	0	0	0	0	0	0	0	0	0	0
Kocuria rhizophila [962]	0	0	1.47056e-06	0	0	0	0	0	0	0	0	0	0	0	0	0	0	0	0	0	0	0	0	0	0	0	0	0	0	0	0	0	0	0	0	0	0	0	0	0	0	0	0	0	0	0	0	0	0
Arthrobacter arilaitensis [963]	0	0	0	0	0	0	0	0	0	0	0	0	0	0	2.73056e-06	0	0	0	0	0	0	0	0	0	0	0	0	0	0	0	0	0	0	0	0	0	0	0	0	0	0	0	0	0	0	0	0	0	0
Renibacterium salmoninarum [964]	0	0	0	0	0	0	0	0	0	0	0	0	0	0	0	0	0	0	0	0	0	0	0	0	0	0	0	0	0	0	0	0	0	0	0	0	0	0	0	0	0	0	0	0	0	0	0	0	0
Gardnerella vaginalis [965]	0	0	0	0	0	0	0	0	0	0	0	0	0	0	0	0	0	0	0	0	0	0	0	0	0	0	0	0	0	0	0	0	0	0	0	0	0	0	0	0	0	0	0	0	0	0	0	0	0
Gardnerella vaginalis [966]	0	0	0	0	0	0	0	0	0	0	0	0	0	0	0	0	0	0	0	0	0	0	0	0	0	0	0	0	0	0	0.00161506	0	0	0	0	0	0	5.24946e-06	0	0	0	0	0	0	0	0	0	0	0
Bifidobacterium animalis [967]	9.73156e-05	0	0	0.00333602	0	0	0	0	0	1.21607e-05	0	3.27708e-06	0	0	0	0	0	1.42812e-05	0	0	9.73285e-06	4.06163e-05	0.000107101	0	0	5.35702e-05	0	0	0	0.000619084	0	0	0	0	0	0	0.00638732	0	0.000205899	0	0	7.83528e-05	1.94688e-05	2.60198e-06	0	1.23679e-05	0	0	0
Bifidobacterium bifidum [968]	0	0.0241782	0	0	0	0	0	0	6.60279e-06	2.15949e-05	0.0122404	4.38021e-05	3.73272e-06	0.0037644	7.29304e-06	0.00710495	0	3.14557e-06	1.09442e-05	0	0.000588858	0	0	0	0	0	3.06857e-05	0	0	0.00792662	5.22513e-06	0	1.84588e-05	0	0.00600813	0.000268581	9.67167e-06	7.01999e-05	1.27106e-05	0	3.42812e-05	2.70997e-06	0.000376584	0	3.00231e-06	0.000417315	0	4.74715e-06	0.0103175
Bifidobacterium breve [969]	0	0.000110248	0	0	0	0	0	0	0	3.29154e-05	2.96352e-06	0.00990814	0	3.86373e-06	3.27057e-06	0.000201269	0	0	0	2.73886e-05	0	0	0	4.7732e-06	0	0	0	0	0	0.000208677	1.09882e-05	0	0	0	4.24613e-06	7.3234e-06	0	4.87657e-06	0	0	0.000310167	0	9.17893e-06	0	5.97006e-06	0	0	0	7.42705e-06
Thermococcus onnurineus [97]	0	0	0	0	0	0	0	0	0	0	0	0	0	0	0	0	0	0	0	0	0	0	0	0	0	0	0	0	0	0	0	0	0	0	0	0	0	0	0	0	0	0	0	0	0	0	0	0	0
Bifidobacterium longum [970]	0.000258906	0.00705003	2.71542e-05	2.53669e-05	0	0.000638318	0.000275526	0	0	0.00193221	0.00761372	0.266171	0.000474766	0.00922761	0.00183388	0.00638758	0.00554442	0.00140896	0.000345277	0.0329116	0.0124652	0.000373324	0.00118346	1.43861e-05	0	0	0.00131997	0	6.03714e-05	0.00238985	0.000173553	0	0.00118716	1.53482e-05	0.0134432	0.00011243	0	0.000183354	1.51219e-05	1.87674e-05	0.00709365	9.94334e-05	0.00880825	7.29481e-05	0.00158634	7.31452e-05	0.000813152	2.43659e-06	0.00152452
Bifidobacterium dentium [971]	0	9.12429e-06	9.3715e-06	1.80162e-06	0	8.25643e-06	4.05222e-06	0	0.00182913	1.53281e-05	8.92554e-05	6.09014e-05	4.29255e-06	1.01769e-05	2.14306e-05	0.000211408	0	0	0.000102453	0	0.000337992	0	2.20456e-05	0.000428092	2.43839e-05	0.000259126	0.000136663	0	8.38923e-06	9.04624e-05	0	5.74785e-06	0	0	8.95597e-06	0	1.04948e-05	4.97687e-05	2.56174e-05	0	4.12235e-05	6.47288e-06	5.84909e-05	0	4.92399e-05	0	0.000147288	0	3.91281e-05
Bifidobacterium adolescentis [972]	0.000196879	0.00899526	1.10295e-06	1.57452e-06	0	0.0007269	9.51666e-05	0	3.31829e-06	0.000743768	0.03823	0.00183347	0.000979907	2.00682e-06	0.00152791	0.005446	0.00873605	2.74592e-05	0.00144948	0.00749842	6.19817e-05	0.00126813	0	0.000205766	0	0	7.44744e-05	2.27624e-05	0.000256409	0.000862456	0.000465786	0	3.87088e-05	2.34183e-05	0	2.34382e-05	0	0.0161528	0.00072632	0	0.000228521	2.39309e-05	0.0343687	0	0.000428619	0.000103661	2.66634e-05	7.10355e-06	0.00462461
Bifidobacterium catenulatum-Bifidobacterium pseudocatenulatum complex [973]	0.000297328	0.000371086	7.13312e-05	2.85764e-06	0	0.00015548	0	0	0	0.00288705	0.00395368	0.0718374	4.93759e-05	0.000263678	2.84183e-05	0.00129141	0.00030083	0.00360272	6.06628e-05	0.0057904	0.00260815	0.000110859	0	0	0	0	0.00357081	0	0.0051934	0.0502928	0.000821933	0	0.000158037	8.02499e-05	3.47592e-05	3.11177e-05	4.88104e-06	0.000369047	0	1.17215e-05	0.00543845	5.20315e-05	0.000802175	0	1.14564e-05	2.28577e-05	8.90317e-06	1.56433e-06	0.00220317
Bifidobacterium angulatum [974]	8.38302e-06	0.00211998	0	0	0	0	0.000196095	0	0	3.63472e-05	5.4598e-05	1.58555e-05	0	1.78238e-05	0	3.43095e-05	1.9929e-05	4.92661e-05	0	0.000105641	5.10215e-06	9.79789e-06	0	0	0	0	1.23114e-05	0	4.05823e-06	9.74787e-06	4.95455e-06	0	0	0	1.03814e-05	0	0	1.61965e-05	0	0	2.77199e-06	3.50967e-06	0.000211814	0	3.51413e-06	1.41479e-05	2.59526e-06	0	3.15912e-05
Bifidobacterium gallicum [975]	0	0	0	0	0	0	0	0	0	0	0	5.06915e-06	0	0	0	0	0	0	0	0	0	0	0	0	0	0	0	0	0	0	0	0	0	0	0	0	0	0	0	0	0	0	0	0	0	0	0	0	0
Parascardovia denticolens [976]	0	0	0	0	0	0	0	0	0	0	0	1.68257e-05	0	0	0	0.000187174	3.27491e-06	0	0	0	4.51095e-06	0	0	0	0	0	0	0	0	5.17437e-05	0	0	5.67375e-06	0	0	2.10538e-06	0	1.38192e-06	0	0	0	0	3.16856e-05	0	0	0	2.09859e-05	3.09735e-06	1.39723e-05
Scardovia inopinata [977]	0	0	0	0	0	0	0	0	0	0	0	0	0	0	0	1.12391e-05	0	0	0	0	2.7457e-05	0	0	0	0	0	0	0	0	0	0	0	0	0	2.43132e-05	0	0	0	3.32483e-05	0	0	0	4.04404e-06	0	0	0	0	1.65695e-05	0
Mobiluncus mulieris [978]	0	0	0	0	0	0	0	0	0	0	0	0	0	0	0	0	0	0	0	0	0	0	0	0	0	0	0	0	0	0	0	0	0	0	0	0	0	0	0	0	0	0	0	0	0	0	0	0	0
Mobiluncus curtisii [979]	0	0	0	0	0	0	0	0	0	0	0	0	0	0	0	0	0	0	0	0	0	0	0	0	0	0	0	0	3.25118e-06	0	0	0	0	0	0	0	0	0	0	0	0	0	0	0	0	0	0	0	0
unnamed Thermococcus sp. AM4 [98]	0	0	0	0	0	0	0	0	0	0	0	0	0	0	0	0	0	0	0	0	0	0	0	0	0	0	0	0	0	0	0	0	0	0	0	0	0	0	0	0	0	0	0	0	0	0	0	0	0
Actinomyces coleocanis [980]	0	0	0	0	0	0	0	0	0	0	0	0	0	0	0	0	0	0	0	0	0	0	0	0	0	0	0	0	0	0	0	0	0	0	0	0	0	0	0	0	0	0	0	0	0	0	0	0	0
Arcanobacterium haemolyticum [981]	0	0	0	0	0	0	0	0	0	0	0	0	0	0	0	0	0	0	0	0	0	0	0	0	0	0	0	0	0	0	0	0	0	0	0	0	0	0	0	0	0	0	0	0	0	0	0	0	0
Jonesia denitrificans [982]	0	0	0	0	0	0	0	0	0	0	0	0	0	0	0	0	0	0	0	0	0	0	0	0	0	0	0	0	0	0	0	0	0	0	0	0	0	0	0	0	0	0	0	0	0	0	0	0	0
Acidimicrobium ferrooxidans [983]	0	0	0	0	0	0	0	0	0	0	0	0	0	0	0	0	0	0	0	0	0	0	0	0	0	0	0	0	0	0	0	0	0	0	0	0	0	0	0	0	0	0	0	0	0	0	0	0	0
Meiothermus ruber [984]	0	0	0	0	0	0	0	0	0	0	0	0	0	0	0	0	0	0	0	0	0	0	0	0	0	0	0	0	2.24897e-06	0	0	0	0	0	0	0	0	0	0	0	0	0	0	0	0	0	0	0	0
Meiothermus silvanus [985]	0	0	0	0	0	0	0	0	0	0	0	0	0	0	0	0	0	0	0	0	0	0	0	0	0	0	0	0	0	0	0	0	0	0	0	0	0	0	0	0	0	0	0	0	0	0	0	0	0
Thermus thermophilus [986]	0	0	0	0	0	0	0	0	0	0	0	0	0	0	0	0	0	0	0	0	0	0	0	0	0	0	0	0	0	0	0	0	0	0	0	0	0	0	0	0	0	0	0	0	0	0	0	0	0
unnamed Thermus sp. CCB_US3_UF1 [987]	0	0	0	0	0	0	0	0	0	0	0	0	0	0	0	0	0	0	0	0	0	0	0	0	0	0	0	0	0	0	0	0	0	0	0	0	0	0	0	0	0	0	0	0	0	0	0	0	0
Thermus aquaticus [988]	0	0	0	0	0	0	0	0	0	0	0	0	0	0	0	0	0	0	0	0	0	0	0	0	0	0	0	0	0	0	0	0	0	0	0	0	0	0	0	0	0	0	0	0	0	0	0	0	0
Thermus scotoductus [989]	0	0	0	0	0	0	0	0	0	0	0	0	0	0	0	0	0	0	0	0	0	0	0	0	0	0	0	0	0	0	0	0	0	0	0	0	0	0	0	0	0	0	0	0	0	0	0	0	0
Thermococcus gammatolerans [99]	0	0	0	0	0	0	0	0	0	0	0	0	0	0	0	0	0	0	0	0	0	0	0	0	0	0	0	0	0	0	0	0	0	0	0	0	0	0	0	0	0	0	0	0	0	0	0	0	0
Oceanithermus profundus [990]	0	0	0	0	0	0	0	0	0	0	0	0	4.19443e-06	0	0	0	0	0	0	0	0	0	0	0	0	0	0	0	0	0	0	0	0	0	0	0	0	0	0	0	0	0	0	0	0	0	0	0	0
Marinithermus hydrothermalis [991]	0	0	0	0	0	0	0	0	0	0	0	0	0	0	0	0	0	0	0	0	0	0	0	0	0	0	0	0	0	0	0	0	0	0	0	0	0	0	0	0	0	0	0	0	0	0	0	0	0
Deinococcus radiodurans [992]	0	0	0	0	0	0	0	0	0	0	0	0	0	0	0	0	0	0	0	0	0	0	0	0	0	0	0	0	0	0	0	0	0	0	0	0	0	0	0	0	0	0	0	0	0	0	0	0	0
Deinococcus deserti [993]	0	0	0	0	0	0	0	0	0	0	0	0	0	0	0	0	0	0	0	0	0	0	0	0	0	0	0	0	0	0	0	0	0	0	0	0	0	0	0	0	0	0	0	0	0	0	0	0	0
Deinococcus geothermalis [994]	0	0	0	0	0	0	0	0	0	0	0	0	0	0	0	0	0	0	0	0	0	0	0	0	0	0	0	0	0	0	0	0	0	0	0	0	0	0	0	0	0	0	0	0	0	0	0	0	0
Deinococcus proteolyticus [995]	0	0	1.09699e-06	0	0	0	0	0	0	0	0	0	0	0	0	0	0	0	0	0	0	0	0	0	0	0	0	0	0	0	0	0	0	0	0	0	0	0	0	0	0	0	0	0	0	0	0	0	0
Deinococcus maricopensis [996]	0	0	0	0	0	0	0	0	0	0	0	0	0	0	0	0	0	0	0	0	0	0	0	0	0	0	0	0	0	0	0	0	0	0	0	0	0	0	0	0	0	0	0	0	0	0	0	0	0
Truepera radiovictrix [997]	0	0	0	0	0	0	0	0	0	0	0	0	0	0	0	0	0	0	0	0	0	0	0	0	0	0	0	0	0	0	0	0	0	0	0	0	0	0	0	0	0	0	0	0	0	0	0	0	0
Rhodothermus marinus [998]	0	0	9.51146e-07	0	0	0	0	0	0	0	0	0	0	0	0	0	0	0	0	0	0	0	0	0	0	0	0	0	0	0	0	0	0	0	0	0	0	0	0	0	0	0	1.26756e-06	0	0	0	0	0	0
Salinibacter ruber [999]	0	0	0	0	0	0	0	0	0	0	0	1.15637e-06	0	0	0	0	0	0	0	0	0	0	0	0	0	0	0	0	0	0	0	0	0	0	0	0	0	0	0	0	0	0	0	0	0	0	0	0	0
[truncated: 92 more columns]
