# Supplementary material for: Potential of fecal microbiota for early-stage detection of colorectal cancer
Source: Mol Syst Biol. 2014 Nov 28;10(11):766. doi: 10.15252/msb.20145645 (PMC4299606; doi:10.15252/msb.20145645)
Supplement: Supplementary file 6 — Source Data for Figure 1 [file msb0010-0766-sd6.xlsx]

## Sheet: README
Sheet 1	Normalized and filtered relative abundances of species as defined by specI (see main text and Methods) for study population F
	These are the features directly used as input to the LASSO classifiers. For species relative abundances before normalization (as displayed in Figure 1A as heatmap), see Dataset 3; for patient metadata including grouping, staging, FOBT and wif methylation test results see Dataset 1.
	Samples are in columns (see Dataset E1 for additonal sampls and subject metadata)
	Species are in rows (numbers in brackets denote specI identifiers, see main text)
Sheet 2	LASSO models for metagenomic test from ten times resampled ten-fold cross validation (see Methods)
	Models are in columns (the number following "fold" indicates the cross-validation fold and the number following "rep" the resampling round)
	Model coefficients are in rows (corresponding to the species in the rows of Sheet1, last row contains bias term)
Sheet 3	LASSO models for combination test of metagenomic spcies abundances with the FOBT (see Sheet2 and Methods)
	Models are in columns (see Sheet 2)
	Model coefficients are in rows (see Sheet 2, second row from bottom contains the coefficient for the FOBT predictor)
Sheet 4	Predictions of the Metagenomic Test
	Row mean predictions (ignoring NAs) were used to generate ROC curve in Figure 1B, see Dataset 1 for colonoscopy results that served as ground truth.
	Models are in columns (see Sheet 2)
	Predictions per sample are in rows (see Sheet 1 & Sheet 2, NA indicates that the corresponding sample belonged to the training set of the respective model)
Sheet 5	Predictions of the Combination Test
	Models are in columns (see Sheet 2)
	Predictions per sample are in rows (see Sheet 1, Sheet 2 & Sheet 4)

## Sheet: Normalized Species Abundances
	CCIS27304052ST-3-0	CCIS15794887ST-4-0	CCIS74726977ST-3-0	CCIS16561622ST-4-0	CCIS79210440ST-3-0	CCIS82507866ST-3-0	CCIS98482370ST-3-0	CCIS00281083ST-3-0	CCIS32452666ST-4-0	CCIS94417875ST-3-0	CCIS51667829ST-4-0	CCIS27927933ST-4-0	CCIS45571137ST-3-0	CCIS81139242ST-4-0	CCIS21126322ST-4-0	CCIS17669415ST-4-0	CCIS44676181ST-4-0	CCIS29210128ST-4-0	CCIS48725289ST-4-0	CCIS64785924ST-20-0	CCIS03473770ST-4-0	CCIS10706551ST-3-0	CCIS64773582ST-4-0	CCIS06260551ST-3-0	CCIS40244499ST-3-0	CCIS85214191ST-3-0	CCIS08668806ST-3-0	CCIS50369211ST-20-0	CCIS87167916ST-4-0	CCIS94496512ST-4-0	CCIS58234805ST-4-0	CCIS91228662ST-4-0	CCIS71301801ST-4-0	CCIS24898163ST-4-0	CCIS53355328ST-4-0	CCIS41222843ST-4-0	CCIS81887263ST-4-0	CCIS29688262ST-20-0	CCIS87116798ST-4-0	CCIS87605453ST-4-0	CCIS83870198ST-4-0	CCIS61287323ST-4-0	CCIS11362406ST-4-0	CCIS14449628ST-4-0	CCIS21278152ST-4-0	CCIS25399172ST-4-0	CCIS34055159ST-4-0	CCIS76845094ST-20-0	CCIS41548810ST-4-0
Victivallis vadensis [h:1000]	-0.422955	-0.422955	0.090832	-0.0501501	-0.422955	1.206	-0.422955	-0.422955	-0.422955	0.767501	0.40315	-0.422955	0.077216	-0.422955	-0.422955	-0.422955	-0.422955	-0.422955	-0.422955	-0.422955	1.11554	-0.422955	1.24167	-0.422955	-0.422955	-0.422955	-0.422955	-0.422955	0.284823	-0.422955	-0.422955	-0.422955	-0.422955	-0.422955	0.808854	-0.422955	-0.422955	-0.422955	-0.422955	-0.422955	-0.422955	-0.422955	0.226675	0.223648	0.447856	0.348834	-0.422955	-0.422955	0.482678
Akkermansia muciniphila [h:1008]	0.796522	-0.771481	-1.14518	0.293193	0.585589	-0.612025	-1.14518	0.451284	-0.268041	0.746042	-0.812128	0.567121	-0.263002	-0.611871	0.524618	0.569043	0.829847	0.738517	0.257495	1.14798	0.805771	-1.14518	-0.377887	0.106412	-1.14518	-1.14518	0.245236	-1.14518	0.277013	0.282136	1.09091	0.0327232	-0.12083	0.0714558	1.01117	0.677309	0.870119	0.224476	0.171821	-0.698041	0.731878	0.0545814	-0.479254	-1.14518	0.241808	1.13626	-0.262546	-0.41325	0.578836
Alistipes shahii [h:1052]	0.113093	-0.38495	0.0209641	0.36939	-0.0547015	0.407498	-0.0176547	-0.233013	0.288683	-0.0956335	0.246632	-0.64016	0.239966	0.234988	-0.39303	-0.118114	-0.929883	-0.491793	0.122033	-0.0111355	0.0795099	-0.0760428	0.594688	0.0687754	-0.155541	-0.0670283	0.49787	-2.09549	1.12652	0.214472	-0.400075	0.737309	0.56252	-0.159789	0.339383	-0.489762	0.0968077	-0.297781	0.369008	0.37141	0.583512	0.297966	0.3465	-0.324618	0.52984	0.163995	-0.145188	-0.699248	-0.834961
unnamed Alistipes sp. HGB5 [u:1053]	-0.462891	-0.0172804	-0.636839	0.592886	0.214111	-0.106718	-0.183602	0.352364	-0.77054	0.0488223	-0.146209	-0.908903	0.0670254	-0.789523	0.167051	-0.0210171	0.0249004	-0.32025	0.294526	-1.55168	0.355702	-0.367766	1.11931	-0.361692	0.251844	-0.689712	0.0902542	-1.55168	0.678765	-0.6061	0.236992	0.570625	0.816573	1.32369	0.859206	1.15271	-1.08968	-1.16584	0.353067	-0.812853	0.121537	-0.167056	0.582945	-0.0783522	-0.0715139	0.136392	0.239014	-0.573442	-0.231011
Alistipes putredinis [h:1054]	0.453805	-1.14271	-0.214426	0.609739	0.441529	0.392815	0.136617	0.462949	0.517071	0.0213338	0.416715	-1.00332	0.157574	-1.44554	0.307832	-0.0622238	-0.0116538	0.366138	-0.908028	-0.184062	0.509568	0.158436	0.743331	-0.00747815	-0.802213	-2.02668	0.701474	-2.02668	0.489178	-0.970956	-0.0537861	0.794855	0.718554	-0.167866	-0.570404	0.424812	0.407671	-0.119142	-0.226605	0.320525	0.76414	-0.365479	-0.914862	0.622297	-0.349203	0.568909	0.16188	-1.324	0.768292
Porphyromonas asaccharolytica [h:1056]	-0.224527	-0.224527	-0.224527	-0.224527	-0.224527	-0.224527	-0.224527	-0.224527	-0.224527	-0.224527	-0.224527	-0.224527	-0.224527	-0.224527	-0.224527	0.699938	-0.224527	-0.224527	-0.224527	-0.224527	-0.224527	-0.224527	-0.224527	0.664397	-0.224527	-0.224527	-0.224527	-0.224527	1.7704	-0.224527	2.61163	2.24017	-0.224527	-0.224527	-0.224527	-0.224527	-0.224527	-0.224527	0.189927	-0.224527	-0.224527	2.43828	-0.224527	-0.224527	-0.224527	-0.224527	-0.224527	-0.224527	0.208586
Prevotella nigrescens [h:1069]	-0.159582	-0.159582	-0.159582	-0.159582	-0.159582	-0.159582	-0.159582	-0.159582	-0.159582	-0.159582	-0.159582	-0.159582	-0.159582	-0.159582	-0.159582	-0.159582	-0.159582	-0.159582	-0.159582	-0.159582	-0.159582	-0.159582	-0.159582	-0.159582	-0.159582	-0.159582	-0.159582	-0.159582	-0.159582	-0.159582	-0.159582	-0.159582	1.44278	-0.159582	-0.159582	-0.159582	-0.159582	-0.159582	0.865296	-0.159582	-0.159582	-0.159582	-0.159582	2.052	2.47247	-0.159582	-0.159582	-0.159582	-0.159582
Prevotella denticola [h:1072]	-0.160654	-0.160654	0.111612	-0.160654	-0.160654	-0.160654	0.939723	0.672229	0.341318	0.341406	-0.160654	-0.160654	0.519246	-0.160654	-0.160654	-0.160654	-0.160654	-0.160654	-0.160654	0.59995	-0.160654	-0.160654	-0.160654	-0.160654	-0.160654	-0.160654	-0.160654	-0.160654	-0.160654	-0.160654	-0.160654	-0.160654	-0.160654	-0.160654	-0.160654	-0.160654	-0.160654	-0.160654	-0.160654	-0.160654	-0.160654	-0.160654	-0.160654	3.33937	2.64908	-0.160654	-0.160654	3.016	-0.160654
Prevotella multiformis [h:1073]	-0.183017	-0.183017	0.30579	-0.183017	-0.183017	-0.183017	1.63607	0.467361	-0.183017	0.167717	-0.183017	-0.183017	-0.183017	-0.183017	-0.183017	-0.183017	-0.183017	-0.183017	-0.183017	1.14319	-0.183017	-0.183017	-0.183017	-0.183017	-0.183017	-0.183017	-0.183017	-0.183017	-0.183017	-0.183017	-0.183017	-0.183017	-0.183017	-0.183017	-0.183017	-0.183017	-0.183017	-0.183017	-0.183017	-0.183017	0.221148	-0.183017	-0.183017	2.89694	2.09873	-0.183017	-0.183017	1.2402	-0.183017
Prevotella bivia [h:1076]	0.767217	-0.168147	-0.168147	-0.168147	-0.168147	-0.168147	-0.168147	-0.168147	-0.168147	-0.168147	-0.168147	-0.168147	-0.168147	-0.168147	-0.168147	-0.168147	-0.168147	-0.168147	-0.168147	-0.168147	-0.168147	-0.168147	0.753723	-0.168147	-0.168147	-0.168147	-0.168147	-0.168147	-0.168147	-0.168147	1.48061	-0.168147	-0.168147	-0.168147	-0.168147	-0.168147	-0.168147	-0.168147	-0.168147	-0.168147	-0.168147	1.51047	-0.168147	-0.168147	-0.168147	-0.168147	-0.168147	-0.168147	-0.168147
Prevotella oris [h:1078]	-0.0644528	-0.0644528	-0.0644528	-0.0644528	-0.0644528	-0.0644528	-0.0644528	-0.0644528	-0.0644528	-0.0644528	-0.0644528	-0.0644528	-0.0644528	-0.0644528	-0.0644528	-0.0644528	-0.0644528	-0.0644528	-0.0644528	-0.0644528	-0.0644528	-0.0644528	-0.0644528	-0.0644528	-0.0644528	-0.0644528	-0.0644528	-0.0644528	-0.0644528	-0.0644528	-0.0644528	-0.0644528	-0.0644528	-0.0644528	-0.0644528	-0.0644528	-0.0644528	-0.0644528	-0.0644528	-0.0644528	-0.0644528	-0.0644528	-0.0644528	3.93395	-0.0644528	-0.0644528	-0.0644528	-0.0644528	-0.0644528
Prevotella copri [h:1081]	-0.192563	1.08039	1.25364	-0.640717	0.968989	-0.066042	-0.322519	1.57061	-0.589341	-0.913966	1.19589	-0.913966	0.32548	-0.0698893	-0.130979	-0.215331	-0.913966	-0.913966	-0.913966	-0.913966	-0.217932	-0.64322	-0.317468	-0.0687741	1.37598	-0.405354	0.512999	-0.093063	-0.913966	-0.500607	0.957778	1.07837	-0.40868	0.132218	-0.913966	-0.666463	-0.667509	-0.317049	0.809214	-0.913966	0.0759554	1.23895	0.729122	-0.0377902	0.975325	1.12516	0.95353	-0.629125	-0.199453
unnamed Capnocytophaga sp. oral taxon 329 [u:1086]	1.09446	0.841761	-0.651521	-0.651521	1.14944	1.26211	-0.651521	-0.651521	1.08409	-0.651521	-0.651521	-0.651521	0.925584	-0.651521	-0.651521	0.855184	-0.651521	-0.651521	-0.651521	-0.651521	-0.651521	1.01619	-0.651521	0.400789	0.972491	-0.222684	0.125168	-0.651521	-0.651521	-0.651521	0.701517	-0.264613	-0.651521	-0.651521	-0.651521	-0.651521	1.01705	-0.374524	-0.010366	1.31924	0.0924415	0.948388	-0.651521	-0.137808	1.01914	0.941383	0.99325	-0.651521	1.12027
Paraprevotella xylaniphila [h:1087]	0.992961	0.722046	-0.561853	-0.561853	1.05539	1.14616	-0.561853	-0.561853	0.910195	-0.133212	-0.561853	-0.561853	0.794693	-0.561853	-0.561853	0.661906	-0.561853	-0.561853	-0.561853	-0.561853	-0.561853	0.833003	-0.561853	0.12682	0.908278	-0.561853	-0.561853	-0.561853	-0.561853	-0.561853	0.375613	-0.509947	-0.561853	-0.561853	-0.561853	-0.561853	1.04245	-0.221306	-0.561853	1.42917	-0.302637	0.830708	-0.561853	-0.246384	0.846756	0.771165	1.00344	-0.561853	1.18368
Parabacteroides distasonis [h:1088]	0.011928	-0.129703	-0.0310104	0.139178	0.811995	0.287714	-0.0009299	-0.106279	0.261818	-0.495844	-0.773533	-0.776361	0.168483	0.627622	-1.71459	0.206483	-2.41945	0.726048	0.116589	0.0159751	0.29291	-0.217278	0.337236	-0.261592	0.267174	1.13634	-0.229041	-1.28402	0.0590894	0.306066	-0.382236	0.512001	0.559324	0.504204	-0.244971	0.0134908	-0.21094	-0.280682	0.233798	0.202725	-0.424023	0.207715	-0.246822	0.365716	-0.158884	-0.117397	-0.63717	0.918384	0.182285
Parabacteroides merdae [h:1089]	0.206597	0.266779	0.0878397	0.751723	0.423913	0.566922	0.0942553	0.483274	0.473251	-0.277291	0.360663	-0.337343	0.666422	-1.60153	-1.60153	0.510105	-1.60153	-0.169183	-1.60153	0.0666449	0.494288	0.339534	-0.999728	-0.0143719	0.343491	-0.0584505	0.514093	-0.514957	-0.0745159	0.146183	0.167854	0.600752	0.157532	0.596811	0.376848	-1.60153	0.383491	0.0983308	0.313294	0.319463	-0.429911	0.578273	0.450897	-1.21432	-0.040627	0.204877	0.283383	-1.19633	0.591691
Bacteroides fragilis [h:1090]	-1.10162	0.134114	-0.469455	0.338261	-1.10162	-1.10162	-1.10162	-1.10162	-0.610987	-0.834421	-0.822302	-1.10162	-1.10162	0.902519	-0.769063	-0.267505	0.273336	0.46433	0.881627	-1.10162	0.305518	-1.10162	0.82452	-0.0987171	1.03301	-0.771034	-0.258049	0.115019	0.101957	0.438001	1.39913	0.704749	1.09769	1.01548	-0.706669	0.854556	0.642322	-1.10162	-1.10162	-0.753332	0.541587	0.277017	-0.499284	0.970934	-0.60113	-0.387656	0.498761	0.884208	-1.10162
Bacteroides fragilis [h:1091]	-0.239348	2.54334	-0.239348	0.827108	0.442671	-0.239348	0.785471	-0.239348	-0.239348	-0.239348	-0.239348	-0.239348	0.377688	1.76534	-0.239348	-0.239348	-0.239348	1.14115	-0.239348	-0.239348	-0.239348	0.123014	-0.239348	-0.239348	-0.239348	-0.239348	-0.239348	-0.239348	-0.239348	-0.239348	-0.239348	0.103458	0.206597	-0.239348	1.87968	-0.239348	-0.239348	-0.239348	-0.239348	-0.239348	-0.239348	2.64666	-0.239348	2.71639	0.216302	-0.239348	-0.239348	-0.239348	-0.239348
Bacteroides thetaiotaomicron [h:1092]	-0.185527	0.579474	0.0683415	0.351481	0.0735281	-0.424357	0.237531	0.167129	0.617199	-0.245869	-0.428782	-0.729963	0.158719	-1.95687	0.0620923	-0.374715	-0.417847	-1.21852	0.50459	-0.532129	0.0385657	-0.0807677	0.327617	0.207468	0.474062	1.10605	0.00593871	-1.07157	-0.410113	0.131365	0.269289	0.550813	0.644585	0.680567	-0.11525	-1.44909	0.437681	-0.268442	0.297169	1.24099	0.0302705	0.224715	-0.393554	0.633209	-0.293387	-0.11177	0.080259	1.02095	-1.95687
Bacteroides xylanisolvens [h:1093]	0.415245	-0.227241	-0.0455133	-0.347003	-0.166773	0.722352	0.436506	0.581391	0.421088	-0.58039	-0.623587	-0.824882	0.0785232	-0.0149482	0.375667	-0.748708	-0.544673	0.985777	-0.525018	-0.431017	-0.469227	-0.108318	0.166167	-0.297729	0.882562	1.49099	0.265084	-0.267118	-0.48894	0.0845776	-0.182926	0.370682	0.211599	0.491753	-0.110489	-1.67672	-0.388685	0.400257	-0.305458	1.21632	0.666286	-0.347976	-0.269268	-0.236016	-0.236086	-0.565345	0.273333	-1.58506	-0.190142
Bacteroides ovatus [h:1094]	0.107103	-0.8106	-0.243705	0.159354	-0.87131	-0.356808	0.106272	0.360628	0.697287	-0.795331	-0.0877842	-2.01515	-0.0233957	0.548506	-0.201343	-0.0880443	-0.385788	0.800671	0.250752	-0.157781	-0.491886	0.318213	0.40004	0.267053	-0.486157	1.30469	0.619826	-1.01626	-0.525557	0.433926	0.330212	0.0839537	-0.457692	0.428672	0.010556	-1.68256	-0.202031	-0.0244984	-0.668527	1.22135	0.702968	0.00188477	-0.0296846	0.323924	-0.824477	-0.582931	0.790092	-1.86323	0.144785
Bacteroides finegoldii [h:1095]	0.780084	-1.0283	0.907198	1.20916	0.39662	0.751776	0.841622	1.0482	0.206886	-0.453497	-0.572835	-1.0283	-0.0205616	-0.368411	-0.322783	-0.439534	-0.387858	1.25942	-1.0283	-1.0283	0.802724	-0.619342	-0.12419	0.00362429	-0.0953588	0.410602	-0.457756	-1.0283	-0.284421	1.12937	0.795749	1.25455	1.3671	1.57988	0.506413	-0.760259	-0.53962	-0.481874	0.439051	0.975693	0.275139	1.09549	0.455058	-0.210899	-0.415927	0.593091	0.0696886	-0.818288	-1.0283
Bacteroides caccae [h:1096]	0.296623	0.325313	-0.143476	0.699215	-1.41843	0.489111	-0.319053	0.564727	0.553557	0.113928	0.40607	-0.970616	0.0463702	-0.902601	-1.41843	0.265224	0.310828	0.805888	-0.770226	0.278875	0.281503	-0.930296	0.620882	0.666176	0.0648179	0.378798	0.551329	-0.464286	-0.0553014	0.435048	0.688359	0.945436	-0.51369	-0.196071	0.479686	-1.41843	0.450496	0.446622	0.607981	-1.41843	0.726024	-0.0628902	-0.280407	-1.11211	-0.38986	0.29547	0.560127	-0.808291	0.906082
Bacteroides eggerthii [h:1097]	-0.0959241	-0.00176352	-0.351985	0.0155598	0.557414	1.59803	-0.333306	-0.368064	0.895088	0.728713	-0.638277	-0.874822	0.896128	-0.311542	-0.563163	-0.0948956	-0.187829	0.249526	-0.874822	-0.874822	1.15028	0.961961	-0.30137	-0.874822	0.342277	0.257386	1.17941	-0.874822	-0.874822	-0.372354	-0.874822	0.206975	0.138123	0.459657	-0.384263	-0.874822	0.0271286	-0.459034	0.940481	-0.0583786	-0.251565	-0.0213528	0.378665	0.0273703	-0.562903	0.411269	0.577276	-0.579751	1.3841
Bacteroides stercoris [h:1098]	0.570488	0.729362	0.76529	-0.206562	0.769993	-0.286249	1.29975	-0.935154	-0.377717	0.469882	-0.935154	-0.707651	0.758496	-0.413671	-0.676914	0.767593	-0.398457	-0.935154	-0.472647	0.798679	0.978583	-0.935154	-0.557234	-0.303216	1.28657	-0.415582	1.42485	-0.935154	-0.935154	0.688909	-0.935154	1.06521	-0.724987	-0.197053	0.904162	-0.713624	-0.935154	-0.271956	-0.354775	0.768338	-0.415637	0.764404	0.646935	1.3863	-0.422291	-0.216575	0.482617	-0.935154	-0.705289
Bacteroides clarus [h:1099]	0.670845	-0.365822	0.670098	1.41496	0.146097	1.15405	0.799433	-0.258014	1.11908	0.281081	0.3613	0.215386	0.527628	-0.765717	-0.548022	0.0532393	-0.765717	1.63847	-0.765717	0.763153	0.736742	0.873794	-0.765717	-0.295629	0.858637	-0.765717	0.425464	-0.765717	0.100652	-0.260203	-0.765717	0.896516	-0.537055	0.0711735	0.824591	-0.765717	1.08848	-0.765717	0.696574	0.4226	-0.348261	0.258082	-0.53012	1.118	-0.765717	0.583304	0.37813	-0.515368	0.572837
Bacteroides uniformis [h:1100]	0.341098	-0.370996	-0.0703553	0.224777	-0.145836	0.162641	0.0895694	-0.0301059	0.449256	0.0404293	-0.412824	-1.07353	0.121549	0.431861	-0.0744715	0.176672	-0.507478	0.626483	0.149366	-0.0772826	0.198107	-0.00120591	0.714744	-0.279304	0.200491	0.720254	0.349181	-1.52953	-0.405959	0.39799	-0.31744	0.456608	1.02625	0.474968	-0.191669	0.616168	-0.476011	-0.272314	0.684516	0.844676	0.5557	-0.438898	0.0193162	0.960589	-0.513345	-0.138017	-1.08777	-2.17529	0.275342
Bacteroides fluxus [h:1101]	0.541649	-0.136776	0.0714982	0.252202	0.124849	-1.01474	0.425162	-0.0305654	0.527626	-0.139495	-0.0843867	-1.01474	0.438507	0.520889	-1.01474	0.480438	-0.484345	-1.01474	0.256766	-1.01474	0.461143	0.416069	0.659504	-0.415793	0.167991	0.0803181	0.473321	-1.01474	-0.398434	0.510903	0.169578	0.42414	0.299415	1.03446	-0.162169	0.638699	-0.618359	0.0915268	0.677357	-0.516444	0.780868	-0.0458586	0.363281	1.09952	-0.177647	-0.173023	-1.01474	-1.01474	-0.180229
Bacteroides intestinalis [h:1103]	0.636588	-1.10336	0.252911	0.861748	0.0685603	0.383006	0.577665	0.0602885	0.515246	-0.761587	-0.162099	-0.194469	0.192324	0.653319	-1.10336	-0.686998	0.523968	0.426911	0.31678	-1.10336	-1.10336	-1.10336	0.638695	0.23925	0.194699	1.06029	-0.0958306	-1.10336	0.39981	-0.144194	-0.308865	0.0145925	0.995918	0.567028	0.147436	-1.10336	0.891117	-1.10336	-1.10336	0.829088	-0.726762	-0.355326	-0.511637	0.929448	0.0881535	0.0861456	-0.30214	-0.756199	0.522698
Bacteroides dorei/vulgatus [c:1104]	-0.0836482	-0.839128	-0.402391	0.298092	0.215268	0.605321	0.45504	0.0989926	0.251639	-0.343811	-0.338116	-1.75067	0.167933	0.221153	-0.196512	-0.239761	-0.465155	0.659427	0.134503	-0.39197	-0.170576	0.257047	0.454457	-0.202918	0.689195	0.619244	0.158757	-1.74618	-1.52249	0.476667	-0.578076	0.448012	0.328673	0.7442	-0.157649	0.302162	0.25634	-0.255996	0.119743	0.418325	0.0206742	0.0535798	-0.205556	0.175584	-0.066883	-0.417161	-0.881389	0.111482	0.495326
Bacteroides plebeius [h:1105]	-0.173548	-0.70814	1.02226	1.14912	0.893234	-0.70814	-0.07591	0.0295948	-0.70814	0.841408	0.277132	-0.490381	1.35116	-0.70814	0.54391	0.66565	0.961407	-0.323546	-0.183193	1.32033	1.4202	1.52392	-0.70814	-0.245823	-0.70814	-0.208617	-0.1028	-0.70814	-0.70814	-0.70814	0.821659	0.960106	-0.70814	-0.15021	-0.70814	1.07027	-0.70814	0.0641517	0.788172	0.291972	0.0261546	-0.0266575	-0.70814	1.10181	-0.0672254	0.825595	1.03661	-0.293365	-0.70814
Bacteroides coprophilus [h:1106]	-0.395259	-0.395259	-0.194577	-0.395259	-0.395259	0.0402666	-0.395259	0.0877491	0.151155	1.75692	0.616748	-0.395259	0.522601	-0.395259	1.28356	0.899513	0.414	2.66478	-0.395259	-0.395259	-0.395259	0.273253	-0.395259	-0.395259	-0.395259	-0.395259	-0.395259	-0.395259	-0.395259	0.0539598	1.58426	0.0241106	-0.395259	-0.395259	0.3632	-0.395259	-0.0272853	-0.395259	1.04712	0.600913	-0.146998	0.741059	-0.395259	0.0133847	0.401573	0.0259413	-0.395259	-0.395259	-0.395259
Bacteroides coprocola [h:1107]	0.745284	-0.453191	-0.453191	-0.0614177	1.06911	-0.0191638	-0.0187289	0.150112	-0.0691791	-0.453191	-0.453191	-0.453191	0.263971	-0.453191	0.639303	-0.14202	-0.453191	-0.453191	-0.453191	-0.453191	0.720685	1.06735	-0.0886429	-0.453191	1.75715	-0.0409114	0.655207	-0.453191	-0.453191	-0.453191	-0.453191	1.9666	-0.131278	-0.453191	-0.453191	-0.0811714	-0.453191	-0.453191	1.70069	-0.150351	-0.453191	0.735502	-0.453191	-0.175551	-0.0923242	0.454654	0.207769	-0.453191	0.332535
Bacteroides salanitronis [h:1108]	0.482859	0.413805	-0.0141675	-0.253189	0.58532	0.941317	1.02365	-0.253189	-0.253189	0.217317	0.259932	-0.253189	0.344747	-0.253189	2.80853	0.205972	1.6583	-0.253189	-0.253189	-0.253189	-0.253189	0.146337	-0.253189	0.377531	-0.253189	-0.253189	-0.253189	-0.253189	-0.253189	-0.253189	-0.253189	0.262298	0.3575	-0.253189	0.275235	-0.253189	-0.253189	-0.253189	-0.253189	0.207843	-0.253189	0.340303	0.0491704	0.217286	-0.253189	-0.253189	-0.253189	-0.253189	-0.253189
Prevotella tannerae [h:1112]	-0.0857139	-0.0857139	0.498255	-0.0857139	-0.0857139	-0.0857139	-0.0857139	-0.0857139	-0.0857139	-0.0857139	-0.0857139	-0.0857139	-0.0857139	-0.0857139	-0.0857139	-0.0857139	-0.0857139	-0.0857139	1.03394	-0.0857139	-0.0857139	-0.0857139	-0.0857139	-0.0857139	-0.0857139	-0.0857139	-0.0857139	-0.0857139	-0.0857139	1.14359	-0.0857139	-0.0857139	-0.0857139	-0.0857139	-0.0857139	-0.0857139	-0.0857139	-0.0857139	-0.0857139	-0.0857139	-0.0857139	-0.0857139	-0.0857139	0.484997	3.51956	-0.0857139	-0.0857139	-0.0857139	-0.0857139
Porphyromonas endodontalis [h:1114]	-0.079529	1.11396	-0.079529	-0.079529	-0.079529	-0.079529	-0.079529	-0.079529	-0.079529	-0.079529	-0.079529	-0.079529	-0.079529	-0.079529	-0.079529	-0.079529	-0.079529	-0.079529	-0.079529	-0.079529	-0.079529	-0.079529	-0.079529	-0.079529	-0.079529	-0.079529	-0.079529	-0.079529	-0.079529	-0.079529	-0.079529	-0.079529	-0.079529	-0.079529	-0.079529	-0.079529	3.12902	-0.079529	-0.079529	-0.079529	-0.079529	-0.079529	-0.079529	2.35957	-0.079529	-0.079529	-0.079529	-0.079529	-0.079529
Odoribacter splanchnicus [h:1115]	0.316181	0.443438	0.174447	0.351	0.431623	0.552052	-0.0570335	-0.0557823	0.222087	0.240786	0.14714	-0.735268	0.271856	0.343972	0.221968	-0.17079	-0.133192	-0.0565299	0.191485	-0.480973	0.344092	0.211996	-2.00013	0.0643839	-0.0896222	-2.00013	0.0647731	-2.00013	-0.705582	-0.272935	0.164752	0.7754	0.475806	-0.583372	0.721924	-1.22522	0.460676	-0.418647	0.269385	0.307792	-0.284642	0.0915466	0.265403	0.266718	0.107048	0.326884	-0.678894	0.868918	0.504165
Dialister invisus [h:1259]	1.53339	-0.0606252	0.5129	-0.652373	-0.652373	-0.652373	-0.652373	-0.652373	-0.652373	-0.652373	1.61763	0.300341	-0.652373	0.976063	1.30771	-0.04011	-0.116193	-0.368857	1.40492	-0.652373	1.11734	-0.652373	-0.652373	-0.652373	-0.652373	-0.652373	-0.652373	-0.652373	-0.652373	1.45619	0.139138	-0.652373	-0.652373	0.534417	0.39784	-0.652373	-0.652373	-0.652373	-0.652373	-0.652373	1.43392	-0.29445	0.390014	0.665997	-0.119264	0.305856	0.333481	1.46807	-0.652373
Veillonella atypica [h:1260]	0.407213	0.658537	0.217071	-0.130788	-0.714407	-0.714407	0.513287	-0.0831541	0.543256	-0.112207	0.167818	-0.714407	-0.714407	-0.122093	0.140036	0.667182	0.0246404	-0.714407	0.0264962	-0.714407	0.208789	0.86358	0.751552	-0.714407	0.782027	-0.714407	-0.714407	-0.714407	-0.714407	0.375988	0.720641	1.08112	-0.0311162	0.534737	-0.714407	0.132801	0.0807066	-0.714407	0.531186	-0.714407	0.104775	0.71781	-0.0809658	1.18345	0.320456	0.0947977	1.74147	-0.714407	0.0123701
Veillonella parvula [h:1261]	0.240127	0.224256	0.136278	-0.280668	-0.997967	-0.311107	0.0843006	0.757888	0.48663	-0.880519	0.873106	-0.997967	-0.997967	-0.997967	-0.459474	0.618848	-0.184172	-0.12599	0.81566	0.719327	-0.527092	0.596262	0.532747	-0.37665	0.525658	1.71745	0.318538	-0.997967	-0.997967	0.373044	-0.0526526	0.122701	-0.438658	0.0766166	0.0128225	-0.335068	-0.0277038	-0.997967	0.156884	-0.997967	0.111881	0.319662	-0.322095	1.6215	-0.184652	0.153084	1.08332	0.630865	0.132837
Veillonella dispar [h:1262]	0.751671	0.510272	-0.209807	-0.518986	0.342405	0.0901696	0.0343253	-0.690679	1.03525	-0.518727	0.426435	-0.690679	-0.690679	-0.690679	0.0950674	0.75844	-0.690679	0.0229825	0.844631	0.7402	0.0542677	0.819029	0.559259	-0.690679	0.952376	1.11119	0.476754	-0.690679	-0.690679	0.528052	0.424237	0.96986	-0.0861576	-0.690679	0.243143	-0.0551442	-0.690679	-0.690679	0.570741	-0.690679	-0.0272727	1.10932	0.109838	1.67007	-0.180013	0.0981005	1.04134	-0.250577	-0.690679
unnamed Veillonella sp. oral taxon 158 [u:1263]	1.27474	0.221147	-0.103709	-0.156161	0.504241	0.272264	0.431651	-0.703098	1.43085	0.0533744	0.497924	-0.703098	-0.703098	-0.0834898	0.447963	0.119872	0.0495091	0.207561	1.37133	1.16097	-0.185117	1.2249	1.10759	-0.703098	0.483443	0.53477	0.0764758	-0.703098	-0.703098	0.42678	0.616695	-0.305713	-0.703098	-0.703098	-0.187195	-0.508054	0.0133917	-0.703098	0.148483	-0.703098	-0.099894	0.802364	0.229341	1.27184	-0.703098	0.500354	0.617963	-0.703098	-0.703098
Megasphaera elsdenii [h:1267]	-0.336117	-0.336117	-0.336117	-0.336117	1.67926	-0.336117	-0.336117	-0.336117	-0.336117	-0.336117	-0.336117	0.487227	-0.336117	-0.336117	-0.336117	0.286388	-0.336117	2.02889	-0.336117	-0.336117	-0.336117	-0.336117	-0.336117	-0.336117	-0.336117	-0.336117	-0.336117	-0.336117	0.562402	-0.336117	1.99781	0.189678	-0.336117	-0.336117	-0.336117	-0.336117	-0.336117	-0.336117	-0.336117	-0.336117	-0.336117	0.293157	0.483074	0.0875352	0.137772	-0.336117	-0.336117	-0.336117	-0.336117
Megasphaera micronuciformis [h:1268]	-0.259863	0.769932	0.601778	-0.259863	-0.259863	-0.259863	1.04154	-0.259863	-0.259863	-0.259863	-0.259863	-0.259863	-0.259863	0.943231	0.248708	1.18281	0.691988	0.488803	-0.259863	-0.259863	-0.259863	-0.259863	-0.259863	-0.259863	-0.259863	-0.259863	-0.259863	-0.259863	-0.259863	-0.259863	-0.259863	-0.259863	0.475916	-0.259863	-0.259863	-0.259863	-0.259863	-0.259863	0.609999	-0.259863	0.541745	0.582073	-0.259863	1.49404	-0.259863	-0.259863	2.4744	-0.259863	-0.259863
Clostridium ramosum [h:1269]	-0.752143	-0.752143	0.000727637	0.487675	-0.752143	0.278069	-0.752143	-0.115257	0.363826	-0.263166	-0.752143	0.356761	-0.752143	1.26755	-0.752143	0.651179	-0.381772	0.551571	0.0717628	1.46038	-0.10711	-0.752143	0.826768	0.987283	0.815501	1.12596	-0.752143	1.31939	-0.752143	0.506703	-0.752143	-0.752143	0.0990795	0.56029	0.248707	-0.163267	-0.27625	-0.171206	0.123866	-0.752143	-0.752143	0.664023	-0.752143	0.551941	-0.752143	-0.752143	0.518837	0.259623	0.432637
Clostridium spiroforme [h:1270]	-0.583518	-0.0446204	-0.583518	-0.328269	0.256156	0.272261	-0.583518	-0.583518	-0.583518	0.85782	-0.583518	-0.151484	-0.137276	1.6403	-0.583518	0.148544	-0.180513	-0.583518	-0.0649043	-0.583518	-0.583518	2.57049e-05	1.40376	0.0319757	-0.583518	0.809182	0.525015	1.59763	-0.583518	-0.583518	-0.583518	-0.583518	-0.0354649	-0.583518	1.35363	1.03672	-0.583518	-0.583518	-0.583518	-0.583518	-0.583518	-0.583518	-0.243917	-0.583518	-0.583518	-0.583518	0.692196	0.94854	-0.583518
unnamed Coprobacillus sp. 29_1 [u:1271]	-0.522807	-0.522807	-0.522807	-0.522807	-0.522807	-0.522807	-0.522807	-0.522807	-0.522807	-0.522807	-0.522807	-0.522807	-0.522807	0.353167	-0.192044	0.76552	-0.522807	-0.155778	-0.522807	1.20636	0.630377	-0.522807	-0.522807	-0.522807	0.0123592	0.211764	-0.522807	-0.522807	-0.522807	1.29128	-0.522807	-0.522807	-0.522807	-0.522807	1.08789	0.710152	0.439512	0.477686	-0.522807	-0.522807	-0.2491	-0.522807	-0.522807	1.09407	0.207408	0.682717	0.338692	0.13432	-0.522807
Solobacterium moorei [h:1273]	-0.148653	-0.219922	0.229767	0.317599	0.329955	-0.711238	0.543109	-0.711238	-0.00126912	0.0125613	0.485878	0.138193	-0.711238	0.0620847	0.0226099	0.524215	0.301607	0.0900074	0.384303	-0.711238	0.358739	-0.711238	-0.26152	0.312114	-0.0866645	-0.711238	-0.711238	-0.711238	-0.711238	0.184099	1.9671	0.012044	-0.711238	-0.711238	0.18394	0.04815	-0.0108996	0.875634	0.149286	-0.18993	-0.711238	0.544647	0.251218	1.35228	1.30943	0.26211	-0.115138	1.68268	-0.711238
Eubacterium biforme [h:1275]	-0.592254	0.979412	0.934967	-0.592254	1.05965	0.835697	-0.592254	-0.592254	-0.194267	0.670027	0.932318	-0.592254	-0.592254	-0.592254	0.604538	-0.592254	-0.592254	-0.592254	-0.592254	-0.592254	-0.592254	0.449078	-0.592254	-0.592254	-0.592254	-0.592254	-0.592254	0.649256	-0.592254	-0.592254	0.806247	1.19555	1.54134	0.0212422	-0.592254	-0.0885812	1.57345	-0.592254	1.41721	0.828916	-0.279938	1.16665	1.37858	1.319	0.803434	0.195779	0.741021	-0.454683	-0.592254
Eubacterium cylindroides [h:1276]	0.919874	-0.58468	0.696861	-0.58468	-0.58468	0.778552	-0.58468	0.408352	-0.58468	0.536432	0.8735	0.336127	0.738122	-0.0868888	1.20417	-0.58468	-0.58468	-0.58468	-0.58468	-0.58468	-0.58468	-0.58468	-0.58468	-0.58468	0.863736	-0.58468	-0.58468	1.64492	0.268496	0.242611	0.405463	-0.0285559	-0.58468	-0.58468	-0.181895	0.8231	-0.58468	-0.30824	-0.58468	0.836096	0.118786	-0.58468	-0.292501	-0.58468	0.624092	0.562144	-0.58468	-0.0893491	-0.58468
unnamed Erysipelotrichaceae bacterium 3_1_53 [u:1277]	-0.212131	-0.212131	-0.212131	-0.212131	-0.212131	-0.212131	-0.212131	-0.212131	-0.212131	-0.212131	-0.212131	0.433213	0.800371	-0.212131	-0.212131	-0.212131	-0.212131	-0.212131	-0.212131	-0.212131	-0.212131	-0.212131	0.780456	-0.212131	-0.212131	-0.212131	-0.212131	-0.212131	-0.212131	-0.212131	-0.212131	-0.212131	-0.212131	1.34245	-0.212131	-0.212131	-0.212131	1.38015	-0.212131	-0.212131	-0.212131	0.584187	0.250844	-0.212131	-0.212131	-0.212131	-0.212131	-0.212131	-0.212131
unnamed Clostridium sp. HGF2 [u:1278]	-0.972382	-0.972382	0.192707	0.0773004	0.215772	-0.972382	-0.972382	-0.185563	0.316316	-0.972382	-0.972382	0.179863	-0.452291	0.672761	-0.425311	0.633999	-0.0800496	0.71115	-0.972382	0.245325	-0.536696	-0.972382	0.0961799	1.02068	0.0542675	1.12769	-0.0440441	1.53815	-0.972382	0.478018	-0.228645	-0.590809	-0.0873275	-0.972382	0.259853	-0.103581	-0.413557	0.368439	-0.280369	0.610637	-0.424995	-0.192624	-0.0876913	0.0819309	-0.972382	0.2556	0.37676	0.858639	0.371384
unnamed Erysipelotrichaceae bacterium 5_2_54FAA [u:1279]	-0.238758	0.426212	-0.238758	-0.238758	-0.238758	-0.238758	-0.238758	-0.238758	-0.238758	-0.238758	-0.238758	0.485613	-0.238758	2.43885	1.4871	-0.238758	-0.238758	-0.238758	-0.238758	-0.238758	0.718202	-0.238758	1.7909	0.417007	-0.238758	-0.238758	-0.238758	-0.238758	0.52334	-0.238758	-0.238758	-0.238758	-0.238758	-0.238758	-0.238758	-0.238758	-0.238758	1.31488	-0.238758	-0.238758	-0.238758	0.484123	-0.238758	-0.238758	-0.238758	-0.238758	-0.238758	-0.238758	-0.238758
Eubacterium dolichum [h:1280]	-0.259378	-0.259378	-0.259378	-0.259378	-0.259378	-0.259378	-0.259378	0.884309	-0.259378	-0.259378	-0.259378	-0.259378	-0.259378	1.90722	-0.259378	-0.259378	-0.259378	1.3001	-0.259378	-0.259378	-0.259378	-0.259378	0.833057	-0.259378	1.50263	-0.259378	1.26991	0.927613	-0.259378	-0.259378	-0.259378	-0.259378	-0.259378	-0.259378	-0.259378	-0.259378	1.3314	1.93938	-0.259378	-0.259378	-0.259378	0.867746	-0.259378	-0.259378	-0.259378	-0.259378	-0.259378	-0.259378	-0.259378
Holdemania filiformis [h:1281]	0.0427458	-0.965965	-0.208633	0.814976	0.625238	-0.300509	0.582908	0.863738	-0.965965	-0.538435	-0.163732	0.495225	0.500908	0.596979	-0.0207695	0.625052	0.513309	-0.105577	0.327707	0.44032	-0.107067	0.170337	0.400376	0.160036	0.894984	-0.965965	0.324821	0.146705	0.32467	-0.431832	0.217019	0.831242	0.214046	-0.965965	-0.429398	-0.965965	0.454324	-0.435951	0.0496119	-0.616445	0.745173	0.0115611	-0.965965	-0.965965	-0.07067	0.504373	0.713328	-0.965965	0.656292
Turicibacter sanguinis [h:1297]	0.0726739	-0.0190713	0.0826806	-0.519674	-0.519674	-0.519674	0.542001	-0.519674	0.831559	-0.519674	1.35408	-0.519674	0.323705	-0.519674	-0.233271	1.29563	-0.519674	0.0100899	0.743211	1.60842	-0.519674	-0.519674	0.685227	1.07163	-0.519674	-0.519674	0.581547	-0.519674	-0.519674	-0.519674	-0.519674	-0.519674	-0.519674	-0.519674	1.49363	0.0143411	0.373662	-0.519674	0.535561	-0.519674	-0.134238	0.459975	-0.519674	-0.519674	0.483656	-0.519674	-0.519674	-0.519674	-0.519674
Gemella morbillorum [h:1302]	-0.521847	-0.521847	0.0324459	0.248053	-0.521847	-0.521847	0.449781	-0.521847	0.179874	-0.521847	0.398765	-0.0471639	0.0908057	0.351569	-0.521847	0.870191	0.315307	0.27004	0.0985632	0.569662	0.217841	-0.521847	-0.521847	-0.521847	1.21903	-0.521847	0.390337	-0.521847	-0.521847	-0.521847	2.1119	1.13427	0.37581	-0.521847	-0.521847	-0.521847	1.31906	0.784815	0.966643	-0.521847	-0.521847	0.267598	-0.521847	1.26183	-0.521847	-0.521847	-0.521847	-0.521847	-0.521847
Lysinibacillus fusiformis [h:1353]	-0.0288066	-0.0288066	-0.0288066	-0.0288066	-0.0288066	-0.0288066	-0.0288066	-0.0288066	-0.0288066	-0.0288066	-0.0288066	-0.0288066	-0.0288066	-0.0288066	-0.0288066	-0.0288066	-0.0288066	-0.0288066	-0.0288066	-0.0288066	-0.0288066	-0.0288066	-0.0288066	4.03293	-0.0288066	-0.0288066	-0.0288066	-0.0288066	-0.0288066	-0.0288066	-0.0288066	-0.0288066	-0.0288066	-0.0288066	-0.0288066	-0.0288066	-0.0288066	-0.0288066	-0.0288066	-0.0288066	-0.0288066	-0.0288066	-0.0288066	-0.0288066	-0.0288066	-0.0288066	-0.0288066	-0.0288066	-0.0288066
Granulicatella adiacens [h:1358]	-0.228532	0.332992	-0.0634454	-0.804932	-0.243079	0.290477	0.263832	-0.804932	0.418811	0.0518996	0.370238	-0.448249	0.0049351	0.457451	0.00358187	0.698328	0.228099	0.404832	0.203851	0.194694	0.539059	-0.101289	-0.0398582	-0.804932	0.612022	-0.215564	-0.804932	0.556927	-0.804932	-0.804932	1.20835	0.122787	-0.804932	-0.804932	0.835975	0.470179	0.674389	1.17862	0.349719	-0.804932	-0.345076	-0.0613443	0.422979	0.796768	-0.108555	-0.804932	0.205239	-0.804932	-0.804932
Enterococcus gallinarum [h:1362]	-0.117149	-0.117149	-0.117149	-0.117149	-0.117149	-0.117149	-0.117149	-0.117149	1.14648	-0.117149	-0.117149	-0.117149	-0.117149	-0.117149	-0.117149	-0.117149	-0.117149	-0.117149	-0.117149	-0.117149	2.85926	-0.117149	-0.117149	-0.117149	-0.117149	1.50049	-0.117149	-0.117149	-0.117149	1.28175	-0.117149	-0.117149	-0.117149	-0.117149	-0.117149	-0.117149	-0.117149	-0.117149	-0.117149	-0.117149	-0.117149	-0.117149	-0.117149	-0.117149	-0.117149	-0.117149	-0.117149	-0.117149	-0.117149
Enterococcus faecalis [h:1363]	-0.675079	-0.0462969	0.327673	-0.0405101	-0.675079	0.875351	-0.675079	-0.675079	1.22441	0.826725	0.410956	-0.675079	-0.675079	-0.675079	1.00912	0.843792	-0.675079	-0.0912152	0.154389	-0.675079	1.21832	-0.675079	0.737325	0.328846	0.123581	-0.0201035	-0.675079	-0.675079	-0.675079	1.22446	0.479724	-0.675079	-0.675079	-0.675079	-0.0712478	-0.139772	-0.675079	0.5136	-0.00756419	0.538271	-0.675079	1.16041	-0.675079	-0.675079	1.60092	-0.675079	-0.675079	-0.675079	-0.675079
Enterococcus faecium [h:1364]	0.326752	0.538444	0.755486	-0.536433	-0.536433	0.395904	-0.536433	-0.536433	1.45976	0.383201	-0.536433	0.0870497	-0.536433	1.53477	0.53797	-0.536433	-0.536433	1.1777	-0.536433	-0.536433	1.43651	-0.536433	1.04772	0.0106453	-0.536433	-0.536433	-0.536433	-0.536433	-0.536433	-0.536433	-0.0848433	-0.536433	-0.536433	-0.536433	-0.536433	-0.0748941	-0.0718949	-0.536433	-0.536433	-0.536433	-0.186656	2.08196	0.910622	-0.536433	0.476947	-0.536433	0.820982	-0.536433	-0.536433
Lactococcus garvieae [h:1368]	-0.10711	-0.10711	1.13226	-0.10711	-0.10711	-0.10711	-0.10711	-0.10711	-0.10711	-0.10711	-0.10711	-0.10711	-0.10711	-0.10711	-0.10711	0.692053	-0.10711	-0.10711	-0.10711	-0.10711	-0.10711	-0.10711	-0.10711	-0.10711	-0.10711	-0.10711	-0.10711	-0.10711	-0.10711	-0.10711	-0.10711	-0.10711	-0.10711	-0.10711	-0.10711	-0.10711	-0.10711	0.745871	-0.10711	1.27124	-0.10711	-0.10711	-0.10711	-0.10711	3.33341	-0.10711	-0.10711	-0.10711	-0.10711
Lactococcus lactis [h:1369]	0.223529	-0.0622426	0.431651	0.49634	-0.906238	0.486682	-0.265733	-0.906238	0.564196	-0.228974	0.501033	0.192398	0.261892	-0.130065	0.239045	0.423763	-0.906238	0.352991	0.554623	0.698216	-0.349336	-0.29439	-0.224999	0.543499	-0.906238	-0.906238	-0.906238	0.290397	-0.906238	0.544742	-0.906238	-0.906238	-0.906238	-0.906238	0.12661	0.174738	-0.233786	0.176319	-0.1434	1.06734	0.107846	-0.221014	0.54366	0.683019	0.956643	0.0287601	1.23561	-0.702063	-0.0566521
Lactococcus lactis [h:1370]	-0.631347	0.683311	0.687976	0.415858	0.24719	0.497142	-0.631347	-0.631347	0.481283	-0.631347	0.720565	0.0185275	-0.631347	-0.631347	0.361223	1.16727	0.328931	1.14937	0.558046	-0.631347	0.387482	-0.631347	0.188866	-0.631347	-0.631347	-0.631347	-0.631347	0.331025	-0.631347	-0.631347	-0.631347	-0.631347	-0.0468249	-0.631347	-0.631347	-0.631347	-0.0238989	1.17274	0.511793	1.15545	-0.631347	-0.631347	-0.250775	0.477655	0.821514	-0.631347	-0.631347	-0.39029	-0.631347
Streptococcus mutans [h:1373]	0.383638	-0.0673655	0.257815	0.168828	-0.0938206	-0.645633	-0.645633	-0.038931	0.18948	-0.645633	-0.645633	0.229858	-0.645633	-0.645633	-0.645633	1.1568	0.387188	-0.645633	0.596602	0.565279	0.176198	-0.645633	-0.0772637	0.202973	0.627578	-0.645633	-0.645633	0.486096	-0.645633	1.15235	0.658608	0.222985	-0.645633	-0.645633	0.604893	0.423521	-0.645633	0.763743	1.5386	-0.175196	-0.645633	-0.645633	1.24379	-0.218086	0.553036	-0.645633	0.791346	0.876206	-0.645633
Streptococcus thermophilus [h:1375]	0.12264	-0.719617	-0.504902	0.703781	0.0291273	0.276913	-0.755382	0.249961	0.579903	-0.37579	-0.742583	-0.69916	-1.70597	-1.70597	0.644711	0.219085	0.962849	0.165168	-0.00185741	0.75298	0.604112	0.546151	0.0515076	-0.323464	0.00219077	-0.473875	-0.458582	1.00171	-1.09145	0.614718	0.44624	-0.102575	-1.70597	-1.70597	-0.520921	0.788348	-0.122886	1.44538	0.711893	0.494334	0.138055	0.00828207	-0.0916885	0.33521	-1.08827	-0.0338032	-0.41539	-0.595263	-1.12429
Streptococcus vestibularis [h:1376]	-0.393821	-0.316816	0.334537	0.266894	-0.268783	-0.376654	-0.415652	-1.30217	-0.196657	-0.311218	0.380789	-0.198239	-0.0174003	-0.0556994	-0.224754	0.943379	0.178268	-0.245287	-0.684034	0.453359	0.418292	-0.217818	0.0731567	0.211696	0.647128	-1.30217	0.108468	0.57515	-1.30217	0.256125	0.550448	0.176777	-0.701296	-1.30217	0.452115	0.161848	-0.39331	0.68887	0.319502	0.0238165	-0.091212	-0.0748567	0.784026	1.48294	-1.30217	-0.466359	0.600667	-0.569202	-0.639602
Streptococcus salivarius [h:1377]	-0.00120795	-0.254809	0.297889	0.179641	-0.169481	-0.0254739	-0.492724	-0.316536	-0.123518	-0.322047	0.365332	-0.249022	-0.511183	-0.279098	-0.0421507	1.16372	0.320758	-0.329147	-0.225941	1.04672	0.833095	-0.0618919	-0.275748	0.0889185	0.647057	-0.803564	-0.0411212	0.283011	-1.04899	0.233743	0.508925	0.749246	-0.968869	-1.87097	0.470667	0.0650214	-0.228872	0.677517	0.498502	-0.139122	-0.39044	0.255368	0.982694	0.461258	-0.44408	-1.25046	0.192582	-0.440218	-1.22958
unnamed Streptococcus sp. C150 [u:1378]	0.198075	-0.344126	0.419937	0.409445	-0.873336	-0.873336	-0.873336	-0.0728815	-0.313521	-0.232191	0.286017	-0.186132	-0.873336	-0.17422	-0.873336	1.30015	-0.0856435	-0.873336	-0.0679127	0.337205	0.694611	0.116198	0.0818867	0.189809	0.830146	-0.526295	-0.144237	-0.873336	-0.873336	0.593133	0.624066	0.935962	-0.873336	-0.873336	0.543707	0.352613	-0.491321	0.294102	0.0652707	0.156327	0.116509	0.353134	0.991549	0.592997	-0.205819	-0.873336	0.525444	0.175438	-0.873336
Streptococcus gallolyticus [c:1379]	-0.499392	0.21371	0.445872	0.0964471	1.49151	-0.499392	-0.499392	-0.499392	0.730703	-0.0186269	-0.499392	0.751297	-0.499392	-0.135115	-0.499392	1.03287	-0.499392	-0.499392	-0.499392	-0.499392	-0.499392	-0.499392	-0.064481	0.272274	0.81607	-0.499392	-0.499392	-0.499392	-0.499392	0.120837	0.848056	-0.499392	0.446195	-0.499392	0.139462	0.164961	0.656172	0.385746	0.439557	-0.499392	-0.499392	0.503575	0.28775	1.88187	0.112541	-0.499392	0.472467	0.129299	-0.499392
Streptococcus infantarius [h:1380]	-0.251169	-0.251169	-0.251169	0.41393	2.55034	-0.251169	-0.251169	-0.251169	-0.251169	-0.0400609	-0.251169	0.618702	-0.251169	-0.251169	-0.251169	-0.251169	-0.251169	-0.251169	-0.251169	-0.251169	-0.251169	-0.251169	0.476532	0.836284	-0.251169	-0.251169	-0.251169	1.18016	-0.251169	-0.251169	-0.251169	-0.251169	-0.251169	-0.251169	-0.198874	0.789678	-0.251169	-0.251169	-0.251169	0.310289	-0.251169	1.21924	-0.251169	-0.251169	-0.251169	-0.251169	-0.251169	-0.251169	-0.251169
Streptococcus equinus [h:1381]	-0.229988	-0.229988	0.0705674	0.249041	2.30774	-0.229988	-0.229988	-0.229988	-0.229988	-0.229988	-0.229988	0.305809	-0.229988	-0.229988	-0.229988	0.920101	-0.229988	-0.229988	-0.229988	-0.229988	-0.229988	-0.229988	-0.229988	-0.229988	-0.229988	-0.229988	-0.229988	-0.229988	-0.229988	-0.229988	-0.229988	-0.229988	-0.229988	-0.229988	-0.229988	0.589827	-0.229988	-0.229988	-0.229988	-0.229988	-0.229988	1.03851	-0.229988	0.286398	-0.229988	-0.229988	-0.229988	-0.229988	-0.229988
Streptococcus agalactiae [h:1388]	-0.12152	-0.12152	-0.12152	-0.12152	-0.12152	-0.12152	-0.12152	-0.12152	-0.12152	-0.12152	-0.12152	-0.12152	-0.12152	-0.12152	-0.12152	0.389477	-0.12152	-0.12152	-0.12152	1.64198	-0.12152	-0.12152	-0.12152	-0.12152	-0.12152	-0.12152	-0.12152	-0.12152	-0.12152	-0.12152	-0.12152	-0.12152	-0.12152	-0.12152	-0.12152	-0.12152	-0.12152	-0.12152	-0.12152	-0.12152	-0.12152	-0.12152	-0.12152	-0.12152	-0.12152	-0.12152	-0.12152	-0.12152	0.810528
Streptococcus anginosus [h:1393]	-0.756935	-0.403146	0.138004	0.398222	0.617705	-0.427733	-0.756935	-0.756935	-0.756935	-0.756935	0.497216	0.0702268	-0.756935	-0.14403	-0.342526	1.23774	-0.188588	0.0340797	-0.12773	0.31325	0.746227	-0.756935	-0.756935	1.01006	0.448852	-0.756935	0.069803	0.49211	-0.756935	0.0305106	1.15429	0.114973	-0.540792	-0.756935	0.318958	-0.119496	0.234586	0.137696	0.439222	-0.756935	-0.756935	-0.756935	0.655476	0.853115	0.363922	-0.756935	0.817998	1.30385	0.0115978
Streptococcus anginosus [h:1394]	-0.808174	-0.436789	0.138705	-0.0219623	0.572587	-0.462599	-0.808174	-0.808174	-0.808174	-0.140708	0.143184	0.264521	-0.808174	-0.32844	0.119781	1.29932	-0.0240816	0.0488936	0.537217	-0.808174	0.578796	-0.808174	-0.808174	1.06501	0.239319	-0.808174	-0.808174	-0.808174	-0.808174	0.518806	0.704067	0.652324	-0.674084	-0.145467	0.508686	-0.27558	-0.114028	0.169939	0.697373	-0.322776	-0.506921	-0.808174	0.711998	0.848672	0.623518	-0.808174	1.14925	0.974581	0.220508
Streptococcus constellatus [h:1395]	-0.672216	-0.672216	0.239534	0.185222	0.304614	-0.672216	-0.672216	-0.672216	-0.672216	-0.0640809	0.114386	-0.0297481	-0.0454564	-0.672216	-0.672216	0.978096	-0.0180841	-0.672216	-0.672216	0.645478	0.296866	-0.672216	0.167476	0.430708	0.469488	-0.672216	-0.672216	0.46692	-0.672216	0.0512519	1.4869	-0.672216	-0.672216	0.0849723	1.27566	-0.169726	-0.236944	0.141509	0.641269	-0.672216	-0.672216	-0.672216	0.766719	0.326091	0.215293	-0.672216	0.600861	0.329354	-0.146468
Streptococcus gordonii [h:1398]	-0.988196	-0.349494	0.473075	0.44324	-0.0339517	-0.163384	-0.988196	-0.32772	0.445966	-0.988196	0.923957	-0.988196	-0.926455	0.309019	-0.544871	1.37778	-0.362423	0.0923374	1.00888	0.648007	0.929965	-0.203459	-0.351878	-0.0643102	0.609309	-0.135391	-0.194751	0.19657	-0.988196	-0.955777	0.200845	0.116584	-0.333746	-0.988196	0.131723	-0.269075	-0.220419	0.826456	0.557778	-0.51146	0.0261497	-0.182089	0.579875	0.817319	0.0726378	-0.988196	0.132145	0.232735	-0.988196
Streptococcus oralis [h:1410]	-0.14499	0.379571	0.0524962	-0.241992	0.258508	0.126621	0.116392	-0.0796965	0.765329	-0.0781314	0.409526	-0.320201	0.263683	0.538827	-0.565898	0.78167	0.354045	-0.120221	0.821112	-0.307542	0.46097	-0.16522	-0.141962	0.644975	0.735548	0.171967	-0.345585	-0.950451	-0.950451	-0.853149	0.530322	-0.950451	-0.950451	-0.950451	-0.950451	0.0583992	-0.712908	0.851338	0.352938	-0.124727	-0.950451	0.72807	0.611966	1.14512	-0.950451	-0.547446	0.891328	1.77797	-0.230196
Streptococcus infantis [h:1415]	0.287862	0.378479	0.211913	-0.0138448	-0.110253	0.334995	0.195915	-0.23484	0.944937	-0.064301	0.432897	-0.690116	-0.104519	0.617872	-0.0716982	0.754188	0.493621	0.388606	0.969585	0.164804	0.755961	0.0776401	-0.156833	0.421827	0.751847	0.553528	-0.856155	-1.05184	-1.05184	-0.183573	0.75226	0.113641	-1.05184	-1.05184	0.000515318	-1.05184	-0.24323	0.876041	-0.0568845	-0.504533	-0.836647	-0.0511893	0.785778	0.880601	-1.05184	0.117363	0.482628	-0.078827	-0.316189
Streptococcus australis [h:1420]	-0.0739066	-0.393351	0.30436	-0.0356768	-0.151371	-0.332389	0.202974	-0.587797	1.08729	-0.2339	0.328374	-0.663949	0.280305	0.32223	-0.0463145	0.857618	0.309143	0.056215	1.07867	0.851781	0.843853	0.163715	0.359846	-0.0384017	0.607484	0.0802272	-0.927437	-0.111212	-1.18881	-0.611573	0.968572	0.409871	-1.18881	-0.0825437	-0.579783	-0.325238	0.0430493	0.912654	0.133445	0.180947	-0.333414	0.118504	0.656626	0.574863	-1.18881	-0.490725	-0.232785	-0.0155062	-1.18881
Streptococcus parasanguinis [h:1421]	-0.150712	0.22494	0.541031	0.0237675	-0.108015	-0.454756	-0.0964319	-0.595175	0.425196	-0.575038	0.273242	-0.785864	-0.312229	-0.11343	-0.530918	1.17163	0.526041	-0.110932	-0.0114845	0.608924	0.258647	0.0790537	0.312235	0.11998	0.831192	-0.929823	0.0804815	0.0886549	-1.59412	-0.952729	0.488252	0.85707	-0.730821	-0.26145	0.100209	0.0340611	-0.450889	0.676233	0.366397	0.755597	-0.112686	0.0961697	0.576808	1.31554	-0.279789	-0.647628	0.869673	-0.665161	-1.59412
Leuconostoc mesenteroides [h:1430]	0.381154	-0.615542	0.817461	0.567989	-0.615542	-0.615542	-0.615542	-0.615542	0.8065	0.148608	0.584258	0.225277	-0.615542	0.326295	0.853652	0.939118	0.627906	0.780748	-0.057391	1.23187	0.330656	-0.615542	-0.0250427	0.219432	0.567818	0.00258702	0.388033	0.688465	-0.615542	-0.615542	-0.615542	-0.615542	-0.615542	-0.615542	-0.615542	0.518019	-0.615542	0.811671	1.21957	1.24673	-0.0309399	-0.615542	-0.615542	-0.615542	0.147409	-0.615542	0.729192	-0.615542	-0.615542
Leuconostoc citreum [h:1431]	-0.0945558	-0.0945558	0.917802	-0.0945558	0.861803	-0.0945558	-0.0945558	-0.0945558	-0.0945558	-0.0945558	-0.0945558	-0.0945558	-0.0945558	-0.0945558	-0.0945558	-0.0945558	-0.0945558	-0.0945558	-0.0945558	-0.0945558	-0.0945558	-0.0945558	-0.0945558	-0.0945558	-0.0945558	-0.0101601	-0.0945558	-0.0945558	-0.0945558	-0.0945558	-0.0945558	-0.0945558	-0.0945558	-0.0945558	-0.0945558	-0.0945558	-0.0945558	-0.0945558	-0.0945558	-0.0945558	-0.0945558	-0.0945558	-0.0945558	-0.0945558	-0.0945558	-0.0945558	-0.0945558	-0.0945558	-0.0945558
Lactobacillus delbrueckii [h:1438]	0.101567	-0.529163	-0.529163	0.460779	-0.529163	0.436064	-0.529163	0.517966	1.09032	-0.529163	-0.529163	-0.529163	-0.529163	-0.529163	0.353423	-0.529163	1.08366	-0.529163	0.975782	-0.529163	0.616207	0.515063	0.376396	0.229979	0.288822	-0.529163	-0.529163	-0.529163	0.673545	-0.529163	0.731616	-0.529163	-0.529163	0.779394	-0.529163	0.764422	1.21367	0.437828	1.3063	-0.529163	-0.529163	-0.529163	-0.529163	-0.529163	-0.529163	-0.529163	0.639979	-0.529163	-0.529163
Lactobacillus johnsonii [h:1442]	-0.191446	-0.191446	-0.191446	-0.191446	-0.191446	-0.191446	-0.191446	-0.191446	-0.191446	-0.191446	-0.191446	-0.191446	-0.191446	-0.191446	-0.191446	1.19656	0.75601	-0.191446	-0.191446	-0.191446	-0.191446	-0.191446	-0.191446	-0.191446	1.10618	-0.191446	-0.191446	-0.191446	-0.191446	-0.191446	-0.191446	1.21061	-0.191446	-0.191446	-0.191446	-0.191446	-0.191446	-0.191446	-0.191446	-0.191446	-0.191446	1.11248	-0.191446	-0.191446	-0.191446	-0.191446	-0.191446	-0.191446	-0.191446
Lactobacillus gasseri [h:1443]	-0.488095	-0.488095	-0.488095	0.170775	-0.488095	-0.488095	-0.488095	-0.488095	-0.488095	-0.488095	-0.488095	0.922185	-0.488095	-0.488095	-0.488095	1.23376	-0.488095	0.407683	-0.488095	-0.488095	0.785298	-0.488095	-0.488095	0.353248	1.56895	-0.488095	-0.488095	-0.488095	-0.488095	1.45735	-0.488095	1.71032	-0.488095	-0.488095	1.35676	0.433684	-0.488095	-0.488095	0.499736	0.244879	0.287249	0.149587	1.38687	-0.488095	0.184409	-0.488095	1.83393	1.44311	0.308359
Lactobacillus crispatus [h:1444]	-0.185473	-0.185473	-0.185473	-0.185473	-0.185473	-0.185473	-0.185473	-0.185473	-0.185473	-0.185473	-0.185473	-0.185473	-0.185473	-0.185473	-0.185473	-0.185473	0.767038	-0.185473	-0.185473	-0.185473	-0.185473	-0.185473	-0.185473	1.11166	0.523818	-0.185473	-0.185473	-0.185473	-0.185473	0.83168	-0.185473	-0.185473	-0.185473	-0.185473	1.57186	0.727812	-0.185473	-0.185473	-0.185473	-0.185473	-0.185473	1.00272	-0.185473	-0.185473	-0.185473	-0.185473	-0.185473	-0.185473	-0.185473
Lactobacillus acidophilus [h:1445]	-0.0893927	-0.0893927	-0.0893927	-0.0893927	-0.0893927	-0.0893927	-0.0893927	-0.0893927	-0.0893927	-0.0893927	-0.0893927	-0.0893927	-0.0893927	-0.0893927	-0.0893927	-0.0893927	-0.0893927	-0.0893927	-0.0893927	-0.0893927	-0.0893927	-0.0893927	-0.0893927	-0.0893927	-0.0893927	-0.0893927	-0.0893927	-0.0893927	-0.0893927	-0.0893927	-0.0893927	-0.0893927	-0.0893927	-0.0893927	-0.0893927	-0.0893927	-0.0893927	-0.0893927	-0.0893927	-0.0893927	-0.0893927	-0.0893927	-0.0893927	-0.0893927	-0.0893927	-0.0893927	-0.0893927	-0.0893927	-0.0893927
Lactobacillus casei [c:1452]	-0.523919	-0.523919	0.184213	0.817749	-0.523919	0.281295	-0.523919	-0.523919	1.16682	-0.523919	-0.523919	0.920473	0.332034	-0.523919	1.36829	0.209006	-0.523919	0.768266	-0.523919	-0.523919	0.848574	0.495034	0.900678	-0.523919	0.269328	-0.523919	-0.523919	-0.523919	-0.523919	1.27297	-0.523919	-0.523919	-0.523919	-0.523919	0.867012	0.162471	-0.523919	0.0586524	0.629327	-0.523919	-0.523919	0.376359	-0.523919	-0.523919	-0.523919	0.241352	0.836057	-0.523919	0.0875936
Lactobacillus fermentum [h:1454]	-0.267598	-0.267598	0.24658	-0.267598	-0.267598	-0.267598	-0.267598	-0.267598	-0.267598	-0.267598	-0.267598	-0.267598	-0.267598	-0.267598	-0.267598	0.997449	-0.267598	-0.267598	-0.267598	-0.267598	0.651099	-0.267598	-0.267598	-0.267598	0.931629	-0.267598	-0.267598	-0.267598	0.530338	-0.267598	-0.267598	1.02958	-0.267598	-0.267598	-0.267598	0.67558	-0.267598	-0.267598	1.01954	-0.267598	-0.267598	-0.267598	0.896285	-0.267598	-0.267598	-0.267598	2.2464	1.24443	-0.267598
Lactobacillus reuteri [h:1457]	-0.223509	-0.223509	-0.223509	-0.223509	0.272095	-0.223509	-0.223509	0.596345	-0.223509	-0.223509	0.183605	-0.223509	-0.223509	-0.223509	-0.223509	-0.223509	0.594504	-0.223509	-0.223509	-0.223509	-0.223509	-0.223509	-0.223509	-0.223509	-0.223509	-0.223509	-0.223509	-0.223509	-0.223509	-0.223509	-0.223509	-0.223509	-0.223509	-0.223509	-0.223509	-0.223509	-0.223509	0.373847	-0.223509	-0.223509	0.369509	0.707363	2.60702	-0.223509	-0.223509	-0.223509	2.03482	-0.223509	-0.223509
Lactobacillus vaginalis [h:1458]	-0.223845	-0.223845	0.250579	-0.223845	-0.0316725	-0.223845	-0.223845	-0.223845	-0.223845	-0.223845	-0.223845	1.11632	-0.223845	-0.223845	-0.223845	1.66638	-0.223845	-0.223845	-0.223845	-0.223845	-0.223845	-0.223845	-0.223845	-0.223845	-0.223845	-0.223845	-0.223845	-0.223845	-0.223845	-0.223845	-0.223845	1.65328	-0.223845	-0.223845	1.25834	-0.223845	-0.223845	-0.223845	1.26755	-0.223845	0.190208	-0.223845	0.647945	-0.223845	0.443928	-0.223845	1.56311	-0.223845	1.28175
Lactobacillus sakei [h:1464]	-0.27925	-0.27925	-0.27925	0.409909	-0.27925	-0.27925	-0.27925	-0.27925	-0.27925	-0.27925	-0.27925	-0.27925	-0.27925	1.2739	2.15628	-0.27925	0.948577	-0.27925	-0.27925	1.63195	0.317113	-0.27925	0.20766	-0.27925	-0.27925	-0.27925	-0.27925	-0.27925	-0.27925	-0.27925	-0.27925	-0.27925	-0.27925	-0.27925	-0.27925	-0.27925	0.360875	-0.27925	-0.27925	0.286257	-0.27925	0.386185	-0.27925	-0.27925	-0.27925	-0.27925	-0.27925	-0.27925	-0.27925
Lactobacillus ruminis [h:1466]	-0.184106	-0.184106	-0.184106	-0.184106	-0.184106	-0.184106	-0.184106	-0.184106	-0.184106	-0.184106	-0.184106	-0.184106	-0.184106	-0.184106	-0.184106	-0.184106	-0.184106	-0.184106	-0.184106	-0.184106	-0.184106	-0.184106	-0.184106	-0.184106	-0.184106	-0.184106	-0.184106	-0.184106	-0.184106	-0.184106	-0.184106	-0.184106	-0.184106	-0.184106	-0.184106	-0.184106	-0.184106	-0.184106	-0.184106	-0.184106	-0.184106	-0.184106	3.05043	-0.184106	-0.184106	0.787493	-0.184106	-0.184106	-0.184106
Lactobacillus salivarius [h:1467]	-0.247281	-0.247281	-0.247281	-0.247281	-0.247281	-0.247281	-0.247281	-0.247281	-0.247281	-0.247281	-0.247281	-0.247281	-0.247281	-0.247281	-0.247281	1.54165	-0.247281	-0.247281	-0.247281	-0.247281	-0.247281	-0.247281	-0.247281	1.24329	1.37785	-0.247281	-0.247281	-0.247281	-0.247281	1.30768	-0.247281	2.11108	-0.247281	-0.247281	1.45647	0.958567	-0.247281	-0.247281	-0.247281	-0.247281	-0.247281	-0.247281	-0.247281	-0.247281	0.49653	-0.247281	-0.247281	-0.247281	-0.247281
Fusobacterium gonidiaformans [h:1476]	-0.125906	-0.125906	-0.125906	-0.125906	-0.125906	-0.125906	-0.125906	-0.125906	-0.125906	-0.125906	-0.125906	0.747371	-0.125906	-0.125906	-0.125906	-0.125906	-0.125906	-0.125906	-0.125906	-0.125906	-0.125906	-0.125906	-0.125906	-0.125906	-0.125906	-0.125906	-0.125906	-0.125906	-0.125906	-0.125906	0.476328	2.30214	-0.125906	-0.125906	-0.125906	-0.125906	-0.125906	-0.125906	-0.125906	-0.125906	-0.125906	2.47746	-0.125906	-0.125906	-0.125906	-0.125906	-0.125906	-0.125906	-0.125906
unnamed Fusobacterium sp. D12 [u:1477]	-0.13033	-0.13033	-0.13033	-0.13033	-0.13033	-0.13033	-0.13033	-0.13033	-0.13033	-0.13033	-0.13033	-0.13033	-0.13033	-0.13033	-0.13033	-0.13033	-0.13033	-0.13033	-0.13033	-0.13033	-0.13033	-0.13033	-0.13033	-0.13033	-0.13033	-0.13033	-0.13033	-0.13033	-0.13033	-0.13033	3.78693	-0.13033	-0.13033	-0.13033	-0.13033	-0.13033	-0.13033	-0.13033	-0.13033	-0.13033	-0.13033	-0.13033	-0.13033	-0.13033	0.563965	-0.13033	-0.13033	-0.13033	-0.13033
Fusobacterium periodonticum [h:1478]	-0.278444	0.849024	-0.278444	-0.278444	-0.278444	-0.278444	-0.278444	-0.278444	1.40329	-0.278444	-0.278444	-0.278444	0.655078	-0.278444	0.172915	1.44681	-0.278444	-0.278444	-0.278444	-0.278444	-0.278444	0.640031	-0.278444	-0.278444	-0.278444	-0.278444	0.678651	-0.278444	-0.278444	-0.278444	1.7663	-0.278444	0.253017	-0.278444	0.60472	-0.278444	1.87742	0.41135	1.18627	-0.278444	0.212699	0.933262	-0.278444	1.4965	-0.278444	-0.278444	0.780096	-0.278444	-0.278444
unclassified Fusobacterium [c:1481]	-0.379382	-0.379382	0.389251	-0.379382	-0.379382	-0.379382	-0.379382	-0.379382	-0.379382	0.515052	-0.379382	-0.379382	-0.379382	-0.379382	-0.379382	0.707498	-0.379382	-0.379382	0.614766	-0.379382	-0.379382	-0.379382	-0.379382	0.902432	1.08247	-0.379382	0.634022	-0.379382	-0.379382	-0.379382	1.76634	-0.379382	1.0229	-0.379382	0.768283	-0.379382	0.51152	-0.379382	0.984173	-0.379382	0.22461	0.401796	-0.379382	1.60632	1.53541	-0.379382	1.30695	1.83526	0.724111
unclassified Fusobacterium [c:1482]	-0.268733	-0.268733	0.0695582	-0.268733	-0.268733	-0.268733	-0.268733	-0.268733	-0.268733	-0.268733	-0.268733	-0.268733	-0.268733	-0.268733	-0.268733	-0.0815888	-0.268733	-0.268733	-0.268733	-0.268733	0.415218	-0.268733	-0.268733	-0.268733	0.439345	-0.268733	-0.268733	-0.268733	-0.268733	-0.268733	2.59935	0.169859	0.620215	-0.268733	0.925342	-0.268733	0.876643	-0.268733	1.23317	-0.268733	0.435837	1.05833	0.0265502	1.14598	0.98078	-0.268733	1.15879	0.971441	-0.268733
Fusobacterium ulcerans [h:1483]	-0.0866972	-0.0866972	-0.0866972	-0.0866972	-0.0866972	-0.0866972	-0.0866972	-0.0866972	-0.0866972	-0.0866972	-0.0866972	-0.0866972	-0.0866972	-0.0866972	-0.0866972	1.40434	-0.0866972	3.93539	-0.0866972	-0.0866972	-0.0866972	-0.0866972	-0.0866972	-0.0866972	-0.0866972	-0.0866972	-0.0866972	-0.0866972	-0.0866972	-0.0866972	-0.0866972	-0.0866972	-0.0866972	-0.0866972	-0.0866972	-0.0866972	-0.0866972	-0.0866972	-0.0866972	-0.0866972	-0.0866972	1.62292	-0.0866972	2.54001	-0.0866972	-0.0866972	-0.0866972	-0.0866972	-0.0866972
Fusobacterium mortiferum [h:1485]	-0.15977	-0.15977	-0.15977	-0.15977	-0.15977	-0.15977	-0.15977	-0.15977	-0.15977	-0.15977	-0.15977	-0.15977	-0.15977	-0.15977	-0.15977	-0.15977	-0.15977	-0.15977	-0.15977	-0.15977	-0.15977	0.455042	-0.15977	0.925134	3.75509	-0.15977	-0.15977	-0.15977	-0.15977	-0.15977	-0.15977	2.26439	-0.15977	-0.15977	-0.15977	0.149801	-0.15977	-0.15977	-0.15977	-0.15977	-0.15977	0.245829	-0.15977	-0.15977	-0.15977	-0.15977	1.43267	-0.15977	-0.15977
Peptoniphilus lacrimalis [h:1492]	-0.185995	-0.185995	-0.185995	-0.185995	-0.185995	-0.185995	-0.185995	-0.185995	-0.185995	-0.185995	-0.185995	-0.185995	-0.185995	-0.185995	-0.185995	0.795688	-0.185995	-0.185995	-0.185995	-0.185995	0.613742	0.487645	-0.185995	-0.185995	-0.185995	-0.185995	-0.185995	1.16892	-0.185995	1.00999	3.68626	-0.185995	-0.185995	-0.185995	-0.185995	-0.185995	-0.185995	1.2929	-0.185995	-0.185995	-0.185995	-0.185995	-0.185995	-0.185995	-0.185995	-0.185995	-0.185995	0.423996	-0.185995
Peptoniphilus harei [h:1493]	-0.165509	-0.165509	-0.165509	-0.165509	-0.165509	-0.165509	-0.165509	-0.165509	-0.165509	-0.165509	-0.165509	-0.165509	-0.165509	-0.165509	-0.165509	-0.165509	-0.165509	-0.165509	-0.165509	-0.165509	-0.165509	-0.165509	-0.165509	-0.165509	-0.165509	-0.165509	-0.165509	1.54704	-0.165509	0.803394	3.00416	-0.165509	-0.165509	-0.165509	-0.165509	-0.165509	-0.165509	-0.165509	-0.165509	-0.165509	-0.165509	-0.165509	-0.165509	-0.165509	-0.165509	-0.165509	-0.165509	-0.165509	-0.165509
Anaerococcus vaginalis [h:1498]	-0.250767	-0.250767	-0.250767	-0.250767	-0.250767	-0.250767	-0.250767	-0.250767	-0.250767	-0.250767	-0.250767	0.711532	-0.250767	-0.250767	-0.250767	-0.250767	-0.250767	-0.250767	-0.250767	-0.250767	-0.250767	-0.250767	-0.250767	1.34349	-0.250767	-0.250767	-0.250767	0.571425	-0.250767	0.322281	2.53284	-0.250767	0.87199	-0.250767	0.372352	-0.250767	-0.250767	-0.250767	-0.250767	0.366028	-0.250767	-0.250767	-0.250767	-0.250767	1.62328	-0.250767	-0.250767	-0.250767	-0.250767
Parvimonas micra [h:1505]	-0.764344	0.0940446	0.224012	0.261655	0.37242	-0.764344	-0.764344	-0.764344	-0.764344	-0.132725	0.155883	0.139518	-0.387841	0.252932	-0.764344	0.511188	-0.764344	-0.0817644	-0.0512935	-0.764344	0.0254912	-0.177883	-0.0635713	0.897897	0.718649	-0.764344	-0.764344	-0.764344	-0.764344	0.281633	2.40968	0.722932	0.986932	-0.764344	1.28632	0.0811524	1.10588	0.137409	-0.0326622	-0.764344	-0.764344	-0.174079	0.0529841	0.764219	1.1368	-0.764344	0.757567	1.59767	-0.764344
unnamed Parvimonas sp. oral taxon 110 [u:1506]	-0.364404	-0.364404	0.229225	-0.364404	0.409501	-0.364404	-0.364404	-0.364404	-0.364404	-0.364404	-0.364404	-0.364404	0.232787	0.571004	-0.364404	-0.364404	-0.364404	-0.364404	-0.364404	-0.364404	0.215619	-0.364404	-0.364404	0.829111	-0.364404	-0.364404	-0.364404	-0.364404	-0.364404	-0.364404	2.55376	0.655205	1.00837	-0.364404	1.28456	-0.364404	1.31677	0.142095	0.384522	-0.364404	-0.364404	-0.364404	-0.364404	0.700271	1.48181	-0.364404	1.24915	1.95888	-0.364404
unnamed Parvimonas sp. oral taxon 393 [u:1507]	-0.372102	-0.372102	0.411747	0.22231	-0.372102	-0.372102	-0.372102	-0.372102	-0.372102	-0.372102	-0.372102	-0.000992652	-0.372102	-0.372102	-0.0415009	0.236715	-0.372102	-0.372102	0.570316	-0.372102	-0.372102	-0.372102	-0.372102	1.07239	-0.372102	-0.372102	-0.372102	-0.372102	-0.372102	-0.372102	2.71925	0.73441	0.44539	-0.372102	0.929292	-0.372102	0.789004	-0.372102	-0.372102	-0.372102	-0.372102	-0.372102	-0.372102	1.46471	1.21598	0.552173	0.476654	1.6443	-0.372102
Peptostreptococcus stomatis [h:1530]	-0.580216	0.205898	0.13243	-0.580216	-0.580216	-0.00830937	-0.116293	-0.580216	0.140208	-0.580216	-0.580216	-0.580216	-0.580216	0.138278	-0.580216	0.704121	-0.580216	0.418517	0.132865	-0.580216	-0.0701341	-0.580216	-0.580216	0.459193	0.943193	-0.580216	-0.580216	-0.580216	-0.580216	-0.580216	1.72986	0.109733	1.06143	-0.580216	-0.580216	-0.580216	0.191226	0.428245	-0.0146213	-0.580216	-0.580216	1.11912	0.0747249	1.49948	-0.580216	-0.580216	1.16165	1.50195	-0.580216
Peptostreptococcus anaerobius [h:1531]	-0.175061	-0.175061	-0.175061	-0.175061	-0.175061	-0.175061	-0.175061	-0.175061	-0.175061	-0.175061	-0.175061	0.702034	-0.175061	-0.175061	-0.175061	-0.175061	-0.175061	-0.175061	-0.175061	-0.175061	-0.175061	-0.175061	-0.175061	-0.175061	-0.175061	-0.175061	-0.175061	-0.175061	-0.175061	-0.175061	2.70872	-0.175061	-0.175061	-0.175061	-0.175061	-0.175061	-0.175061	-0.175061	-0.175061	-0.175061	-0.175061	2.26352	-0.175061	3.16019	-0.175061	-0.175061	-0.175061	2.11447	-0.175061
[Clostridium] difficile [h:1532]	-0.160694	-0.160694	-0.160694	-0.160694	-0.160694	-0.160694	-0.160694	-0.160694	-0.160694	-0.160694	0.228499	-0.160694	-0.160694	-0.160694	0.274527	-0.160694	-0.160694	-0.160694	0.607044	0.915276	-0.160694	-0.160694	-0.160694	-0.160694	-0.160694	-0.160694	-0.160694	-0.160694	-0.160694	-0.160694	-0.160694	-0.160694	-0.160694	-0.160694	0.581071	-0.160694	-0.160694	0.439257	-0.160694	-0.160694	-0.160694	-0.160694	-0.160694	-0.160694	0.362532	-0.160694	-0.160694	0.0832694	-0.160694
[Clostridium] bartlettii [h:1533]	0.76565	0.519275	0.172663	-0.529436	-0.330655	-0.361433	0.353926	-1.12773	0.884553	0.00608751	0.477492	0.0477187	-1.12773	0.561529	-0.0836639	0.841902	-0.465244	-1.12773	0.898565	0.889052	-0.529882	-0.155123	0.738361	0.296895	0.576695	0.409842	0.548971	-1.12773	-1.12773	0.153467	0.0921711	-1.12773	-1.12773	-1.12773	0.716792	-0.645031	0.298449	0.189366	-0.437737	-1.12773	-0.62976	-0.0369784	-0.348684	0.072131	-0.133172	-1.12773	-1.12773	1.1434	-0.125828
Clostridium perfringens [h:1540]	-0.238364	-0.238364	0.714315	-0.238364	1.70443	0.0756709	-0.238364	-0.238364	-0.00819563	0.00686371	-0.238364	-0.238364	-0.238364	-0.238364	0.228707	-0.238364	-0.238364	-0.238364	-0.238364	-0.238364	-0.238364	-0.238364	-0.238364	1.0379	2.3739	-0.238364	-0.238364	-0.238364	-0.238364	0.53293	0.421741	-0.238364	-0.238364	-0.238364	-0.238364	-0.238364	-0.238364	-0.238364	-0.238364	-0.238364	-0.238364	2.31976	-0.0780479	-0.238364	-0.238364	-0.238364	1.87518	-0.238364	-0.238364
Clostridium perfringens [h:1541]	-0.37049	-0.37049	-0.0106967	-0.37049	1.15675	0.123968	-0.37049	-0.37049	0.288731	0.115989	-0.37049	-0.37049	-0.37049	-0.37049	-0.37049	0.736997	-0.37049	-0.37049	0.755008	-0.37049	-0.37049	-0.37049	-0.37049	1.25144	2.09937	-0.37049	-0.37049	-0.37049	-0.37049	0.684367	0.555351	0.0662365	-0.37049	-0.37049	0.391957	-0.37049	-0.168849	0.784126	-0.37049	-0.37049	0.463841	1.70435	-0.0142205	0.851882	-0.37049	-0.37049	1.95155	-0.37049	-0.37049
Clostridium butyricum [h:1543]	-0.105868	-0.105868	0.228294	-0.105868	-0.105868	0.678244	-0.105868	-0.105868	0.648949	-0.105868	-0.105868	-0.105868	-0.105868	-0.105868	0.332906	-0.105868	-0.105868	-0.105868	-0.105868	-0.105868	-0.105868	-0.105868	-0.105868	1.56785	-0.105868	-0.105868	-0.105868	-0.105868	-0.105868	-0.105868	-0.105868	-0.105868	-0.105868	-0.105868	-0.105868	-0.105868	-0.105868	-0.105868	0.600873	-0.105868	-0.105868	-0.105868	-0.105868	-0.105868	-0.105868	-0.105868	-0.105868	-0.105868	-0.105868
unnamed Clostridium sp. 7_2_43FAA [u:1545]	-0.16268	-0.16268	-0.16268	-0.16268	-0.16268	0.897467	-0.16268	-0.16268	-0.16268	-0.16268	-0.16268	-0.16268	-0.16268	-0.16268	0.98405	-0.16268	-0.16268	-0.16268	0.989009	-0.16268	-0.16268	-0.16268	0.4638	3.38341	-0.16268	-0.16268	-0.16268	-0.16268	-0.16268	-0.16268	-0.16268	-0.16268	-0.16268	-0.16268	0.653181	-0.16268	-0.16268	-0.16268	-0.16268	-0.16268	-0.16268	-0.16268	-0.16268	-0.16268	-0.16268	-0.16268	-0.16268	-0.16268	-0.16268
Eubacterium siraeum [h:1564]	0.409476	-0.873755	0.203772	1.26729	1.11826	0.179234	-0.880032	0.496212	0.324538	0.667168	0.30656	-0.783752	0.650254	-0.731864	0.441259	0.325974	0.973047	-1.27409	0.704689	0.702828	0.724588	-0.0172587	0.847181	0.817329	0.57619	-1.27409	1.03488	-1.27409	0.513582	-1.27409	-0.854335	-1.27409	0.0856904	0.0467252	0.217703	0.940158	0.665229	-0.572484	0.695654	-0.89299	0.88027	-0.290502	0.464595	-0.712455	0.960375	0.35029	-0.425492	-0.202346	0.979861
Ruminococcus champanellensis [h:1568]	2.22069	-0.293887	1.16464	-0.293887	-0.293887	2.08804	-0.293887	-0.293887	-0.293887	2.23569	-0.0205614	-0.293887	0.733713	0.0440574	-0.293887	0.0718219	-0.293887	0.112337	0.91467	-0.293887	-0.293887	-0.293887	-0.293887	-0.293887	-0.293887	-0.293887	-0.293887	-0.293887	-0.293887	-0.293887	0.241241	-0.0208948	-0.293887	-0.293887	-0.293887	0.579136	-0.293887	-0.293887	-0.293887	0.0577601	-0.0178975	-0.293887	-0.293887	-0.293887	-0.293887	-0.293887	-0.293887	-0.293887	-0.293887
Ruminococcus bromii [h:1569]	0.801634	-0.615997	-0.0342049	-0.906046	0.223236	0.329623	0.033562	-0.945756	0.643404	0.236158	0.454828	0.957401	0.428271	0.732053	0.431816	0.76446	0.751144	0.628894	-0.332179	0.901524	0.434368	-0.00110111	0.465627	0.564546	-1.09356	0.671824	0.54828	0.0383185	-0.44527	-1.14835	0.0876351	-0.144966	-1.3102	0.22849	0.675897	0.772829	0.576422	-0.81252	0.396066	0.621134	-0.0428219	-0.300619	0.351702	0.000739498	-0.626955	-0.0893415	-0.587954	0.701618	0.299058
Anaerotruncus colihominis [h:1570]	-0.406744	0.707949	-0.480992	0.511627	0.398271	-0.129275	-0.318706	0.311945	-0.805634	-0.805634	-0.126865	0.394946	-0.805634	-0.225267	-0.538626	0.464767	0.762511	-0.805634	-0.328761	-0.805634	-0.805634	-0.475653	-0.163316	-0.312674	-0.805634	0.608345	0.284072	-0.805634	0.395739	-0.805634	0.964693	0.709694	1.22472	1.08961	-0.430928	-0.0256905	-0.257159	-0.20816	0.156086	0.83424	0.347385	0.116388	0.0216714	-0.805634	-0.097235	1.11315	-0.152889	0.173014	1.09599
Clostridium leptum [h:1573]	-0.436361	-0.144806	-0.429366	0.459701	-0.506822	-0.396409	-0.231715	-0.210193	-0.224169	-0.207052	-0.445421	0.0795407	0.350703	0.117001	0.324781	0.266769	1.21153	0.158555	-0.1808	0.832327	0.0641382	-0.538588	-0.257475	0.434404	-0.689329	-1.64775	-0.0137877	0.0783652	0.366716	-1.64775	-0.441453	-0.170852	-0.471116	0.302083	0.646311	0.388435	0.0868408	0.202447	-1.09627	0.24011	0.0650598	0.0224093	0.286277	-0.885112	-0.30186	-0.156547	-0.115223	0.550817	-0.083745
Faecalibacterium prausnitzii [h:1574]	-0.308302	0.457602	-0.140667	-0.409126	0.238367	0.114988	0.454627	0.197327	0.15222	0.0312461	0.390335	-1.18624	-0.174711	0.15182	0.581193	-0.785136	0.708741	-1.11464	0.549118	-0.378217	0.421479	-0.261571	-0.286563	-1.02399	0.716165	-0.0123261	0.220281	-0.709827	-0.614878	-0.492592	-0.159584	0.384834	-0.82251	0.0596452	-0.630471	-0.742661	-0.135167	-0.183359	-0.219917	0.319688	1.06955	0.381625	0.399321	-0.318241	0.627558	0.238944	0.123955	0.260658	0.215386
Faecalibacterium prausnitzii [h:1575]	0.124067	0.619725	-0.0627162	0.196447	-0.314989	-0.0577817	0.170718	-0.187439	0.445545	0.0982277	0.293971	-0.162975	-0.218428	1.08378	0.532974	0.447018	-0.0148786	-1.15234	0.339779	-0.100236	0.481058	-0.123199	0.77469	-0.729675	-0.577351	-1.30767	-0.36319	-1.06652	-1.35715	-0.161919	-0.830589	0.0485359	-0.306254	0.465627	-0.0987973	0.154741	0.184293	-0.279159	-0.170587	-0.303332	0.579563	0.0828665	0.367972	0.469497	0.0894528	0.449139	0.626328	0.833714	0.663827
Faecalibacterium prausnitzii [h:1576]	-0.354107	0.120934	-0.204281	-0.880462	-0.194229	-0.0073892	-0.115089	-0.0651793	-0.0217802	0.140693	-0.0862008	-0.277103	0.298978	-0.347924	0.356161	0.225268	0.447913	0.467587	0.0959212	0.080538	0.508966	-0.1502	0.202292	-0.66246	0.17237	-1.23737	-0.213474	-1.26423	0.765635	0.351892	-0.501394	0.733392	0.302879	0.136014	-0.714878	0.629436	0.625329	-1.351	-0.0937386	-0.296194	1.07083	0.558081	0.00197415	0.572255	0.325839	0.548386	0.959024	0.205066	-0.315828
Faecalibacterium prausnitzii [h:1577]	0.177341	0.898341	0.379022	0.305584	-0.358067	0.275952	0.476851	0.355685	0.473131	-0.257627	0.440279	-1.63901	-0.149456	0.309108	-0.098517	-0.108798	-0.136131	-0.48091	0.830371	-0.145264	0.299977	0.278859	0.74459	-1.24231	0.188601	-1.88252	0.134019	-1.49874	0.0577796	0.709265	-1.14774	0.718427	-0.479975	0.187834	-0.181217	-0.855695	0.545895	-0.876459	-0.810554	-0.620934	0.562429	-0.139948	-0.326306	0.614034	-0.0987271	0.0680292	0.812435	0.570519	0.442065
Pseudoflavonifractor capillosus [h:1579]	0.109332	-0.112946	0.211463	-0.0427697	0.437037	0.123707	-0.481815	-0.511959	0.169903	0.0480695	-0.41616	-0.409677	0.100939	0.494264	-0.038707	0.728196	0.0785278	0.142004	-0.895906	-0.651521	-0.00950272	-0.330713	0.569104	0.690196	-0.0647365	0.557479	0.611189	-1.69421	0.691157	-0.544127	-0.0931474	-0.164417	0.213166	1.33028	0.180294	0.377963	-0.383137	-0.646835	0.0026243	0.144966	0.283574	-0.237931	-0.0394451	0.818851	0.108371	0.278865	0.26868	0.476156	0.0730325
unnamed Ruminococcaceae bacterium D16 [u:1580]	-0.0793593	0.148199	0.136226	-0.131489	0.439467	0.190532	-0.13546	-0.778215	0.253992	0.55508	-0.319178	-0.827653	0.144828	-0.394617	0.102886	0.340004	0.198454	-0.641817	-1.50122	-0.592985	0.235229	-0.384861	-0.0147597	0.578299	-0.651771	0.0603549	0.406661	-0.777588	1.18488	-1.50122	0.0145458	-0.212122	-0.0564229	0.992325	0.272191	-0.241632	-0.32086	-0.460036	0.450649	0.0719438	0.228059	-0.210623	0.00159627	1.21828	0.366137	0.652517	0.0127088	0.0626728	0.282999
Eubacterium limosum [h:1582]	-0.00342632	-0.386811	-0.386811	1.14195	-0.386811	-0.386811	-0.386811	-0.386811	-0.386811	-0.386811	-0.386811	1.30777	-0.386811	-0.386811	0.133664	0.77935	-0.386811	-0.386811	-0.386811	-0.386811	-0.386811	-0.386811	0.306607	-0.386811	-0.386811	-0.386811	-0.386811	2.00769	-0.386811	-0.386811	-0.386811	-0.386811	-0.386811	1.41887	1.28874	-0.386811	-0.386811	0.534733	1.37017	1.02564	-0.0627862	-0.386811	1.07296	-0.386811	-0.386811	-0.386811	-0.386811	-0.136511	0.0602561
Coprococcus eutactus [h:1592]	-0.231115	0.463346	0.485639	-0.705015	0.924641	0.43877	0.887246	-0.205654	1.07304	0.736588	0.693004	0.180768	1.29776	-0.705015	1.17643	-0.301832	-0.705015	-0.705015	0.760364	0.945159	0.703926	1.20521	-0.38859	-0.705015	-0.705015	-0.705015	0.17301	-0.705015	-0.705015	-0.705015	-0.705015	-0.705015	-0.705015	-0.705015	0.598505	1.77173	-0.705015	0.386827	-0.705015	-0.337968	-0.304549	-0.348702	0.991622	0.74757	0.547146	0.184541	0.21883	-0.705015	-0.705015
unnamed Clostridium sp. L2-50 [u:1593]	1.40598	-0.290279	0.565964	-0.683516	0.976015	0.940124	1.09935	1.08206	-0.683516	-0.683516	0.923014	-0.683516	-0.0331767	-0.456857	-0.409325	0.25593	-0.683516	-0.683516	0.952169	-0.683516	0.819114	-0.467273	1.35006	-0.683516	-0.683516	-0.683516	1.28659	-0.683516	-0.683516	-0.683516	-0.683516	-0.683516	-0.683516	0.287703	-0.683516	-0.312724	1.09847	-0.309567	-0.1802	-0.683516	0.981324	1.06063	0.0937598	-0.683516	-0.683516	-0.155228	-0.683516	1.00256	-0.683516
Coprococcus catus [h:1594]	0.0498303	-0.0731346	0.15805	0.139108	0.262609	-0.0832103	0.175336	0.318755	0.527346	0.125376	0.378704	-0.997518	0.362759	-1.49891	0.400931	0.529104	0.567119	-0.915409	0.433061	0.438513	0.564058	0.310482	-1.49891	-0.552607	0.435543	-1.49891	-0.0819599	0.505567	-1.49891	0.485848	0.361224	0.193292	-0.0418549	-0.65889	0.458025	0.517082	0.20063	-0.284734	0.362187	0.683034	0.0304676	0.529445	0.428621	-0.415592	0.333714	0.146381	-0.933012	0.440223	0.0717045
butyrate-producing bacterium [c:1595]	-0.486005	0.270614	-0.0858119	0.466753	-0.883842	-0.309528	0.216292	-0.111189	-0.460698	0.147209	0.303551	0.386225	0.363808	0.279885	0.302121	0.251594	0.427333	-0.682108	0.621237	0.20634	0.324332	0.00924999	0.249935	-0.266957	-1.03072	-2.33642	-0.0743518	0.0799546	-2.33642	0.50487	-0.624112	0.0413259	-0.708841	-2.33642	0.62306	0.640493	0.364476	0.504509	-0.523074	-0.0885407	-0.575741	0.0116943	0.33476	-0.230023	-0.284796	-0.607988	-0.667777	0.380309	-0.279069
Anaerostipes caccae [h:1596]	-0.353693	-0.353693	-0.353693	-0.353693	-0.353693	-0.353693	-0.353693	-0.353693	-0.353693	-0.353693	-0.0722754	0.480688	0.158408	1.1613	-0.353693	0.403358	0.544924	-0.353693	-0.353693	-0.353693	0.232348	-0.353693	0.228986	-0.353693	-0.353693	1.22392	-0.353693	1.26504	0.33265	0.711276	-0.353693	-0.353693	-0.353693	1.27438	0.837085	-0.353693	-0.353693	-0.353693	-0.353693	-0.353693	-0.353693	0.142938	-0.353693	-0.353693	-0.353693	-0.353693	-0.353693	0.715356	0.347418
Eubacterium hallii [h:1597]	-0.218133	0.550733	-0.342519	0.4356	0.101363	0.116374	0.0776969	-0.456299	0.013238	0.102261	0.692386	0.41676	0.0703363	0.758244	0.458302	0.441138	0.709236	-1.16422	0.761364	0.577331	0.620607	-0.401901	-0.747612	0.304734	-0.54542	-1.92975	0.0752963	-0.673064	-1.92975	0.889009	-0.0383765	-0.889872	-1.92975	-1.92975	0.0804282	0.673471	0.453342	1.06316	-0.193911	-0.0911231	-0.525835	0.420106	0.805394	-0.716176	0.190087	-0.390651	-0.715089	0.51362	-0.345708
Clostridium bolteae [h:1598]	-1.08531	-1.08531	-0.0201249	0.0722712	-0.398229	-1.08531	-1.08531	0.426985	0.00103793	-1.08531	-0.844313	0.0222462	0.0466977	0.395171	-0.395279	0.0237	0.421265	0.680055	-0.367338	-0.0889231	-1.08531	-0.562998	0.358457	-0.0521579	-0.0832432	1.8386	-0.3541	-0.0563687	0.347899	0.232899	-0.108027	0.296425	0.640886	1.41131	-0.341792	0.050316	-0.192837	-0.025681	-0.57931	0.80679	-0.482268	0.0586777	-0.120761	0.776523	-1.08531	0.136667	0.107173	-0.205366	0.231896
unnamed Clostridiales bacterium 1_7_47FAA [u:1599]	-0.618691	0.710856	-0.00127624	0.932098	0.215883	-0.618691	-0.0176767	0.140852	-0.618691	-0.618691	-0.618691	-0.108265	0.498505	0.369751	0.120152	-0.618691	0.197814	0.90005	-0.618691	-0.618691	-0.618691	0.0717304	0.489037	0.111316	-0.618691	1.4369	-0.618691	-0.618691	0.0814223	-0.618691	-0.618691	0.228874	0.664929	0.643073	0.354378	0.154439	-0.618691	-0.187638	0.0435775	0.752091	-0.618691	0.513376	-0.216582	0.89883	-0.0640276	-0.618691	0.916551	-0.618691	1.00057
Clostridium symbiosum [h:1600]	-0.675969	-0.675969	0.311095	0.584645	-0.241384	-0.675969	-0.228993	-0.675969	0.114309	-0.338762	-0.675969	-0.103852	0.112245	-0.247754	-0.333151	0.442028	0.543617	-0.675969	0.0764084	-0.675969	-0.305841	-0.523267	0.0682898	1.30611	1.40735	1.59315	0.557882	-0.675969	0.102329	-0.675969	0.488082	0.747793	0.490611	-0.675969	1.01045	0.0174428	0.259459	-0.00473095	-0.675969	1.13329	-0.675969	-0.675969	-0.675969	1.38503	-0.0565882	-0.675969	0.774439	0.636473	0.219055
Clostridium saccharolyticum [h:1601]	-0.00406841	-0.43537	0.82997	-0.01759	-0.43537	-0.43537	-0.43537	-0.43537	0.12515	-0.43537	-0.145058	-0.43537	-0.43537	0.804688	-0.43537	1.46977	0.746044	-0.43537	0.704949	-0.43537	-0.43537	-0.216652	0.533358	-0.43537	-0.43537	-0.43537	-0.43537	1.1781	-0.0580884	-0.43537	-0.43537	-0.43537	-0.43537	2.10702	0.286628	-0.43537	-0.43537	-0.43537	-0.43537	-0.43537	0.804354	-0.10327	0.649732	1.23525	-0.43537	-0.43537	0.2947	-0.43537	-0.040686
unnamed butyrate-producing bacterium SS3/4 [u:1603]	0.512451	0.373632	0.0853297	0.0511363	0.0587088	0.270615	0.54958	0.279994	0.590078	-0.713388	-0.29026	-1.58331	0.254838	0.748507	0.516268	-0.900119	-0.0420115	-0.763179	0.529093	-1.58331	0.054439	0.669719	0.31085	-0.75021	0.420046	-0.224645	-0.126798	-1.58331	-1.58331	0.399889	-0.234155	0.737083	0.318804	-1.58331	0.0193406	0.104929	0.143376	-0.477922	-0.445042	-1.10821	0.514436	0.270739	-0.278335	0.199613	0.0303119	0.251251	0.619063	0.129814	0.25566
Dorea formicigenerans [h:1604]	0.139373	0.26714	0.606729	0.32543	0.0630913	-0.0151926	0.202928	-0.217371	-0.0506115	0.0393388	0.399895	0.325943	0.35372	0.246208	0.213814	-1.08461	0.647118	0.504699	0.413834	-0.0613694	0.422978	-0.320713	-1.97798	-1.4688	-0.09607	-1.97798	-0.171843	0.956366	-1.97798	0.343125	0.352037	-0.0429738	-0.19527	-0.387814	-0.319271	0.493993	0.281018	0.389952	0.162176	0.46503	-0.297474	0.55793	0.594413	-0.16608	0.0456016	-0.321333	0.221206	0.427785	-0.716295
Dorea longicatena [h:1605]	0.0399006	0.428402	0.405819	-0.383131	0.238915	-0.0141754	-0.118525	-0.33877	0.534129	0.184093	0.456308	-0.251456	0.247576	-1.52972	0.556664	-0.145114	0.000875115	0.462547	0.249509	-0.0588744	0.432858	-0.44495	0.280546	-0.26108	-0.215447	-2.06635	0.110155	0.171206	-0.936664	0.448607	-0.195372	-0.227434	-0.0476692	-0.961459	0.515082	0.491886	0.0145466	-0.0988014	0.187971	0.0203435	-0.46324	0.703086	0.738975	-0.300179	0.0435999	-0.0713725	0.0317898	0.861096	0.140934
Clostridium scindens [h:1606]	-0.575978	-0.575978	0.477702	-0.575978	-0.0166938	0.134139	-0.575978	0.468735	0.188982	-0.575978	-0.575978	0.0806179	-0.575978	1.02879	-0.575978	-0.575978	1.26918	-0.575978	-0.575978	-0.575978	-0.188955	-0.575978	0.732253	0.437818	-0.575978	-0.575978	-0.575978	0.641123	0.464819	0.43666	-0.575978	-0.575978	-0.575978	0.897935	0.634131	-0.3215	0.194409	1.13789	0.89379	-0.575978	-0.575978	-0.233266	0.657218	0.5016	0.451634	-0.575978	1.11042	-0.575978	-0.575978
Clostridium hylemonae [h:1607]	-0.213654	-0.213654	0.427004	1.38912	-0.213654	-0.213654	-0.213654	-0.213654	-0.213654	-0.213654	-0.213654	-0.213654	-0.213654	-0.213654	0.152798	-0.213654	-0.213654	-0.213654	-0.213654	-0.213654	-0.213654	-0.213654	1.11721	1.74499	-0.213654	-0.213654	-0.213654	-0.213654	0.87754	-0.213654	-0.213654	-0.213654	-0.213654	-0.213654	-0.213654	-0.213654	1.61541	-0.213654	-0.213654	-0.213654	-0.213654	0.555196	-0.213654	-0.213654	-0.213654	-0.213654	-0.213654	-0.213654	-0.213654
[Ruminococcus] torques [h:1608]	-0.861605	0.673092	-0.818525	0.53212	-0.581854	-0.760124	-0.89136	-0.0847502	-1.31719	-0.894374	-1.03496	0.657403	0.359372	-0.404253	-0.393276	-0.925332	0.29257	0.498997	-0.388447	0.296502	0.299659	-1.30948	-0.787887	0.0358164	0.832722	0.806943	0.456711	1.16662	-0.539461	-0.612647	0.664596	0.588211	0.833129	0.365423	0.519303	-0.339479	0.395952	-0.0690895	0.743577	0.917091	-0.144731	-0.603937	-0.868524	0.0669	-0.178546	-0.163462	0.728325	0.018356	0.0356488
Ruminococcus lactaris [h:1609]	0.697096	-0.35237	0.65522	-1.24885	-0.221438	0.592536	0.767288	0.699257	-0.87163	-0.568806	-0.892304	-1.07141	0.585969	1.08965	0.786115	-0.185527	0.852509	-0.801291	0.898987	0.645544	0.563786	-1.24885	0.212981	-0.15809	-0.139753	-0.303347	0.0793275	0.609532	-1.24885	-0.0546378	0.876087	-0.0614715	-1.24885	-1.24885	0.170638	-0.632142	-0.43817	0.760672	0.758354	-0.685567	0.118579	0.0127163	-0.475604	0.834897	-0.0871418	-0.785047	-0.201956	1.11107	0.602481
[Ruminococcus] torques [h:1610]	0.16043	0.26603	0.529472	0.69627	0.482533	0.0603997	0.0851049	0.558399	0.34054	0.226642	0.337996	-0.762242	0.504277	-0.724633	0.353221	-1.04854	-1.50002	-1.50002	0.494284	0.534514	0.383944	0.109392	-1.25826	0.0547026	0.246459	-1.50002	-0.713884	-0.732604	-1.50002	-0.0274949	-0.337535	0.0200028	0.22578	-0.675879	0.502808	0.370356	0.633139	0.941614	0.466108	-1.50002	-0.175309	0.534819	0.561275	-1.50002	0.44888	0.267077	0.466678	0.729007	0.453912
[Ruminococcus] gnavus [h:1611]	-0.800223	-0.199305	-1.14683	0.338812	-0.60851	-0.757236	-0.236785	-0.230679	-0.223349	-1.14683	-0.139354	0.045747	0.156184	0.92096	-0.327337	0.563764	0.58184	1.02585	-0.516376	0.24302	0.262376	-0.411025	0.84131	0.538593	0.909312	-0.356622	0.647181	0.986657	-0.477933	0.0905152	0.153692	-0.776722	0.150035	0.917665	-0.18997	0.102628	-0.500227	1.03614	-0.377568	0.93368	-0.269225	-0.225327	-0.530472	0.553546	-0.710041	0.19065	0.493303	-0.565474	-0.576005
unnamed Lachnospiraceae bacterium 1_4_56FAA [u:1612]	-0.580118	-0.580118	-0.580118	0.836776	-0.580118	-0.125287	0.0707484	0.716301	-0.580118	-0.580118	-0.323207	-0.580118	-0.580118	1.25623	-0.580118	0.152416	1.07492	0.952774	-0.580118	0.228215	-0.580118	-0.580118	-0.580118	-0.580118	-0.580118	-0.580118	0.352745	1.55836	-0.063678	0.913256	-0.580118	0.498027	0.496263	1.35649	-0.580118	0.434491	-0.580118	1.36005	-0.181253	-0.580118	-0.116785	-0.580118	-0.359466	0.637908	-0.580118	0.157989	1.10293	0.385028	-0.580118
unclassified Lachnospiraceae [c:1614]	-0.257983	-0.257983	-0.257983	-0.257983	0.336226	-0.257983	-0.257983	-0.257983	0.191723	-0.257983	-0.257983	-0.257983	-0.257983	-0.257983	-0.257983	-0.257983	0.238765	-0.257983	-0.257983	-0.257983	-0.257983	-0.257983	-0.257983	1.57168	-0.257983	-0.257983	-0.257983	-0.257983	-0.257983	0.302511	-0.257983	-0.257983	-0.257983	1.64024	-0.257983	-0.257983	-0.257983	2.49768	-0.257983	-0.257983	-0.257983	0.775751	0.326133	1.99424	-0.257983	-0.257983	-0.257983	0.0965084	-0.257983
Coprococcus comes [h:1616]	0.0926925	0.106928	-0.184241	-0.114743	0.170041	0.222353	0.232589	0.332268	0.445178	0.236194	0.449523	-1.48753	0.20691	0.326808	0.163305	-1.69508	-2.06725	-0.0530098	0.414584	0.344293	0.180897	0.115027	0.214577	-1.01771	0.216484	-2.06725	-0.609936	0.777826	-1.54808	-1.38045	0.00286038	-0.12036	0.00799743	-1.14023	0.175835	0.296397	0.126209	0.988118	-0.0105877	0.347723	-0.00364377	0.402575	0.456911	-0.0778917	-0.395563	-0.0827595	-0.0275048	0.718142	-0.390424
Blautia hansenii [h:1617]	-0.203587	-0.203587	-0.203587	-0.203587	-0.203587	-0.203587	-0.203587	-0.203587	-0.203587	-0.203587	-0.203587	0.107919	-0.203587	-0.203587	-0.203587	0.265427	-0.203587	-0.203587	0.295253	-0.203587	-0.203587	0.220442	-0.203587	-0.203587	-0.203587	-0.203587	-0.203587	2.38101	-0.203587	-0.203587	0.523727	-0.203587	-0.203587	-0.203587	-0.203587	-0.203587	-0.203587	2.28174	-0.203587	-0.203587	-0.203587	1.43257	-0.203587	-0.203587	-0.203587	-0.203587	-0.203587	-0.203587	-0.203587
[Ruminococcus] obeum [h:1618]	-0.514611	0.0373704	-0.432663	-0.674902	0.3132	0.24073	0.212144	-0.0555442	0.159593	-0.155775	0.64073	0.240134	-0.280504	0.8197	-0.0196651	0.699251	0.703383	0.0881426	0.325213	0.640717	0.767106	-0.3567	0.293695	-0.376973	-0.595902	0.639695	-0.0398011	1.19581	-2.23718	0.514753	-0.391986	0.226093	0.105371	-2.23718	0.0833475	0.1241	0.275719	0.210134	0.373318	0.743589	-0.708222	0.0749864	0.356853	-0.217163	-0.0618671	-0.839476	-0.597088	0.675632	-0.150626
[Ruminococcus] obeum [h:1619]	0.225456	0.662507	0.365097	-0.546936	0.25139	-0.279672	-0.0553208	-0.727097	0.492588	0.0504951	0.599694	-1.0114	0.111236	-0.810162	-0.0991479	0.832185	0.663124	-1.10822	0.670961	0.463054	0.453583	-0.266832	0.159434	-1.57025	-0.136167	-1.10279	0.00707387	0.512192	-1.57025	0.0236816	0.212661	-0.768776	-1.57025	-1.57025	-0.144702	0.154105	0.497273	0.457078	0.567283	-0.309713	-0.489252	0.641278	0.657192	-1.0095	0.888449	-0.333725	-0.332982	0.220863	-0.479414
unnamed Ruminococcus sp. 5_1_39BFAA [u:1620]	-0.713471	0.335463	0.194535	0.0639123	-0.271579	-0.550923	-0.384926	-0.27346	-0.0315597	-0.269611	0.398231	-0.00805594	-0.317527	0.747975	-0.0269187	0.421953	0.694541	0.608156	0.173656	0.319317	0.19459	-0.665923	0.267018	-0.808838	-0.749614	-2.90446	-0.348384	0.580792	-1.44811	0.670606	-0.705238	-0.58949	-0.0791849	-0.883268	-0.191042	0.367539	0.471938	0.95822	-0.397853	0.420183	-0.528498	0.151096	0.382443	-0.808252	-0.0219195	-0.47143	-0.128975	0.537501	-0.77784
unnamed Ruminococcus sp. SR1/5 [u:1621]	-0.349679	0.507237	0.0469527	0.20054	-0.591673	-0.434451	-0.111196	0.0618718	0.0136313	0.344228	0.390665	0.759874	-0.0667959	-1.34573	0.367787	0.26044	0.496972	-1.96218	0.155428	0.138578	0.658108	-0.414543	0.368473	-0.750411	-0.61873	-2.44066	-0.346245	1.32205	-1.17283	0.670857	-0.703091	-0.73933	-0.556649	0.231442	-0.136726	0.253877	0.215121	0.599149	0.153033	-0.27633	-0.321202	0.275429	0.433838	-0.309456	0.11752	-0.434695	-0.482358	0.139568	-1.11575
Blautia hydrogenotrophica [h:1622]	-0.43868	-0.43868	-0.43868	0.746538	-0.43868	-0.43868	-0.43868	-0.43868	-0.43868	-0.43868	-0.43868	0.81507	-0.43868	-0.43868	0.606863	1.36193	-0.43868	-0.43868	-0.43868	-0.43868	-0.43868	-0.43868	0.677366	-0.43868	-0.43868	-0.43868	-0.43868	-0.43868	-0.43868	0.192893	-0.43868	0.373828	-0.43868	-0.43868	0.365853	-0.43868	0.181534	1.64585	0.340789	2.03291	-0.43868	0.418653	0.152668	-0.43868	-0.43868	-0.43868	-0.43868	-0.43868	-0.43868
unnamed Lachnospiraceae bacterium 3_1_57FAA_CT1 [u:1624]	-0.00825725	-0.92322	-0.102949	0.382408	0.847329	-0.92322	-0.481277	0.0661982	0.0263104	-0.0349357	-0.522131	0.14165	0.0463179	-0.92322	-0.92322	0.60714	0.177192	-0.92322	-0.92322	-0.24001	0.413192	-0.92322	-0.139107	0.91973	-0.118476	0.603634	0.398169	1.14522	0.057231	-0.101487	1.91816	-0.188428	0.460776	1.02312	0.448994	-0.92322	-0.316305	-0.198839	0.427723	0.677433	-0.102815	0.0651649	0.12409	-0.122136	-0.42812	0.801643	-0.0401154	-0.92322	0.103417
[Bacteroides] pectinophilus [h:1626]	-0.337932	0.0626397	-0.0386767	-0.337932	-0.337932	1.95185	0.104921	-0.337932	1.43886	0.725343	-0.0954624	0.798622	-0.337932	-0.337932	-0.0772544	0.241309	0.0550434	-0.337932	2.09231	2.68029	-0.337932	-0.337932	1.56788	-0.337932	0.831372	-0.337932	-0.337932	-0.337932	-0.337932	-0.337932	-0.337932	-0.0887167	-0.337932	-0.337932	1.31273	-0.337932	-0.337932	-0.337932	-0.337932	-0.337932	0.466967	-0.337932	-0.337932	-0.337932	0.00338267	1.8972	0.0933965	-0.173446	-0.337932
Eubacterium eligens [h:1627]	0.782501	0.247027	0.636624	0.77598	0.731067	0.606141	0.461163	0.201843	0.647041	0.144007	0.384916	-0.989071	0.593074	0.710103	0.564408	-0.496312	0.867615	-1.20547	0.605458	0.817388	0.289034	0.955109	0.494733	-0.15244	0.236419	-0.962478	0.594082	-1.59419	-1.59419	-1.1042	0.749695	0.532999	0.114936	-0.446271	-0.279748	-0.786888	0.312616	-0.10473	0.272684	-0.809309	0.272253	0.397103	0.595602	0.224481	0.502023	-0.0403756	-0.377294	-0.335877	0.654503
Butyrivibrio crossotus [h:1628]	0.54081	0.326814	-0.17661	-0.658633	-0.658633	1.82589	-0.0566705	-0.107848	1.57693	0.0238173	-0.658633	-0.658633	1.26323	0.0664031	-0.658633	0.104071	-0.134438	-0.658633	-0.658633	-0.658633	0.0696788	-0.0934098	1.23228	0.590904	-0.658633	-0.658633	0.766437	-0.658633	-0.658633	-0.658633	0.140562	-0.658633	-0.658633	-0.658633	-0.658633	0.445307	-0.658633	-0.299029	-0.658633	-0.318375	-0.219691	0.538874	-0.658633	-0.658633	1.73365	0.421945	0.186856	-0.309849	-0.658633
Eubacterium ventriosum [h:1629]	0.440441	0.00626963	0.173225	0.81038	0.420936	0.185574	0.553395	0.718984	-0.068234	0.41501	0.649961	-1.3432	0.670009	0.745176	0.616425	0.746019	0.628639	0.779675	0.344826	-0.339878	0.52577	0.287686	-0.087318	0.286751	0.715042	-1.3432	0.271739	-0.788683	-1.3432	0.614919	-0.771497	0.282589	0.431663	-0.340506	-0.331888	0.131153	0.329585	0.393933	0.0236402	0.626566	0.298747	0.67089	0.40172	-0.776237	-0.611106	-0.551329	-0.252895	0.463607	-0.962484
Eubacterium rectale [h:1630]	0.553896	-0.548012	-1.05313	0.0941236	0.391028	0.554389	0.428828	-0.415629	0.590075	-0.40507	0.699645	-1.05649	0.383771	-1.04651	0.614154	-0.560476	0.316668	-1.32951	0.615709	0.155055	0.613346	0.566996	0.571423	-0.307117	-0.260449	-1.55394	0.650678	-0.0470754	-0.360124	0.99848	0.488534	-1.13376	0.710424	0.237644	0.217784	0.696702	-0.689657	0.36453	-0.231299	-0.428583	-0.0105056	0.572493	0.390978	0.181711	0.0301392	-0.752657	0.341145	0.640862	0.0907391
Roseburia intestinalis [h:1631]	-0.350633	-0.488994	-0.208288	0.324385	0.00733665	0.0404171	0.714658	1.03394	0.894484	-1.35501	0.537165	-0.971694	0.545018	-0.658001	0.881621	-0.348061	0.449066	0.755205	0.992607	-0.255966	-1.0008	0.425755	0.212724	-0.129091	-0.225239	0.754349	0.422854	-0.014793	-0.0704405	0.0722747	0.480691	0.0752149	-0.0430556	0.633122	0.0445305	0.11658	-1.15158	0.499657	-0.773539	0.0712443	0.115636	0.231677	-0.466441	-1.35501	-0.304076	0.22587	0.230608	0.714055	0.208708
Roseburia inulinivorans [h:1632]	0.282194	-0.45158	-0.583726	0.285786	0.432313	0.383208	0.643291	0.714258	0.451414	0.169352	0.594117	-0.110009	-0.128857	0.44218	0.317327	-0.677842	0.503346	-0.362846	0.650024	-0.325015	0.426395	0.546742	0.287096	-0.00918638	0.869316	-1.45599	0.0423348	-1.33155	-0.976052	-1.56199	-0.590131	0.0176275	0.329073	-0.224512	-0.747628	0.274089	0.125043	-0.143651	0.186365	-0.188619	0.692932	0.37921	-0.713369	0.714518	-0.143887	-0.00893846	1.28185	0.258095	-0.170017
Roseburia hominis [h:1633]	0.409646	1.15517	0.202764	0.0650213	0.872584	0.516075	0.194823	-0.173177	0.957917	-0.615331	-0.0669226	-0.528452	-0.374945	-1.36096	0.312985	0.79737	0.596067	-1.36096	-0.255594	0.198727	0.729557	0.949234	0.715362	-0.191863	0.17474	-1.36096	0.275632	-1.36096	-1.36096	-1.36096	1.00277	0.740501	-0.0579395	-1.36096	-0.596092	0.218621	0.0697095	-0.133177	0.149516	-0.0129717	-0.0748636	-0.297166	-0.17515	-0.406296	0.563311	0.401142	-0.110784	-0.707088	0.652981
Pyramidobacter piscolens [h:1641]	1.55048	-0.154579	-0.154579	-0.154579	1.92329	-0.154579	0.459843	-0.154579	-0.154579	-0.154579	-0.154579	-0.154579	-0.154579	-0.154579	-0.154579	-0.154579	-0.154579	-0.154579	-0.154579	-0.154579	-0.154579	-0.154579	-0.154579	-0.154579	-0.154579	-0.154579	1.20917	-0.154579	2.84021	-0.154579	-0.154579	-0.154579	-0.154579	-0.154579	-0.154579	-0.154579	-0.154579	0.659386	-0.154579	-0.154579	-0.154579	-0.154579	0.888346	-0.154579	-0.154579	-0.154579	-0.154579	-0.154579	-0.154579
Mitsuokella multacida [h:1653]	-0.335277	0.293263	-0.335277	-0.335277	1.17286	-0.335277	-0.335277	-0.335277	-0.335277	0.0236997	-0.0767566	-0.335277	-0.335277	0.0525213	-0.335277	-0.335277	-0.335277	0.957105	-0.335277	-0.335277	-0.335277	-0.335277	-0.335277	-0.335277	-0.335277	-0.335277	-0.335277	-0.335277	-0.335277	1.44271	1.6801	-0.335277	-0.335277	-0.335277	-0.335277	-0.335277	-0.335277	-0.335277	0.78105	1.70384	0.220466	0.722632	1.77735	-0.335277	1.02029	0.567975	0.0894791	-0.335277	-0.335277
Acidaminococcus intestini [h:1657]	-0.343212	-0.343212	-0.343212	-0.343212	1.09046	-0.343212	-0.343212	-0.343212	-0.343212	-0.343212	-0.343212	1.00127	-0.343212	-0.343212	-0.343212	-0.343212	-0.343212	-0.343212	-0.343212	-0.343212	-0.343212	-0.343212	-0.343212	0.928794	-0.343212	1.40613	-0.343212	-0.343212	-0.343212	-0.343212	-0.343212	-0.343212	-0.343212	-0.343212	-0.343212	-0.343212	-0.343212	1.58584	1.15442	-0.343212	-0.100503	0.221894	-0.343212	-0.343212	-0.343212	-0.343212	-0.343212	2.01295	-0.343212
Acidaminococcus fermentans [h:1658]	-0.386642	-0.386642	-0.386642	-0.386642	1.59048	-0.386642	-0.386642	-0.386642	-0.386642	1.4819	-0.386642	0.292812	0.047136	1.31191	-0.386642	1.34257	-0.386642	1.97897	-0.386642	-0.386642	-0.386642	-0.386642	-0.386642	-0.386642	-0.386642	-0.386642	0.344511	-0.386642	2.09308	1.22007	1.5918	0.582385	-0.386642	-0.386642	-0.386642	-0.386642	-0.386642	-0.386642	-0.386642	0.330974	0.759109	1.7197	0.794138	-0.386642	-0.386642	1.63782	0.604458	-0.386642	-0.386642
Phascolarctobacterium succinatutens [h:1659]	-0.411146	-0.695553	1.12002	1.00897	1.08238	-0.695553	1.04761	1.17293	0.969803	-0.195305	-0.695553	-0.514725	1.08437	-0.695553	-0.695553	-0.321199	-0.695553	-0.695553	-0.695553	-0.695553	-0.195703	1.10974	1.03668	-0.122545	1.32428	-0.184721	0.388315	-0.695553	-0.695553	-0.695553	0.87952	-0.237304	1.18812	-0.0583203	-0.695553	-0.695553	-0.695553	0.607751	-0.695553	1.08987	-0.0521835	1.12224	0.0924893	-0.38633	1.13327	-0.230015	1.08264	-0.695553	-0.695553
Campylobacter curvus [h:1723]	-0.0643892	-0.0643892	-0.0643892	-0.0643892	-0.0643892	-0.0643892	-0.0643892	-0.0643892	-0.0643892	-0.0643892	-0.0643892	-0.0643892	-0.0643892	-0.0643892	-0.0643892	-0.0643892	-0.0643892	-0.0643892	-0.0643892	-0.0643892	-0.0643892	-0.0643892	-0.0643892	-0.0643892	-0.0643892	-0.0643892	-0.0643892	-0.0643892	-0.0643892	-0.0643892	-0.0643892	-0.0643892	-0.0643892	-0.0643892	-0.0643892	-0.0643892	-0.0643892	-0.0643892	-0.0643892	-0.0643892	-0.0643892	-0.0643892	-0.0643892	-0.0643892	-0.0643892	-0.0643892	-0.0643892	0.230273	0.696351
Pseudomonas aeruginosa [h:236]	-0.138811	-0.138811	-0.138811	-0.138811	0.900679	-0.138811	-0.138811	-0.138811	-0.138811	-0.138811	-0.138811	-0.138811	-0.138811	-0.138811	-0.138811	-0.138811	-0.138811	-0.138811	-0.138811	-0.138811	-0.138811	-0.138811	-0.138811	-0.138811	-0.138811	-0.138811	-0.138811	-0.138811	1.37724	-0.138811	2.21974	-0.138811	-0.138811	-0.138811	-0.138811	-0.138811	-0.138811	-0.138811	-0.138811	-0.138811	-0.138811	-0.138811	-0.138811	-0.138811	-0.138811	2.22298	-0.138811	-0.138811	-0.138811
Haemophilus parainfluenzae [h:326]	0.824949	0.4978	0.156365	-0.904387	-0.0696954	0.463563	0.62432	-0.119824	1.14823	0.227442	0.0664248	-0.904387	-0.57097	-0.904387	-0.0580405	-0.0938022	-0.904387	-0.904387	1.39067	0.301423	-0.185628	1.1708	0.753843	0.52872	1.28696	0.592943	-0.904387	-0.904387	-0.904387	-0.904387	0.528623	0.614071	-0.904387	-0.904387	-0.403375	-0.904387	0.348182	-0.904387	0.919672	-0.904387	-0.046987	0.107769	0.0337579	1.35258	-0.904387	-0.904387	0.547172	-0.904387	0.446601
unnamed Enterobacteriaceae bacterium 9_2_54FAA [u:374]	0.112915	-0.367014	0.382638	0.584108	-0.367014	1.46866	-0.367014	-0.367014	2.12003	1.42294	-0.367014	-0.367014	-0.367014	-0.367014	-0.367014	0.762374	-0.367014	0.996557	0.164079	-0.367014	1.31286	-0.367014	-0.367014	-0.367014	0.41073	-0.367014	0.436674	-0.367014	-0.367014	-0.367014	-0.367014	-0.367014	-0.367014	-0.367014	-0.367014	-0.367014	-0.367014	0.157476	0.133333	0.119736	-0.367014	-0.367014	-0.367014	-0.367014	1.71499	0.119198	-0.367014	-0.367014	-0.367014
Enterobacter hormaechei/cloacae [c:384]	-0.287181	-0.287181	0.581974	0.0331506	-0.287181	-0.287181	1.91129	-0.287181	0.914142	-0.287181	-0.287181	-0.287181	-0.287181	-0.287181	-0.287181	0.65911	-0.287181	-0.287181	-0.287181	-0.287181	-0.287181	-0.287181	-0.287181	0.747674	-0.287181	-0.287181	-0.287181	-0.287181	-0.287181	-0.287181	-0.287181	-0.287181	-0.287181	-0.287181	-0.287181	-0.287181	-0.287181	-0.287181	-0.287181	-0.287181	1.29555	-0.287181	0.748235	-0.287181	0.948645	0.226677	-0.287181	-0.287181	-0.287181
Enterobacter cloacae [h:386]	-0.222386	-0.222386	0.115677	-0.222386	-0.222386	-0.222386	1.31246	-0.222386	0.511148	-0.222386	-0.222386	-0.222386	-0.222386	-0.222386	-0.222386	0.902439	-0.222386	-0.222386	-0.222386	-0.222386	-0.222386	-0.222386	-0.222386	-0.0119593	-0.222386	-0.222386	-0.222386	-0.222386	-0.222386	-0.222386	-0.222386	-0.222386	-0.222386	-0.222386	-0.222386	-0.222386	1.0041	-0.222386	-0.222386	-0.222386	0.822434	-0.222386	0.176679	-0.222386	0.279817	-0.222386	-0.222386	-0.222386	0.76049
Escherichia coli [c:390]	0.16996	-0.62506	-0.100068	-0.986246	0.928692	-0.255038	-0.517469	-0.524565	0.42033	-0.524123	-0.131396	-0.524912	-0.452884	-0.778086	-0.942516	0.370798	-0.182973	-0.532424	-0.602926	-1.53059	0.518739	-0.924088	0.46323	0.884427	-0.435792	0.818012	0.00614575	-0.77329	0.881792	0.61845	0.379121	0.310895	-1.53059	0.0982416	-0.203046	-1.31639	0.389271	-0.277621	0.0251152	-1.21122	0.290844	1.17603	0.933482	0.378787	-0.271199	0.355684	1.42438	0.531591	0.0495971
Escherichia albertii [h:391]	-0.205428	-0.205428	-0.205428	-0.205428	-0.205428	-0.205428	-0.205428	-0.205428	-0.205428	-0.205428	-0.205428	-0.205428	-0.205428	-0.205428	-0.205428	-0.205428	-0.205428	-0.205428	-0.205428	-0.205428	-0.205428	-0.205428	1.15932	2.39849	0.474749	-0.205428	-0.205428	-0.205428	-0.205428	-0.205428	-0.205428	0.807697	-0.205428	-0.205428	-0.205428	-0.205428	-0.205428	-0.205428	-0.205428	-0.205428	-0.205428	0.414268	-0.205428	1.72689	-0.205428	-0.205428	1.22519	0.11116	-0.205428
unnamed Citrobacter sp. 30_2 [u:392]	0.475883	-0.22369	1.2096	-0.22369	-0.22369	-0.22369	-0.22369	-0.22369	0.824112	-0.22369	-0.22369	-0.22369	-0.22369	-0.22369	-0.22369	0.642967	-0.22369	-0.22369	-0.22369	-0.22369	-0.22369	-0.22369	-0.22369	2.33925	-0.22369	-0.22369	-0.22369	1.70236	-0.22369	-0.22369	-0.22369	0.632291	-0.22369	-0.22369	-0.22369	-0.22369	2.28683	-0.22369	-0.22369	0.654382	-0.22369	-0.22369	-0.22369	-0.22369	-0.0257087	-0.22369	-0.22369	0.103197	-0.22369
Citrobacter youngae [h:393]	0.534653	-0.17128	0.589032	-0.17128	-0.17128	-0.17128	-0.17128	-0.17128	-0.17128	-0.17128	-0.17128	-0.17128	-0.17128	-0.17128	-0.17128	-0.17128	-0.17128	-0.17128	-0.17128	-0.17128	-0.17128	-0.17128	-0.17128	1.88038	-0.17128	-0.17128	-0.17128	0.908665	0.256207	-0.17128	-0.17128	0.531281	-0.17128	-0.17128	-0.17128	-0.17128	0.942931	-0.17128	-0.17128	-0.17128	-0.17128	-0.17128	-0.111055	-0.17128	0.32318	-0.17128	-0.134981	-0.17128	-0.17128
Klebsiella variicola/pneumoniae [c:399]	1.59049	-0.345271	0.547676	-0.345271	1.74343	-0.345271	0.149235	-0.345271	0.0320622	-0.345271	-0.345271	-0.0776175	-0.345271	-0.345271	-0.345271	0.960453	-0.345271	1.09453	-0.345271	-0.345271	-0.345271	-0.345271	-0.345271	-0.345271	-0.345271	-0.345271	0.652837	0.920057	1.34771	-0.345271	0.351118	-0.345271	-0.345271	0.537008	-0.345271	0.0681156	1.09088	-0.345271	-0.345271	-0.345271	-0.345271	2.32458	1.93138	-0.345271	0.199621	-0.345271	1.5303	1.26761	-0.345271
Enterobacter aerogenes [h:400]	-0.236852	-0.236852	-0.236852	-0.236852	0.782742	-0.236852	-0.115749	-0.236852	-0.181809	-0.236852	-0.236852	-0.236852	-0.236852	-0.236852	-0.236852	-0.236852	-0.236852	-0.236852	-0.236852	-0.236852	-0.236852	-0.236852	-0.236852	0.387004	-0.236852	-0.236852	-0.236852	2.37623	-0.236852	-0.236852	2.17353	-0.236852	-0.236852	-0.236852	-0.236852	-0.236852	-0.236852	-0.236852	-0.236852	-0.236852	-0.236852	-0.236852	1.14354	-0.236852	-0.236852	-0.236852	1.34683	0.360517	-0.236852
Klebsiella oxytoca [h:401]	0.454332	-0.263355	0.708955	-0.263355	-0.263355	-0.263355	-0.134159	-0.263355	-0.216107	-0.263355	-0.263355	-0.263355	-0.263355	-0.263355	-0.263355	0.777697	-0.263355	-0.263355	-0.263355	-0.263355	-0.263355	-0.263355	-0.263355	-0.263355	-0.263355	-0.263355	-0.263355	-0.263355	-0.263355	-0.263355	-0.263355	-0.263355	-0.263355	1.35571	-0.263355	-0.263355	-0.263355	-0.263355	-0.263355	-0.263355	1.20702	-0.263355	0.108549	-0.263355	0.942819	1.24505	3.11901	-0.263355	-0.263355
Succinatimonas hippei [h:425]	-0.105323	-0.105323	-0.105323	-0.105323	-0.105323	-0.105323	-0.105323	-0.105323	-0.105323	-0.105323	-0.105323	-0.105323	1.3054	-0.105323	-0.105323	-0.105323	-0.105323	3.39697	-0.105323	-0.105323	-0.105323	-0.105323	-0.105323	-0.105323	-0.105323	-0.105323	-0.105323	-0.105323	-0.105323	-0.105323	-0.105323	1.53061	-0.105323	-0.105323	-0.105323	-0.105323	-0.105323	-0.105323	-0.105323	-0.105323	-0.105323	-0.105323	-0.105323	2.36302	-0.105323	-0.105323	-0.105323	-0.105323	-0.105323
Parasutterella excrementihominis [h:468]	0.594145	-0.68831	0.157365	0.419617	0.129848	0.712143	-1.06794	0.585527	0.379641	0.398261	0.0770815	-1.06794	-1.06794	0.543665	0.501799	0.14945	-1.06794	-0.259375	0.754296	0.914274	0.523694	0.172698	-0.778616	0.117193	-1.06794	0.633913	0.520241	-1.06794	0.715041	-0.0852355	-0.539238	-0.0808965	0.627621	-0.00568997	0.587107	-1.06794	0.806781	0.694019	-0.0597491	-0.205547	0.892895	0.416613	-0.303328	-1.06794	0.413348	0.315441	-0.493578	-1.06794	0.725219
Sutterella wadsworthensis [h:469]	0.862022	0.889047	-0.473887	-0.473887	-0.473887	1.61523	0.892209	-0.473887	-0.473887	-0.0940316	-0.473887	0.270648	1.03038	-0.473887	-0.473887	0.30795	-0.473887	-0.473887	-0.473887	-0.473887	-0.473887	1.45804	1.67803	-0.473887	-0.473887	-0.473887	0.540228	-0.473887	-0.473887	-0.473887	0.720061	1.00982	1.52961	-0.473887	-0.473887	-0.473887	-0.473887	-0.473887	-0.473887	-0.473887	-0.473887	1.32765	0.521066	1.00259	-0.473887	-0.473887	-0.473887	-0.473887	1.55812
Oxalobacter formigenes [h:471]	3.4784	-0.0573058	-0.0573058	-0.0573058	-0.0573058	-0.0573058	-0.0573058	-0.0573058	-0.0573058	-0.0573058	-0.0573058	-0.0573058	-0.0573058	-0.0573058	-0.0573058	-0.0573058	-0.0573058	-0.0573058	-0.0573058	-0.0573058	-0.0573058	-0.0573058	-0.0573058	-0.0573058	-0.0573058	-0.0573058	-0.0573058	-0.0573058	-0.0573058	-0.0573058	-0.0573058	-0.0573058	-0.0573058	-0.0573058	2.53871	-0.0573058	-0.0573058	-0.0573058	-0.0573058	-0.0573058	-0.0573058	1.89109	-0.0573058	-0.0573058	-0.0573058	-0.0573058	-0.0573058	-0.0573058	-0.0573058
Desulfovibrio piger [h:751]	0.805292	-0.23477	1.03157	0.984382	1.13853	-0.634076	0.853332	-0.634076	0.964396	-0.0251187	-0.437331	-0.634076	-0.142222	-0.634076	-0.634076	-0.226252	0.854449	-0.286221	0.681403	-0.634076	-0.634076	0.0246205	-0.634076	0.69553	0.7885	-0.634076	-0.0189607	-0.634076	1.59059	-0.634076	0.950559	1.41426	-0.634076	1.925	-0.634076	-0.634076	-0.634076	0.355451	1.25039	1.17327	0.35389	1.02509	-0.634076	-0.140981	0.826796	0.407764	1.4376	-0.634076	-0.634076
unnamed Desulfovibrio sp. 3_1_syn3 [u:752]	-0.178778	0.567038	1.1603	-0.178778	0.688978	1.20691	-0.178778	-0.178778	-0.178778	-0.178778	-0.178778	-0.178778	0.881347	-0.178778	-0.178778	-0.178778	-0.178778	-0.178778	-0.178778	-0.178778	-0.178778	-0.178778	-0.178778	0.475708	-0.178778	1.47922	-0.178778	-0.178778	1.14837	-0.178778	-0.178778	0.241536	-0.178778	-0.178778	-0.178778	-0.178778	-0.178778	-0.178778	0.429243	-0.178778	-0.178778	-0.178778	-0.178778	-0.178778	-0.178778	0.497919	-0.178778	-0.178778	-0.178778
Bilophila wadsworthia [h:756]	0.101602	-1.58045	0.499204	0.590701	-0.134974	0.102767	-0.0987876	0.413908	-1.58045	-0.424568	-0.00997802	-0.142009	0.145208	-1.58045	0.0408528	-0.519041	0.2279	0.532634	-0.0419825	-1.58045	0.474663	-0.131516	0.343368	0.197045	0.434531	0.275946	0.360223	-0.515499	0.973433	0.532895	0.552107	0.179375	0.690157	1.41208	0.261044	0.474628	0.238541	-0.14227	0.360073	0.716605	0.651067	-0.166475	0.432284	0.595306	0.193025	0.137787	0.0975233	0.282224	0.567784
Collinsella intestinalis [h:813]	-0.430772	0.567786	-0.071391	0.342122	-0.430772	-0.430772	-0.430772	0.0839038	-0.430772	-0.430772	0.264484	0.175599	0.115139	-0.0637824	-0.430772	0.00918932	-0.430772	1.55728	-0.430772	-0.430772	-0.00671541	-0.430772	-0.430772	0.148566	0.821123	-0.430772	0.259029	1.2661	-0.0852351	0.502929	-0.430772	-0.430772	-0.430772	-0.430772	-0.430772	-0.430772	-0.430772	2.46241	-0.430772	-0.0763976	-0.430772	0.545621	0.315719	-0.0425632	-0.430772	-0.430772	0.0650268	-0.430772	-0.430772
Collinsella aerofaciens [h:814]	-0.582714	0.783269	0.30724	0.41031	-0.113432	-0.16289	0.0413597	-0.190433	-1.34955	0.203038	0.701978	-0.746433	0.130067	-0.892502	-0.995336	0.607706	-0.832393	0.637929	0.395639	0.507879	-0.780846	-0.0472162	-0.830549	-0.970506	-0.0450325	-1.34955	-0.137736	1.31999	0.430629	0.973402	0.559663	0.0748613	-0.208432	-1.34955	-0.941957	0.111145	-1.34955	0.766754	0.296811	0.719395	0.210441	0.685342	0.848689	0.405256	0.462565	0.107712	0.41421	-0.675982	-0.862693
Eggerthella lenta [h:817]	-1.35501	0.136662	-0.454737	0.370145	-1.35501	-0.891501	-0.569477	-0.591544	1.04276	-1.35501	-0.628998	0.263595	-1.35501	0.538938	-0.225715	-0.136755	0.575209	0.468809	-0.280902	-0.0835296	-1.35501	-0.848068	0.670816	0.0497191	-1.35501	0.113105	-1.35501	0.649621	-0.27709	0.44172	0.163886	-0.545487	0.0452482	1.1977	0.806355	0.0785833	-0.0888373	0.912907	-0.176168	-0.128685	-0.211464	-0.210899	-0.184598	0.245605	-0.453552	-0.151706	-0.231943	0.0516399	-0.197015
Propionibacterium freudenreichii [h:825]	-0.350312	-0.350312	0.229428	0.573231	-0.350312	-0.350312	-0.350312	0.280327	-0.350312	-0.350312	-0.350312	-0.350312	0.271795	-0.350312	0.635178	0.448411	0.158771	1.19437	-0.350312	-0.350312	-0.350312	-0.350312	0.593198	0.593761	-0.350312	-0.350312	0.368901	-0.350312	-0.350312	-0.350312	-0.350312	-0.350312	-0.350312	-0.350312	-0.350312	-0.350312	1.10179	2.58656	0.743349	-0.350312	-0.350312	-0.350312	-0.350312	-0.350312	0.463098	-0.350312	-0.350312	-0.350312	-0.350312
Actinomyces odontolyticus [h:878]	-0.419282	0.722248	0.241311	0.092848	-0.213771	-0.685234	-0.143216	-1.3279	0.674361	-0.58922	0.229628	0.0563321	-0.552276	0.389566	0.190115	0.685108	0.416988	-0.0571538	0.157534	-0.392366	0.432218	-0.666011	0.240541	-0.00928173	-0.767659	-0.295798	-1.3279	-1.3279	-1.3279	-0.532482	0.789153	-1.3279	-1.3279	1.24087	0.0803605	0.249355	0.164199	0.684487	0.509308	-1.3279	0.208873	0.318444	0.682907	0.481925	-0.0826382	-0.295205	0.168599	-0.575063	-0.788236
Methanobrevibacter smithii [h:92]	0.933951	-0.58496	0.709232	-0.714175	0.654203	0.389411	-0.646164	0.174589	0.629348	1.01914	0.618112	-0.378769	0.40904	-0.833083	0.797609	-0.273969	-0.591993	-1.10114	-0.465941	0.774132	1.00544	-0.438537	0.778348	1.32915	-0.483154	-0.695131	0.847099	-0.457312	-0.320852	-0.363467	0.409714	-0.418806	-0.818469	-1.10114	1.0273	0.865609	0.968515	-0.211909	1.09413	-1.10114	-0.0277569	-0.075745	0.808092	-1.10114	1.08119	0.375883	-1.10114	-0.690124	0.336972
Methanosphaera stadtmanae [h:94]	-0.243562	-0.243562	-0.243562	-0.243562	-0.243562	1.12833	-0.243562	-0.243562	-0.243562	-0.243562	1.71386	-0.243562	-0.243562	-0.243562	-0.243562	-0.243562	-0.243562	-0.243562	-0.243562	-0.243562	-0.243562	-0.243562	1.84775	-0.243562	-0.243562	-0.243562	-0.243562	-0.243562	-0.243562	-0.243562	-0.243562	-0.243562	-0.243562	-0.243562	-0.243562	-0.243562	-0.243562	-0.243562	-0.243562	-0.243562	-0.243562	0.654691	2.21868	-0.243562	-0.243562	0.781241	-0.243562	-0.243562	-0.243562
Gardnerella vaginalis [h:966]	-0.0604661	-0.0604661	-0.0604661	-0.0604661	-0.0604661	-0.0604661	-0.0604661	-0.0604661	-0.0604661	-0.0604661	-0.0604661	-0.0604661	-0.0604661	-0.0604661	-0.0604661	-0.0604661	-0.0604661	-0.0604661	-0.0604661	-0.0604661	-0.0604661	-0.0604661	-0.0604661	-0.0604661	-0.0604661	-0.0604661	-0.0604661	-0.0604661	-0.0604661	-0.0604661	3.7286	-0.0604661	-0.0604661	-0.0604661	-0.0604661	-0.0604661	-0.0604661	0.879393	-0.0604661	-0.0604661	-0.0604661	-0.0604661	-0.0604661	-0.0604661	-0.0604661	-0.0604661	-0.0604661	-0.0604661	-0.0604661
Bifidobacterium animalis [h:967]	0.760344	-0.418926	-0.418926	1.66626	-0.418926	-0.418926	-0.418926	-0.418926	-0.418926	0.243483	-0.418926	-0.0454022	-0.418926	-0.418926	-0.418926	-0.418926	-0.418926	0.28188	-0.418926	-0.418926	0.191069	0.539383	0.784732	-0.418926	-0.418926	0.609036	-0.418926	-0.418926	-0.418926	1.2337	-0.418926	-0.418926	-0.418926	-0.418926	-0.418926	-0.418926	1.83317	-0.418926	0.951581	-0.418926	-0.418926	0.705269	0.357002	-0.0895553	-0.418926	0.247498	-0.418926	-0.418926	-0.418926
Bifidobacterium bifidum [h:968]	-0.703662	1.50494	-0.703662	-0.703662	-0.703662	-0.703662	-0.703662	-0.703662	-0.259783	-0.0214421	1.356	0.128346	-0.363507	1.09801	-0.240767	1.23698	-0.703662	-0.392491	-0.160935	-0.703662	0.692381	-0.703662	-0.703662	-0.703662	-0.703662	-0.703662	0.0525493	-0.703662	-0.703662	1.26092	-0.303529	-0.703662	-0.0541397	-0.703662	1.20029	0.521043	-0.185586	0.229711	-0.130754	-0.703662	0.0760688	-0.416784	0.594768	-0.703662	-0.400187	0.617185	-0.703662	-0.321011	1.3186
Bifidobacterium breve [h:969]	-0.359379	1.15231	-0.359379	-0.359379	-0.359379	-0.359379	-0.359379	-0.359379	-0.359379	0.771195	0.0824509	2.59267	-0.359379	0.148117	0.10639	1.34412	-0.359379	-0.359379	-0.359379	0.714124	-0.359379	-0.359379	-0.359379	0.203114	-0.359379	-0.359379	-0.359379	-0.359379	-0.359379	1.35566	0.437545	-0.359379	-0.359379	-0.359379	0.172399	0.320489	-0.359379	0.208808	-0.359379	-0.359379	1.48231	-0.359379	0.385056	-0.359379	0.263558	-0.359379	-0.359379	-0.359379	0.32446
Bifidobacterium longum [h:970]	-0.182163	0.591959	-0.703455	-0.718839	-1.48628	0.0289417	-0.167625	-1.48628	-1.48628	0.288467	0.609998	1.44356	-0.0403591	0.655082	0.276224	0.568819	0.535623	0.214442	-0.114869	0.95331	0.725612	-0.0966025	0.173569	-0.845171	-1.48628	-1.48628	0.199151	-1.48628	-0.520692	0.338299	-0.275531	-1.48628	0.174299	-0.830946	0.743326	-0.376627	-1.48628	-0.262719	-0.834215	-0.786404	0.593406	-0.405169	0.644175	-0.476969	0.242234	-0.476344	0.0856402	-1.19674	0.232918
Bifidobacterium dentium [h:971]	-0.811469	-0.131648	-0.124563	-0.508934	-0.811469	-0.157966	-0.335779	-0.811469	1.3946	0.00871028	0.51081	0.400068	-0.322131	-0.1026	0.101961	0.762149	-0.811469	-0.811469	0.550889	-0.811469	0.899429	-0.811469	0.109905	0.968645	0.138285	0.821664	0.634787	-0.811469	-0.153783	0.514711	-0.811469	-0.250793	-0.811469	-0.811469	-0.136571	-0.811469	-0.0943656	0.341844	0.152219	-0.811469	0.287721	-0.220822	0.388404	-0.811469	0.33877	-0.811469	0.656619	-0.811469	0.272773
Bifidobacterium adolescentis [h:972]	0.0156007	0.852723	-0.981055	-0.936681	-1.14408	0.301266	-0.142654	-1.14408	-0.82325	0.306291	1.17004	0.503993	0.366692	-0.902639	0.464034	0.742681	0.846311	-0.409699	0.452484	0.812811	-0.235478	0.423191	-1.14408	0.0252362	-1.14408	-1.14408	-0.195792	-0.449257	0.0732842	0.338722	0.203824	-1.14408	-0.336644	-0.443286	-1.14408	-0.443107	-1.14408	0.981101	0.301092	-1.14408	0.0481345	-0.438729	1.14669	-1.14408	0.185627	-0.12409	-0.415919	-0.685202	0.706832
Bifidobacterium catenulatum-Bifidobacterium pseudocatenulatum complex [c:973]	0.241477	0.290317	-0.0717591	-0.719745	-1.01819	0.098831	-1.01819	-1.01819	-1.01819	0.743326	0.81281	1.45379	-0.151728	0.215019	-0.270637	0.565573	0.244056	0.792266	-0.107035	0.897141	0.720875	0.0246224	-1.01819	-1.01819	-1.01819	-1.01819	0.7903	-1.01819	0.873091	1.37497	0.465787	-1.01819	0.102414	-0.0460549	-0.227488	-0.25123	-0.626526	0.289102	-1.01819	-0.455962	0.883281	-0.140371	0.460414	-1.01819	-0.460618	-0.316953	-0.511325	-0.810018	0.683587
Bifidobacterium angulatum [h:974]	0.0265045	1.59097	-0.619661	-0.619661	-0.619661	-0.619661	0.905255	-0.619661	-0.619661	0.425176	0.540009	0.195565	-0.619661	0.227439	-0.619661	0.408983	0.258036	0.510913	-0.619661	0.727985	-0.0976722	0.0670391	-0.619661	-0.619661	-0.619661	-0.619661	0.127437	-0.619661	-0.151822	0.0656991	-0.104739	-0.619661	-0.619661	-0.619661	0.0822297	-0.619661	-0.619661	0.201344	-0.619661	-0.619661	-0.236504	-0.184952	0.927401	-0.619661	-0.184667	0.164736	-0.250353	-0.619661	0.385862
[truncated: 92 more columns]

## Sheet: LASSO Models Metagenomic Test
	M_cv_fold1_rep1	M_cv_fold2_rep1	M_cv_fold3_rep1	M_cv_fold4_rep1	M_cv_fold5_rep1	M_cv_fold6_rep1	M_cv_fold7_rep1	M_cv_fold8_rep1	M_cv_fold9_rep1	M_cv_fold10_rep1	M_cv_fold1_rep2	M_cv_fold2_rep2	M_cv_fold3_rep2	M_cv_fold4_rep2	M_cv_fold5_rep2	M_cv_fold6_rep2	M_cv_fold7_rep2	M_cv_fold8_rep2	M_cv_fold9_rep2	M_cv_fold10_rep2	M_cv_fold1_rep3	M_cv_fold2_rep3	M_cv_fold3_rep3	M_cv_fold4_rep3	M_cv_fold5_rep3	M_cv_fold6_rep3	M_cv_fold7_rep3	M_cv_fold8_rep3	M_cv_fold9_rep3	M_cv_fold10_rep3	M_cv_fold1_rep4	M_cv_fold2_rep4	M_cv_fold3_rep4	M_cv_fold4_rep4	M_cv_fold5_rep4	M_cv_fold6_rep4	M_cv_fold7_rep4	M_cv_fold8_rep4	M_cv_fold9_rep4	M_cv_fold10_rep4	M_cv_fold1_rep5	M_cv_fold2_rep5	M_cv_fold3_rep5	M_cv_fold4_rep5	M_cv_fold5_rep5	M_cv_fold6_rep5	M_cv_fold7_rep5	M_cv_fold8_rep5	M_cv_fold9_rep5
Victivallis vadensis [1000]	0	0	0	0	0	0	0	0	0	0	0	0	0	0	0	0	0	0	0	0	0	0	0	0	0	0	0	0	0	0	0	0	0	0	0	0	0	0	0	0	0	0	0	0	0	0	0	0	0
Akkermansia muciniphila [1008]	0	0	0	0	0	0	0	0	0	0	0	0	0	0	0	0	0	0	0	0	0	0	0	0	0	0	0	0	0	0	0	0	0	0	0	0	0	0	0	0	0	0	0	0	0	0	0	0	0
Alistipes shahii [1052]	0	0	0	0	0	0	0	0	0	0	0	0	0	0	0	0	0	0	0	0	0	0	0	0	0	0	0	0	0	0	0	0	0	0	0	0	0	0	0	0	0	0	0	0	0	0	0	0	0
unnamed Alistipes sp. HGB5 [1053]	0	0	0	0	0	0	0	0	0	0	0	0	0	0	0	0	0	0	0	0	0	0	0	0	0	0	0	0	0	0	0	0	0	0	0	0	0	0	0	0	0	0	0	0	0	0	0	0	0
Alistipes putredinis [1054]	0	0	0	0	0	0	0	0	0	0	0	0	-0.0773709	-0.0380441	0	0	0	0	0	0	0	0	0	0	0	0	0	0	0	0	0	0	0	0	0	0	0	0	0	0	0	0	0	0	0	0	0	0	0
Porphyromonas asaccharolytica [1056]	-0.422894	-0.18678	-0.518536	-0.668143	-0.625253	-3.29825	-0.18166	-0.153802	-0.628619	-0.209414	0	-0.389867	-0.488737	-0.629213	-0.585758	-0.411223	-0.403385	-0.175987	-0.470178	-0.361935	-0.550912	-0.457512	-0.540386	-0.848754	-0.391739	-0.0413675	-0.294784	-0.49312	-0.726825	-0.235305	-0.501106	-0.0272941	-0.124822	-0.423224	-0.209196	-0.470948	-0.483597	-0.361929	-0.531095	-0.515844	-0.345436	-0.479233	-0.732869	-0.405879	-0.353597	0	-0.473868	-0.500164	-1.00929
Prevotella nigrescens [1069]	0	0	0	0	0	0	0	0	0	0	0	0	0	-0.0745415	0	0	0	0	0	0	0	-0.0146254	0	0	0	0	0	0	0	0	0	0	0	0	0	0	0	0	0	0	0	0	0	0	0	0	0	0	0
Prevotella denticola [1072]	0	0	0	0	0	0	0	0	0	0	0	0	0	0	0	0	0	0	0	0	0	0	0	0	0	0	0	0	0	0	0	0	0	0	0	0	0	0	0	0	0	0	0	0	0	0	0	0	0
Prevotella multiformis [1073]	0	0	0	0	0	0	0	0	0	0	0	0	0	0	0	0	0	0	0	0	0	0	0	0	0	0	0	0	0	0	0	0	0	0	0	0	0	0	0	0	0	0	0	0	0	0	0	0	0
Prevotella bivia [1076]	0	0	0	0	0	0	0	0	0	0	0	0	0	0	0	0	0	0	0	0	0	0	0	0	0	0	0	0	-0.486919	0	0	0	0	0	0	0	0	0	0	0	0	0	0	0	0	0	0	0	0
Prevotella oris [1078]	0	0	0	0	0	0	0	0	0	0	0	0	0	0	0	0	0	0	0	0	0	0	0	0	0	0	0	0	0	0	0	0	0	0	0	0	0	0	0	0	0	0	0	0	0	0	0	0	0
Prevotella copri [1081]	0	0	0	0	0	0	0	0	0	0	0	0	0	0	0	0	0	0	0	0	0	0	0	0	0	0	0	0	0	0	0	0	0	0	0	0	0	0	0	0	0	0	0	0	0	0	0	0	0
unnamed Capnocytophaga sp. oral taxon 329 [1086]	0	0	0	-0.123432	-0.0770328	-0.203994	0	0	0	0	0	-0.0531544	0	-0.0974967	0	0	0	0	0	0	0	0	0	0	-0.101463	0	0	0	-0.729651	0	0	0	0	0	0	0	0	0	0	0	0	0	-0.00832909	0	0	0	0	0	-0.211275
Paraprevotella xylaniphila [1087]	0	0	0	0	0	0	0	0	0	0	0	0	0	0	0	0	0	0	0	0	0	0	0	0	0	0	0	0	0	0	0	0	0	0	0	0	0	0	0	0	0	0	0	0	0	0	0	0	0
Parabacteroides distasonis [1088]	0	0	0	0	0	-0.292174	0	0	0	0	0	0	0	-0.011988	0	0	0	0	0	0	0	0	0	0	0	0	0	0	0	0	0	0	0	0	0	0	0	0	0	0	0	0	0	0	0	0	0	0	0
Parabacteroides merdae [1089]	0	0	0	-0.0349555	0	-1.16149	0	0	-0.0869362	0	0	0	0	-0.089673	0	0	-0.0120138	0	0	0	0	-0.0116503	0	0	0	0	0	0	0	0	0	0	0	0	0	0	0	0	-0.0358068	0	0	0	-0.223538	-0.0782117	0	0	0	0	0
Bacteroides fragilis [1090]	0	0	0	-0.426268	0	-3.46504	-0.134978	-0.260588	-0.0331906	-0.00311575	0	0	-0.106488	-0.309192	0	-0.00351818	-0.194886	0	-0.21186	0	0	-0.0317999	-0.134582	-0.121875	-0.0482468	-0.149845	0	-0.0717153	-0.205962	-0.0711395	-0.0563846	0	-0.070118	0	0	-0.0357124	-0.11923	0	-0.238919	0	0	-0.0411304	-0.278903	-0.208564	-0.175665	0	-0.100721	0	-0.459846
Bacteroides fragilis [1091]	0	0	0	0	0	0	0	0	0	0	0	0	0	0	0	0	0	0	0	0	0	0	0	0	0	0	0	0	0	0	0	0	0	0	0	0	0	0	0	0	0	0	0	0	0	0	0	0	0
Bacteroides thetaiotaomicron [1092]	0	0	0	0	0	0	0	0	0	0	0	0	0	0	0	0	0	0	0	0	0	0	0	0	0	0	0	0	-0.0017186	0	0	0	0	0	0	0	0	0	0	0	0	0	0	0	0	0	0	0	0
Bacteroides xylanisolvens [1093]	0	0	0	0	0	0.320666	0	0	0	0	0	0	0	0	0	0	0	0	0	0	0	0	0	0	0	0	0	0	0	0	0	0	0	0	0	0	0	0	0	0	0	0	0	0	0	0	0	0	0
Bacteroides ovatus [1094]	0	0	0	0	0	0	0	0	0	0	0	0	0	0	0	0	0	0	0	0	0	0	0	0	0	0	0	0	-0.0531359	0	0	0	0	0	0	0	0	0	0	0	0	0	0	0	0	0	0	0	0
Bacteroides finegoldii [1095]	0	0	0	0	0	0	0	0	0	0	0	0.049758	0	0	0	0	0	0	0	0	0	0	0	0	0	0	0	0	0.125044	0	0	0	0	0	0	0	0	0	0	0	0	0	0	0	0	0	0	0	0
Bacteroides caccae [1096]	0	0	0	0.428416	0	3.21041	0	0.0856122	0.195753	0.0553554	0	0.110448	0	0.245374	0.00564473	0	0.0332613	0	0.113666	0	0.108755	0.061052	0.0949425	0	0	0	0	0	0.772985	0.111243	0.187581	0	0	0	0	0.0253684	0.0119248	0.0410834	0.0510981	0.158473	0	0	0.0299464	0.109656	0.0103508	0	0	0.0673828	0.300727
Bacteroides eggerthii [1097]	0	0	0	0.0421404	0	0	0	0	0	0	0	0	0	0	0	0	0	0	0	0	0	0	0.0871165	0	0	0	0	0	0.00995081	0	0	0	0	0	0	0.0443013	0	0.0629733	0	0	0	0	0.0586742	0	0	0	0	0	0
Bacteroides stercoris [1098]	0	0	0	0	0	0	0	0	0	0	0	0	0	0	0	0	0	0	0	0	0	0	0	0	0	0	0	0	0	0	0	0	0	0	0	0	0	0	0	0	0	0	0	0	0	0	0	0	0
Bacteroides clarus [1099]	0	0	0	0	0	0	0	0	0	0	0	0	0	0	0	0	0	0	0	0	0	0	0	0	0	0	0	0	0	0	0	0	0	0	0	0	0	0	0	0	0	0	0.0997288	0	0	0	0	0	0
Bacteroides uniformis [1100]	0	0	0	0	0	-1.4437	0	0	0	0	0	0	0	0	0	0	0	0	0	0	0	0	0	0	0	0	0	0	0	0	0	0	0	0	0	0	0	0	0	0	0	0	0	0	0	0	0	0	0
Bacteroides fluxus [1101]	0	0	0	0	0	-1.90131	0	0	0	0	0	0	0	0	0	0	0	0	0	0	0	0	0	0	0	0	0	0	0	0	0	0	0	0	0	0	0	0	0	0	0	0	0	0	0	0	0	0	0
Bacteroides intestinalis [1103]	0	0	0	0	0	0	0	0	0	0	0	0	0	0	0	0	0	0	0	0	0	0	0	0	0	0	0	0	0	0	0	0	0	0	0	0	0	0	0	0	0	0	0	0	0	0	0	0	0
Bacteroides dorei/vulgatus [1104]	0	0	0	0	0	0	0	0	0	0	0	0	0	0	0	0	0	0	0	0	0	0	0	0	0	0	0	0	0	0	0	0	0	0	0	0	0	0	0	0	0	0	0	0	0	0	0	0	0
Bacteroides plebeius [1105]	0	0	0	0	0	-0.0948725	0	0	0	0	0	0	0	0	0	0	0	0	0	0	0	0	0	0	0	0	0	0	0	0	0	0	0	0	0	0	0	0	0	0	0	0	0	0	0	0	0	0	0
Bacteroides coprophilus [1106]	0	0	0	0	0	0	0	0	0	0	0	0	0	0	0	0	0	0	0	0	0	0	0	0	0	0	0	0	0.134753	0	0	0	0	0	0	0	0	0	0	0	0	0	0	0	0	0	0	0	0
Bacteroides coprocola [1107]	0	0	0	0	0	0	0	0	0	0	0	0	0	0	0	0	0	0	0	0	0	0	0	0	0	0	0	0	0	0	0	0	0	0	0	0	0	0	0	0	0	0	0	0	0	0	0	0	0
Bacteroides salanitronis [1108]	0	0	0	0	0	0.814603	0	0	0	0	0	0	0	0	0	0	0	0	0	0	0	0	0	0	0	0	0	0	0.282278	0	0	0	0	0	0	0	0	0	0	0	0	0	0	0	0	0	0	0	0
Prevotella tannerae [1112]	0	0	0	0	0	0	0	0	0	0	0	0	0	0	0	0	0	0	0	0	0	0	0	0	0	0	0	0	0	0	0	0	0	0	0	0	0	0	0	0	0	0	0	0	0	0	0	0	0
Porphyromonas endodontalis [1114]	0	0	0	0	0	0	0	0	0	0	0	0	0	0	0	0	0	0	0	0	0	0	0	0	0	0	0	0	0	0	0	0	0	0	0	0	0	0	0	0	0	0	0	0	0	0	0	0	0
Odoribacter splanchnicus [1115]	0	0	0	0.268752	0	1.02934	0	0	0	0	0	0	0	0	0	0	0	0	0	0	0	0	0	0	0	0	0	0	0.533804	0	0	0	0	0	0	0	0	0	0	0	0	0	0	0	0	0	0	0	0.184645
Dialister invisus [1259]	0	0	0	0	0	0	0	0	0	0	0	0	0	0	0	0	0	0	0	0	0	0	0	0	0	0	0	0	0	0	0	0	0	0	0	0	0	0	0	0	0	0	0	0	0	0	0	0	0
Veillonella atypica [1260]	0	0	0	0	0	0	0	0	0	0	0	0	0	0	0	0	0	0	0	0	0	0	0	0	0	0	0	0	0	0	0	0	0	0	0	0	0	0	0	0	0	0	0	0	0	0	0	0	0
Veillonella parvula [1261]	0	0	0	0	0	0	0	0	0	0	0	0	0	0	0	0	0	0	0	0	0	0	0	0	0	0	0	0	0	0	0	0	0	0	0	0	0	0	0	0	0	0	0	0	0	0	0	0	-0.101522
Veillonella dispar [1262]	0	0	0	0	0	0	0	0	0	0	0	0	0	0	0	0	0	0	0	0	0	0	0	0	0	0	0	0	0	0	0	0	0	0	0	0	0	0	0	0	0	0	0	0	0	0	0	0	-0.0505301
unnamed Veillonella sp. oral taxon 158 [1263]	0	0	0	0	0	0	0	0	0	0	0	0	0	0	0	0	0	0	0	0	0	0	0	0	0	0	0	0	0	0	0	0	0	0	0	0	0	0	0	0	0	0	0	0	0	0	0	0	0
Megasphaera elsdenii [1267]	0	0	0	0	0	0	0	0	0	0	0	0	0	0	0	0	0	0	0	0	0	0	0	0	0	0	0	0	0	0	0	0	0	0	0	0	0	0	0	0	0	0	0	0	0	0	0	0	0
Megasphaera micronuciformis [1268]	0	0	0	0	0	0	0	0	0	0	0	0	0	0	0	0	0	0	0	0	0	0	0	0	0	0	0	0	0	0	0	0	0	0	0	0	0	0	0	0	0	0	0	0	0	0	0	0	0
Clostridium ramosum [1269]	0	0	0	0	0	0	0	0	0	0	0	0	0	0	0	0	0	0	0	0	0	0	0	0	0	0	0	0	0	0	0	0	0	0	0	0	0	0	0	0	0	0	0	0	0	0	0	0	0
Clostridium spiroforme [1270]	0.024011	0	0.0354523	0	0	0	0	0	0	0	0	0.0447576	0	0	0	0	0.0387681	0	0	0	0	0	0.0854761	0	0.022585	0	0	0	0	0	0	0	0	0	0	0.0704621	0	0	0	0.0404867	0	0	0	0	0	0	0	0	0
unnamed Coprobacillus sp. 29_1 [1271]	0	0	0	0	0	-1.55584	0	0	0	0	0	0	0	0	0	0	0	0	0	0	0	0	0	0	0	0	0	0	-0.346163	-0.00498042	0	0	0	0	0	0	0	0	0	0	0	0	0	0	0	0	0	0	0
Solobacterium moorei [1273]	0	0	0	0	0	0	0	0	0	0	0	0	0	0	0	0	0	0	0	0	0	0	0	0	0	0	0	0	0	0	0	0	0	0	0	0	0	0	0	0	0	0	0	0	0	0	0	0	0
Eubacterium biforme [1275]	0	0	0	0	0	0	0	0	0	0	0	0	0	0	0	0	0	0	0	0	0	0	0	0	0	0	0	0	0	0	0	0	0	0	0	0	0	0	0	0	0	0	0	0	0	0	0	0	0
Eubacterium cylindroides [1276]	0	0	0	0	0	-0.345406	0	0	0	0	0	0	0	0	0	0	0	0	0	0	0	0	0	0	0	0	0	0	0	0	0	0	0	0	0	0	0	0	0	0	0	0	0	0	0	0	0	0	0
unnamed Erysipelotrichaceae bacterium 3_1_53 [1277]	0	0	0	0	0	0	0	0	0	0.079756	0	0.0386622	0	0	0	0	0	0	0	0	0	0	0	0	0	0	0	0	0.141901	0	0	0	0	0	0	0	0	0	0	0	0	0	0.0826936	0	0	0	0	0.0163883	0.108909
unnamed Clostridium sp. HGF2 [1278]	0	0	0	0	0	0.0896469	0	0	0	0	0	0	0	0	0	0	0	0	0	0	0	0	0	0	0	0	0	0	0	0	0	0	0	0	0	0	0	0	0	0	0	0	0	0	0	0	0	0	0
unnamed Erysipelotrichaceae bacterium 5_2_54FAA [1279]	0	0	0	0	0	0.988256	0	0	0	0	0	0	0	0.0450805	0	0	0	0	0	0	0	0	0	0	0	0	0	0	0.569023	0	0	0	0	0	0	0	0	0	0	0	0	0	0	0	0	0	0	0	0.0611075
Eubacterium dolichum [1280]	0	0	0	0	0	1.25469	0	0	0	0	0	0	0	0	0	0	0	0	0	0	0	0	0	0	0	0	0	0	0	0	0.0177569	0	0	0	0	0	0	0	0	0	0	0	0	0	0	0	0	0	0
Holdemania filiformis [1281]	0	0	0	0	0	0	0	0	0	0	0	0	0	0	0	0	0	0	0	0	0	0	0	0	0	0	0	0	0	0	0	0	0	0	0	0	0	0	0	0	0	0	-0.00158993	0	0	0	0	0	0
Turicibacter sanguinis [1297]	0	0	0	0	0	0	0	0	0	0	0	0	0	0	0	0	0	0	0	0	0	0	0	0	0	0	0	0	0	0	0	0	0	0	0	0	0	0	0	0	0	0	0	0	0	0	0	0	0
Gemella morbillorum [1302]	0	0	0	0	0	0	0	0	0	0	0	0	0	0	0	0	0	0	0	0	0	0	0	0	0	0	0	0	0	0	0	0	0	0	0	0	0	0	0	0	0	0	0	0	0	0	0	0	0
Lysinibacillus fusiformis [1353]	0	0	0	0	0	0	0	0	0	0	0	0	0	0	0	0	0	0	0	0	0	0	0	0	0	0	0	0	0	0	0	0	0	0	0	0	0	0	0	0	0	0	0	0	0	0	0	0	0
Granulicatella adiacens [1358]	0	0	0	0	0	0	0	0	0	0	0	0	0	0	0	0	0	0	0	0	0	0	0	0	0	0	0	0	0	0	0	0	0	0	0	0	0	0	0	0	0	0	0	0	0	0	0	0	0
Enterococcus gallinarum [1362]	0	0	0	0.0829502	0	2.60081	0	0	0	0	0	0	0	0	0	0	0	0	0.0559687	0	0	0	0	0	0	0	0	0	0.443011	0	0.00879074	0	0	0	0	0	0	0	0	0	0	0	0	0	0	0	0	0	0.236863
Enterococcus faecalis [1363]	0	0	0	0	0	0	0	0	0	0	0	0	0	0	0	0	0	0	0	0	0	0	0	0	0	0	0	0	0	0	0	0	0	0	0	0	0	0	0	0	0	0	0	0	0	0	0	0	0
Enterococcus faecium [1364]	0	0	0	0	0	0	0	0	0	0	0	0	0	0	0	0	0	0	0	0	0	0	0	0	0	0	0	0	0	0	0	0	0	0	0	0	0	0	0	0	0	0	0.0189234	0	0	0	0	0	0
Lactococcus garvieae [1368]	0	0	0	0	0	0	0	0	0	0	0	0	0	0	0	0	0	0	0	0	0	0	0	0	0	0	0	0	0	0	0	0	0	0	0	0	0	0	0	0	0	0	0	0	0	0	0	0	0
Lactococcus lactis [1369]	0	0	-0.364606	-0.225409	0	-0.222466	0	0	-0.0305729	0	0	-0.00817799	-0.139457	-0.432905	0	0	0	0	0	0	0	-0.174995	-0.0919914	0	0	0	0	0	-0.0182142	-0.127595	-0.104589	0	0	0	0	-0.0655906	0	-0.0573997	0	-0.029098	0	0	-0.0489332	0	0	0	0	-0.0355864	-0.157561
Lactococcus lactis [1370]	0	0	0	-0.0470879	0	-0.358454	0	0	0	0	0	0	0	-0.121192	0	0	0	0	0	0	0	0	0	0	0	0	0	0	-0.273695	0	0	0	0	0	0	0	0	0	0	0	0	0	0	0	0	0	0	0	0
Streptococcus mutans [1373]	0	0	0	0	0	0	0	0	0	0	0	0	0	0	0	0	0	0	0	0	0	0	0	0	0.0468399	0	0	0	0	0	0	0	0	0	0	0	0	0	0	0	0	0	0	0	0	0	0	0	0
Streptococcus thermophilus [1375]	0	0	0	0	0	0	0	0	0	0	0	0	0	0	0	0	0	0	0	0	0	0	0	0	0	0	0	0	0	0	0	0	0	0	0	0	0	0	0	0	0	0	0	0	0	0	0	0	0
Streptococcus vestibularis [1376]	0.196667	0	0	0	0	0	0	0	0	0	0	0	0	0	0	0	0	0	0	0.00622853	0	0	0.0661481	0	9.99155e-05	0	0	0	0.997431	0	0	0	0	0	0	0.426003	0	0	0	0	0	0	0.191426	0	0	0	0.0176815	0	0
Streptococcus salivarius [1377]	0.511304	0.239086	0.842585	1.11408	0.702741	1.71233	0.317539	0.883015	0.523305	0.556077	0.319763	0.781658	0.786029	0.667884	0.558536	0.318975	1.05916	0.0751626	0.55442	0.452158	0.667826	0.687357	0.531419	0.679837	0.374005	0.491485	0.318953	0.778905	0.299311	0.675852	0.707273	0.472305	0.259502	0.499117	0.384468	0.44069	0.508241	0.527038	0.575628	0.792778	0.484943	0.382614	1.30105	0.9342	0.336856	0.0650426	0.522848	0.569059	0.915619
unnamed Streptococcus sp. C150 [1378]	0	0	0	0	0	1.15633	0	0	0	0	0	0	0	0	0	0	0	0	0	0	0	0	0	0	0	0	0	0	0.254806	0	0	0	0	0	0	0	0	0	0	0	0	0	0	0	0	0	0	0	0
Streptococcus gallolyticus [1379]	0	0	0	0	0	0	0	0	0	0	0	0	0	0	0	0	0	0	0	0	0	0	0	0	0	0	0	0	0	0	0	0	0	0	0	0	0	0	0	0	0	0	0	0	0	0	0	0	0
Streptococcus infantarius [1380]	0	0	0	0	0	1.32154	0	0	0	0	0	0	0	0	0	0	0	0	0	0	0	0	0	0	0	0	0	0	0.165085	0	0	0	0	0	0	0	0	0	0	0	0	0	0.132398	0	0	0	0	0	0
Streptococcus equinus [1381]	0	0	0	0	0	0	0	0	0	0	0	0	0	0	0	0	0	0	0	0	0	0	0	0	0	0	0	0	0	0	0	0	0	0	0	0	0	0	0	0	0	0	0	0	0	0	0	0	0
Streptococcus agalactiae [1388]	0	0	0	-0.29982	0	0	0	0	0	0	0	0	0	0	0	0	0	0	0	0	0	0	0	0	0	0	0	0	0	0	0	0	0	0	0	0	0	0	0	0	0	0	0	0	0	0	0	0	0
Streptococcus anginosus [1393]	0	0	0	0.0617568	0	0.193363	0	0	0	0	0	0	0	0	0	0	0	0	0	0	0	0	0	0	0.0268166	0	0	0	0.62162	0	0	0	0	0	0	0	0	0	0	0	0	0	0	0	0	0	0	0	0
Streptococcus anginosus [1394]	0	0	0	0	0	0	0	0	0	0	0	0	0	0	0	0	-0.0498492	0	0	0	0	0	0	0	0	0	0	0	0	0	0	0	0	0	0	0	0	0	0	0	0	0	0	0	0	0	0	0	0
Streptococcus constellatus [1395]	0	0	0	0	0	0	0	0	0	0	0	0	0	0	0	0	0	0	0	0	0	0	0	0	0	0	0	0	0	0	0	0	0	0	0	0	0	0	0	0	0	0	0	0	0	0	0	0	0
Streptococcus gordonii [1398]	0	0	0	0	0	1.27692	0	0	0	0	0	0	0	0	0	0	0	0	0	0	0	0	0	0	0	0	0	0	0	0	0	0	0	0	0	0	0	0	0	0	0	0	0	0	0	0	0	0	0
Streptococcus oralis [1410]	0	0	0	0	0	0	0	0	0	0	0	0	0	0	0	0	0	0	0	0	0	0	0	0	0	0	0	0	0	0	0	0	0	0	0	0	0	0	0	0	0	0	0	0	0	0	0	0	0
Streptococcus infantis [1415]	0	0	0	0	0	0	0	0	0	0	0	0	0	0	0	0	0	0	0	0	0	0	0	0	0	0	0	0	0.0900851	0	0	0	0	0	0	0	0	0	0	0	0	0.212871	0	0	0.0664877	0	0	0	0
Streptococcus australis [1420]	0	0	0.0175303	0	0	0	0	0	0	0	0	0	0	0	0	0	0	0	0	0	0	0	0.00894672	0	0.0394615	0	0	0.0173784	0.0516183	0	0	0	0	0	0	0	0	0	0	0	0	0.0455711	0	0	0	0	0.031348	0	0.0946658
Streptococcus parasanguinis [1421]	0.0616462	0	0	0	0	1.40115	0	0	0	0	0	0	0	0.271685	0	0	0	0	0.0682326	0	0	0	0	0	0	0	0	0	0.826501	0	0	0	0	0	0	0	0	0	0	0	0	0	0	0	0.236982	0	0.219814	0.06025	0
Leuconostoc mesenteroides [1430]	0	0	0	0	0	0	0	0	0	0	0	0	0	0	0	0	0	0	0	0	0	0	0	0	0	0	0	0	0	0	0	0	0	0	0	0	0	0	0	0	0	0	0	0	0	0	0	0	0
Leuconostoc citreum [1431]	0	0	0	0	0	0	0	0	0	0	0	0	0	0.274738	0	0	0	0	0	0	0	0	0	0	0	0	0	0	0.363934	0	0	0	0	0	0	0	0	0	0	0	0	0	0	0	0	0	0	0	0.122611
Lactobacillus delbrueckii [1438]	0	0	0	0	0	0	0	0	0	0	0	0	0	0	0	0	0	0	0	0	0	0	0	0	0	0	0	0	0	0	0	0	0	0	0	0	0	0	0	0	0	0	0	0	0	0	0	0	0
Lactobacillus johnsonii [1442]	0	0	0	0	0	0	0	0	0	0	0	0	0	0	0	0	0	0	0	0	0	0	0	0	0	0	0	0	0	0	0	0	0	0	0	0	0	0	0	0	0	0	0	0	0	0	0	0	0
Lactobacillus gasseri [1443]	0	0	0	0	0	-0.517854	0	0	0	0	0	0	0	0	0	0	0	0	0	0	0	0	0	0	0	0	0	0	0	0	0	0	0	0	0	0	0	0	0	0	0	0	0	0	0	0	0	0	-0.0655193
Lactobacillus crispatus [1444]	0	0	0	0	0	0	0	0	0	0	0	0	0	0	0	0	0	0	0	0	0	0	0	0	0	0	0	0	0	0	0	0	0	0	0	0	0	0	0	0	0	0	0	0	0	0	0	0	0
Lactobacillus acidophilus [1445]	0	0	0	0	0	0	0	0	0	0	0	0	0	0	0	0	0	0	0	0	0	0	0	0	0	0	0	0	0	0	0	0	0	0	0	0	0	0	0	0	0	0	0	0	0	0	0	0	0
Lactobacillus casei [1452]	0	0	0	0	0	0	0	0	0	0	0	0	0	0	0	0	0	0	0	0	0	0	0	0	0	0	0	0	0	0	0	0	0	0	0	0	0	0	0	0	0	0	0	0	0	0	0	0	0
Lactobacillus fermentum [1454]	0	0	0	0	0	0	0	0	0	0	0	0	0	0	0	0	0	0	0	0	0	0	0	0	0	0	0	0	0	0	0	0	0	0	0	0	0	0	0	0	0	0	0	0	0	0	0	0	0
Lactobacillus reuteri [1457]	0	0	0	-0.0862466	0	-4.61348	0	0	0	0	0	0	0	-0.200445	0	0	0	0	0	0	0	0	0	0	0	0	0	0	0	0	0	0	0	0	0	0	0	0	0	0	0	0	-0.0266529	0	0	0	0	0	-0.160773
Lactobacillus vaginalis [1458]	0	0	0	0	0	0	0	0	0	0	0	0	0	0	0	0	0	0	0	0	0	0	0	0	0	0	0	0	0	0	0	0	0	0	0	0	0	0	0	0	0	0	0	0	0	0	0	0	0
Lactobacillus sakei [1464]	0	0	0	0.114037	0	1.1585	0	0	0	0	0	0	0	0	0	0	0	0	0	0	0	0	0	0	0	0	0	0	0	0	0	0	0	0	0	0	0	0	0	0	0	0	0	0	0	0	0	0	0
Lactobacillus ruminis [1466]	0	0	0	0.163682	0.135224	2.24885	0	0.0964844	0.0524507	0.0777078	0	0	0.0546596	0	0.0135551	0	0.0853574	0	0.0234706	0	0.0387512	0	0.0678252	0.0809028	0	0	0.0150222	0	0	0	0.0205555	0	0	0	0	0	0	0.144786	0	0.190894	0	0.144618	0.0925145	0.0104463	0.000870553	0	0.113506	0.123526	0
Lactobacillus salivarius [1467]	-0.314587	0	0	-0.421081	-0.0183075	-1.17909	0	0	-0.0103012	0	0	-0.181629	0	-0.740512	0	0	0	0	-0.0740452	0	0	0	-0.167161	-0.137839	-0.0948621	0	0	-0.0753074	-1.9274	0	-0.141384	0	0	0	0	-0.410233	0	-0.0476601	-0.00824153	0	0	-0.0482044	-0.44466	-0.175139	-0.0225286	0	0	0	-0.00694263
Fusobacterium gonidiaformans [1476]	-0.13588	0	0	-0.162922	-0.0298978	-0.499544	0	-0.18703	-0.0360447	-0.179327	0	-0.153051	-0.144755	0	-0.0934218	0	0	0	-0.0728211	0	-0.113693	-0.129605	-0.123642	-0.0176198	0	0	0	-0.117608	-0.114344	0	-0.0864436	0	0	0	0	-0.0501335	-0.174427	-0.128284	0	-0.0352417	0	0	-0.0780902	-0.105492	-0.0996506	0	-0.114407	-0.174251	0
unnamed Fusobacterium sp. D12 [1477]	0	0	0	0	0	0	0	0	0	0	0	0	0	-0.0514286	0	0	0	0	0	0	0	0	0	0	0	0	0	0	0	0	0	0	0	0	0	0	0	0	0	0	0	0	0	0	0	0	0	0	0
Fusobacterium periodonticum [1478]	0	0	0	0	0	0	0	0	0	0	0	0	0	0	0	0	0	0	0	0	0	0	0	0	0	0	0	0	0	0	0	0	0	0	0	0	0	0	0	0	0	0	0	0	0	0	0	0	0
unclassified Fusobacterium [1481]	-0.775849	-0.679879	-0.900466	-1.10363	-0.986929	-1.87412	-0.453223	-0.602143	-0.966539	-0.85227	-0.57191	-0.448881	-0.742844	-0.91372	-0.870493	-0.581428	-0.769185	-0.668064	-1.04384	-0.889126	-0.961016	-0.69186	-0.57411	-1.07181	-0.840138	-0.600413	-0.848722	-0.683971	-1.09162	-0.810235	-0.76865	-0.656355	-0.508181	-0.630434	-0.604786	-0.774873	-0.796498	-0.817782	-0.842207	-0.880554	-0.722672	-0.788208	-0.732802	-0.741077	-0.90769	-0.638378	-0.877891	-0.762893	-0.820435
unclassified Fusobacterium [1482]	-1.68348	-1.10903	-1.53509	-1.63854	-1.50493	-9.58202	-1.2201	-1.67047	-1.27506	-1.73236	-1.17096	-1.92537	-1.35233	-2.21509	-1.43542	-1.18142	-1.48098	-1.33705	-1.50548	-0.705903	-1.31709	-1.81701	-1.84762	-1.30008	-1.31678	-1.2012	-0.873073	-1.35156	-3.58746	-1.53179	-1.44131	-1.22779	-1.29865	-0.730899	-1.25334	-1.61708	-1.40983	-1.94176	-1.27451	-1.34905	-1.01762	-1.68701	-2.39257	-1.12337	-1.28283	-1.26899	-1.45784	-1.87518	-1.42913
Fusobacterium ulcerans [1483]	0	0	0	0	0	0	0	0	0	0	0	0	0	0	0	0	0	0	0	0	0	0	0	0	0	0	0	0	0	0	0	0	0	0	0	0	0	0	0	0	0	0	0	0	0	0	0	0	0
Fusobacterium mortiferum [1485]	0	0	0	0	0	0	0	0	0	0	0	0	0	0	0	0	0	0	0	0	0	0	0	0	0	0	0	0	0	0	0	0	0	0	0	0	0	0	0	0	0	0	0	0	0	0	0	0	0
Peptoniphilus lacrimalis [1492]	0	0	0	0	0	0	0	0	0	0	0	0	0	0	0	0	0	0	0	0	0	0	0	0	0	0	0	0	0	0	0	0	0	0	0	0	0	0	0	0	0	0	0	0	0	0	0	0	0
Peptoniphilus harei [1493]	0	0	0	0	0	1.29753	0	0	0	0	0	0	0	0	0.0185913	0	0	0	0.00758648	0	0	0	0	0	0	0	0	0	0	0	0	0	0	0	0	0	0	0	0	0	0	0	0.185303	0	0	0	0	0	0
Anaerococcus vaginalis [1498]	0	0	0	0	0	0	0	0	0	0	0	0	0	0	0	0	0	0	0	0	0	0	0	0	0	0	0	0	-0.701282	0	0	0	0	0	0	0	0	0	0	0	0	0	0	0	0	0	0	0	0
Parvimonas micra [1505]	0	0	0	0	0	0	0	0	0	0	0	0	0	0	0	0	0	0	0	0	0	0	0	0	0	0	0	0	0	0	0	0	0	0	0	0	0	0	0	0	0	0	0	0	0	0	0	0	0
unnamed Parvimonas sp. oral taxon 110 [1506]	0	0	0	0	0	0	0	0	0	0	0	0	0	0	0	0	0	0	0	0	0	0	0	0	0	0	0	0	0	0	0	0	0	0	0	0	0	0	0	0	0	0	0	0	0	0	0	0	0
unnamed Parvimonas sp. oral taxon 393 [1507]	0	0	0	0	0	0	0	0	0	0	0	0	0	0	0	0	0	0	0	0	0	0	0	0	0	0	0	0	0	0	0	0	0	0	0	0	0	0	0	0	0	0	0	0	0	0	0	0	0
Peptostreptococcus stomatis [1530]	-1.10872	-0.405377	-0.624223	-0.802395	-0.688425	-3.01972	-0.364783	-0.560664	-0.793288	-0.486963	-0.418723	-0.899148	-0.881752	-0.518367	-0.873098	-0.378411	-0.498942	-0.0260683	-0.600753	-0.443409	-0.792473	-0.348887	-0.538758	-0.378152	-0.750905	-0.504563	-0.415263	-0.586247	-1.55732	-0.830159	-0.760576	-0.278034	-0.355511	-0.71068	-0.469424	-0.710299	-0.527231	-0.4064	-0.453312	-0.875538	-0.429741	-0.656767	-0.700498	-0.79738	-0.598713	-0.348122	-0.842318	-0.330697	-0.716569
Peptostreptococcus anaerobius [1531]	0	0	0	0	0	0	0	0	0	0	0	0	0	0	0	0	0	0	0	0	0	0	0	0	0	0	0	0	0	0	0	0	0	0	0	0	0	0	0	0	0	0	0	0	0	0	0	0	0
[Clostridium] difficile [1532]	0	0	0	0	0	0	0	0	0	0	0	0	0	0	0	0	0	0	0	0	0	0	0	0	0	0	0	0	0	0	0	0	0	0	0	0	0	0	0	0	0	0	0	0	0	0	0	0	0
[Clostridium] bartlettii [1533]	0	0	0.0725239	0	0.0581582	0	0	0.145091	0.0356721	0.0253629	0	0	0	0	0.0663949	0	0	0	0	0	0.0115982	0	0.026195	0	0.0159109	0	0	0	0.103581	0	0	0	0	0	0	0	0	0	0	0.151172	0	0	0	0.0432428	0	0	0.103833	0.0398202	0
Clostridium perfringens [1540]	0	0	0	0	0	2.2616	0	0	0	0	0	0	0	0	0	0	0	0	0	0	0	0	0	0	0	0	0	0	0.0495794	0	0	0	0	0	0	0	0	0	0	0	0	0	0	0	0	0	0	0	0
Clostridium perfringens [1541]	0	0	0	0	0	0	0	0	0	0	0	0	0	0	0	0	0	0	0	0	0	0	0	0	0	0	0	0	0	0	0	0	0	0	0	0	0	0	0	0	0	0	0	0	0	0	0	0	0
Clostridium butyricum [1543]	0	0	0	0	0	0	0	0	0	0	0	0	0	0	0	0	0	0	0	0	0	0	0	0	0	0	0	0	0	0	0	0	0	0	0	0	0	0	0	0	0	0	0	0	0	0	0	0	0
unnamed Clostridium sp. 7_2_43FAA [1545]	0	0	0	0	0	0	0	0	0	0	0	0	0	0	0	0	0	0	0	0	0	0	0	0	0	0	0	0	0	0	0	0	0	0	0	0	0	0	0	0	0	0	0	0	0	0	0	0	0
Eubacterium siraeum [1564]	0	0	0	0	0	-3.92639	0	0	0	0	0	0	0	0	0	0	0	0	-0.0456374	0	0	0	0	-0.0844583	0	0	0	0	-0.793056	0	0	0	0	0	0	0	0	0	0	0	0	0	-0.193172	0	0	0	0	0	-0.10873
Ruminococcus champanellensis [1568]	0	0	0.055376	0.0645482	0	0	0	0	0	0.0367608	0	0	0	0	0	0	0.0206495	0	0	0	0.00449732	0	0	0	0	0	0	0	0	0	0.00408209	0	0	0	0	0	0	0	0	0	0	0	0	0	0	0	0.0396402	0	0.000814993
Ruminococcus bromii [1569]	0	0	0	0	0	0	0	0	0	0	0	0	0	0	0	0	0	0	0	0	0	0	0	0	0	0	0	0	0	0	0	0	0	0	0	0	0	0	0	0	0	0	0	0	0	0	0	0	0
Anaerotruncus colihominis [1570]	0	0	0	0	0	0	0	0	0	0	0	0	0	-0.0284229	0	0	0	0	0	0	0	0	0	0	0	0	0	0	0	0	0	0	0	0	0	0	0	0	0	0	0	0	0	-0.011835	0	0	0	0	0
Clostridium leptum [1573]	0	0	0	0	0	0	0	0	0	0	0	0	0	0	0	0	0	0	0	0	0	0	0	0	0	0	0	0	0	0	0	0	0	0	0	0	0	0	0	0	0	0	0	0	0	0	0	0	0
Faecalibacterium prausnitzii [1574]	0	0	0	0	0	-1.46266	0	0	0	0	0	0	0	0	0	0	0	0	0	0	0	0	0	0	0	0	0	0	-0.811179	0	0	0	0	0	0	0	0	0	0	0	0	0	0	0	0	0	0	0	0
Faecalibacterium prausnitzii [1575]	0	0	0	0	0	-0.356111	0	0	0	0	0	0	0	0	0	0	0	0	0	0	0	0	0	0	0	0	0	0	0	0	0	0	0	0	0	0	0	0	0	0	0	0	0	0	0	0	0	0	0
Faecalibacterium prausnitzii [1576]	0	0	0	0	0	0	0	0	0	0	0	0	0	0	0	0	0	0	0	0	0	0	0	0	0	0	0	0	0	0	0	0	0	0	0	0	0	0	0	0	0	0	0	0	0	0	0	0	0
Faecalibacterium prausnitzii [1577]	0	0	0	0	0	0	0	0	0	0	0	0	0	0	0	0	0	0	0	0	0	0	0	0	0	0	0	0	0	0.0540099	0	0	0	0	0	0	0	0	0	0	0	0	0	0	0	0	0	0	0
Pseudoflavonifractor capillosus [1579]	0	0	0	0	0	0	0	0	0	0	0	0	0	-0.230977	0	0	0	0	0	0	0	-0.0474171	0	0	0	0	0	0	0	0	0	0	0	0	0	0	0	0	-0.101476	0	0	-0.0484386	0	0	-0.00887852	0	0	0	0
unnamed Ruminococcaceae bacterium D16 [1580]	0	0	0	0	0	0	0	0	0	0	0	0	0	-0.136942	0	0	0	0	0	0	0	0	0	0	0	0	0	0	0	0	0	0	0	0	0	0	0	0	0	0	0	0	0	0	0	0	0	0	0
Eubacterium limosum [1582]	0	0	0	0	0	0	0	0	0	0	0	0	0	0	0	0	0	0	0	0	0	0	0	0	0	0	0	0	0	0	0	0	0	0	0	0	0	0	0	0	0	0	0	0	0	0	0	0	0
Coprococcus eutactus [1592]	0	0	0	0	0	0	0	0	0	0	0	0	0	0	0	0	0	0	0	0	0	0	0	0	0	0	0	0	0	0	0	0	0	0	0	0	0	0	0	0	0	0	0	0	0	0	0	0	0
unnamed Clostridium sp. L2-50 [1593]	0	0	0	0	0	0	0	0	0	0	0	0	0	0	0	0	0	0	0	0	0	0	0	0	0	0	0	0	-0.0973747	0	0	0	0	0	0	0	0	0	0	0	0	0	0	0	0	0	0	0	0
Coprococcus catus [1594]	0	0	0	0	0	-1.5886	0	0	0	0	0	0	0	0	0	0	0	0	0	0	0	0	0	0	0	0	0	0	-0.212731	0	0	0	0	0	0	0	0	0	0	0	0	0	0	0	0	0	0	0	0
butyrate-producing bacterium [1595]	0	0	0	0	0	0	0	0	0	0	0	0	0	0	0	0	0	0	0	0	0	0	0	0	0	0	0	0	0	0	0	0	0	0	0	0	0	0	0	0	0	0	0	0	0	0	0	0	0
Anaerostipes caccae [1596]	0	0	0	0	0	0	0	0	0	0	0	0	0	0	0	0	0	0	0	0	0	0	0	0	0	0	0	0	0	0	0	0	0	0	0	0	0	0	0	0	0	0	0	0	0	0	0	0	0
Eubacterium hallii [1597]	0	0	0	0	0.0551764	0.157466	0.0498731	0	0	0	0.108599	0.0653593	0.100375	0	0.0151542	0	0	0.146682	0	0	0	0	0	0	0	0.193839	0.205902	0	0	0.0320134	0.120278	0	0.0413461	0	0.0539278	0	0	0.0851892	0.120953	0	0.109839	0.0529395	0	0	0	0	0	0	0
Clostridium bolteae [1598]	0	0	0	0	0	0	0	0	0	0	0	0	0	0	0	0	0	0	0	0	0	0	0	0	0	0	0	0	0	0	0	0	0	0	0	0	0	0	0	0	0	0	0	0	0	0	0	0	0
unnamed Clostridiales bacterium 1_7_47FAA [1599]	0	0	0	0	0	0	0	0	0	0	0	0	0	0	0	0	0	0	0	0	0	0	0	0	0	0	0	0	0	0	0	0	0	0	0	0	0	0	0	0	0	0	0	0	0	0	0	0	0
Clostridium symbiosum [1600]	-0.153785	-0.35609	-0.618288	-0.603821	-0.360206	-3.35889	-0.241214	-0.394167	-0.398373	-0.380761	-0.353273	-0.400703	-0.477911	-0.649261	-0.354202	-0.122016	-0.346765	-0.344538	-0.249659	-0.0993694	-0.303063	-0.568313	-0.473254	-0.612942	-0.513131	-0.0462975	-0.255146	-0.347779	-0.722345	-0.436671	-0.486251	-0.475499	-0.0401862	-0.324076	-0.227411	-0.334297	-0.44072	-0.278642	-0.172932	-0.589119	-0.381868	-0.488139	-0.933721	-0.411768	-0.304906	-0.223633	-0.24491	-0.306106	-0.682739
Clostridium saccharolyticum [1601]	0	0	0	0	0	0.074973	0	0	0	0	0	0	0	0	0	0	0	0	0	0	0	0	0	0	0	0	0	0	0	0	0	0	0	0	0	0	0	0	0	0	0	0	0	0	0	0	0	0	0
unnamed butyrate-producing bacterium SS3/4 [1603]	0	0	0	0	0	0	0	0	0	0	0	0	0	0	0	0	0	0	0	0	0	0	0	0	0	0	0	0	0	0	0	0	0	0	0	0	0	0	0	0	0	0	0	0	0	0	0	0	0
Dorea formicigenerans [1604]	0.175098	0	0.244592	0.167674	0.0959917	1.18227	0.271504	0.0440325	0	0.191099	0.108027	0.104071	0.0732801	0.00820784	0.123367	0	0.0260756	0.0215089	0.169516	0	0.0727751	0	0.301339	0.00778452	0.108095	0	0.0837793	0.0392783	0	0.1158	0.279705	0	0.0255504	0	0.0695	0	0.158686	0.10172	0.0717721	0.22342	0.00485547	0.211627	0	0	0.251354	0	0.15791	0.147051	0.306863
Dorea longicatena [1605]	0	0	0	0	0	0	0	0	0	0	0	0	0	0	0	0	0	0	0	0	0	0	0	0	0	0	0	0	0	0	0	0	0	0	0	0	0	0	0	0	0	0	0	0	0	0	0	0	0
Clostridium scindens [1606]	0	0	0.00723091	0.719136	0.0650842	4.01419	0	0	0	0.0629798	0	0	0.00153318	0.875026	0	0	0	0	0.0278647	0	0.194668	0.0621712	0.23564	0	0	0	0	0.189893	0.327996	0.0633795	0.260278	0	0	0	0	0.0306475	0.0742487	0.0849863	0	0	0	0.17232	0.398312	0	0.166249	0	0	0.00450354	0.661146
Clostridium hylemonae [1607]	-0.138071	0	0	-0.491825	-0.146157	-3.32802	0	-0.116587	-0.258529	-0.104172	0	-0.0907899	-0.04216	-0.540071	-0.255885	0	-0.16325	0	-0.19653	0	-0.423134	-0.31669	-0.138943	0	-0.0825515	0	0	-0.266223	-1.02225	-0.196338	-0.0964882	-0.00974517	-0.0822878	0	0	-0.0684236	-0.200988	-0.245516	-0.300817	0	-0.0955629	-0.14307	-0.374851	-0.143547	-0.109875	0	-0.0975197	-0.102318	-0.576834
[Ruminococcus] torques [1608]	0	0	0	0	0	0	0	0	0	0	0	0	0	0	0	0	0	0	0	0	0	0	0	0	0	0	0	0	0	0	0	0	0	0	0	0	0	0	0	0	0	0	0	0	0	0	0	0	0
Ruminococcus lactaris [1609]	0	0	0	0	0	0	0	0	0	0	0	0	0	0	0	0	0	0	0	0	0	0	0	0	0	0	0	0	0	0	0	0	0	0	0	0	0	0	0	0	0	0	0	0	0	0	0	0	0
[Ruminococcus] torques [1610]	0	0	0	0	0	0	0	0	0	0	0	0	0	0.253675	0	0	0.00395759	0	0	0	0.168512	0	0.103077	0.0225407	0	0	0	0	0	0	0	0.0119225	0	0	0	0	0	0	0	0	0	0	0.20036	0	0	0	0	0	0
[Ruminococcus] gnavus [1611]	0	0	0	0	0	0	0	0	0	0	0	0	0	0	0	0	0	0	0	0	0	0	0	0	0	0	0	0	0	0	0	0	0	0	0	0	0	0	0	0	0	0	0	0	0	0	0	0	0
unnamed Lachnospiraceae bacterium 1_4_56FAA [1612]	0	0	0	0.171833	0	1.66404	0	0	0.0873667	0	0	0	0.0720164	0	0	0	0	0	0	0	0	0	0	0	0	0	0	0.0785278	0.342114	0	0	0	0	0	0	0.0157124	0	0	0	0	0	0	0.282663	0	0	0	0	0	0.135735
unclassified Lachnospiraceae [1614]	0	0	0	0	0	0	0	0	0	0	0	0	0	0	0	0	0	0	0	0	0	0	0	0	0	0	0	0	0	0	0	0	0	0	0	0	0	0	0	0	0	0	0	0	0	0	0	0	0
Coprococcus comes [1616]	0	0	0	0	0	0	0	0	0	0	0	0	0	0	0	0	0	0	0	0	0	0	0	0	0	0	0	0	-0.113568	0	0	0	0	0	0	0	0	0	0	0	0	0	0	0	0	0	0	0	0
Blautia hansenii [1617]	0	0	0	0	0	0	0	0	0	0	0	0	0	0	0	0	0	0	0	0	0	0	0	0	0	0	0	0	0	0	0	0	0	0	0	0	0	0	0	0	0	0	0	0	0	0	0	0	0
[Ruminococcus] obeum [1618]	0	0	0	0	0	-2.33849	0	0	0	0	0	0	0	0	0	0	0	0	0	0	0	0	0	0	0	0	0	0	0	0	0	0	0	0	0	0	0	0	0	0	0	0	-0.0985373	0	0	0	0	0	0
[Ruminococcus] obeum [1619]	0	0	0	0	0	-0.717449	0	0	0	0	0	0	0	0	0	0	0	0	0	0	0	0	0	0	0	0	0	0	-0.165654	0	0	0	0	0	0	0	0	0	0	0	0	0	0	0	0	0	0	0	0
unnamed Ruminococcus sp. 5_1_39BFAA [1620]	0.690222	0.345176	0.401417	0.250747	0.186484	0.0277468	0.143495	0.671403	0.473661	0.377379	0.119287	0.504762	0.526446	0.123064	0.423025	0.226382	0.522586	0.354981	0.372051	0.221891	0.260577	0.254827	0.441953	0.61021	0.400341	0.0992075	0.251338	0.413476	0.0726463	0.296253	0.315492	0.0302339	0.353752	0	0.124606	0.50333	0.623069	0.432679	0.718684	0.377809	0	0.50911	0	0.447915	0.583541	0.401381	0.327132	0.513002	0.315689
unnamed Ruminococcus sp. SR1/5 [1621]	0	0	0	0	0	3.68909	0	0	0	0	0	0	0.00517245	0	0	0	0	0	0	0	0	0	0	0	0	0	0	0	0.789393	0	0	0	0	0	0	0.0588531	0	0	0	0	0	0	0	0	0	0	0	0.0936138	0
Blautia hydrogenotrophica [1622]	0	0	-0.0112449	-0.0595198	0	-2.89582	0	0	0	0	0	0	0	0	0	0	-0.0972937	0	0	0	0	0	0	0	0	0	0	0	-0.41737	-0.0522346	0	0	0	0	0	0	-0.0197937	0	0	-0.0198011	0	0	-0.133634	0	0	0	0	0	-0.132333
unnamed Lachnospiraceae bacterium 3_1_57FAA_CT1 [1624]	0	0	0	0	0	1.95499	0	0	0	0	0	0	0	0	0	0	0	0	0	0	0	0	0	0	0	0	0	0	0	0	0	0	0	0	0	0	0	0	0	0	0	0	0	0	0	0	0	0	0
[Bacteroides] pectinophilus [1626]	0	0	0	0	0	0	0	0	0	0	0	0	0	0	0	0	0	0	0	0	0	0	0	0	0	0	0	0	0	0	0	0	0	0	0	0	0	0	0	0	0	0	0	0	0	0	0	0	0
Eubacterium eligens [1627]	0	0.0301686	0.1273	0.0699124	0	3.21827	0	0.116053	0.208784	0.204576	0	0.131948	0.00423041	0	0	0.0429132	0.239579	0.0412755	0.119685	0.0547694	0	0.0218049	0.0975408	0	0.30451	0	0.0644163	0.0632163	1.11346	0.249906	0.170265	0.129305	0	0	0.0522102	0.102958	0.142485	0.0233173	0.112599	0.0636412	0.000723631	0.130152	0.122147	0.118287	0.112698	0.213045	0.00410669	0.0387797	0.159838
Butyrivibrio crossotus [1628]	0.304892	0	0.142739	0.138459	0.27611	0.746736	0	0.161202	0.134302	0.0983479	0	0.00187939	0.318583	0.276767	0.403159	0.114258	0.210346	0	0.161185	0.0187425	0.352479	0.0828109	0.0227668	0	0.154042	0.0268648	0.0257916	0.338363	0.627294	0.0340218	0.0922257	0	0.0542031	0	0.0501758	0.0474607	0.0177532	0.127589	0.378529	0.148124	0	0.0845567	0.410007	0.26322	0.200123	0.00453058	0.127411	0.112888	0.052242
Eubacterium ventriosum [1629]	0.250757	0	0	0.141667	0	3.55532	0.0623857	0.0642393	0	0	0	0.191886	0.144671	0.485233	0	0	0.142408	0	0	0	0.134589	0	0	0.0881435	0	0	0	0.153857	0.305202	0.15398	0.0108543	0.0194341	0.174452	0	0	0.184645	0	0	0.059335	0	0.0231647	0.114292	0	0.0214334	0.0881156	0	0.160431	0	0.106774
Eubacterium rectale [1630]	0.122282	0	0	0	0.0731136	0	0	0	0.0893578	0.173692	0.0539301	0.0503906	0.119841	0	0.0183288	0	0	0.10679	0.115232	0	0.128499	0.223201	0	0	0	0.0968178	0	0	0.217329	0	0	0	0.00822996	0.0197642	0	0	0.176347	0.195981	0	0.0385838	0.0174449	0.00119647	0	0.0310146	0.111847	0	0.030333	0.0275297	0.0793454
Roseburia intestinalis [1631]	0	0.00208848	0	0.371527	0	0	0	0	0	0	0.0478488	0	0	0	0.0679314	0	3.63409e-06	0	0.0807572	0	0	0	0	0	0	0	0	0.110559	0.123703	0.0405362	0.0809085	0	0.0981925	0.0022693	0	0.00820805	0	0	0	0	0	0	0.021736	0	0.0179189	0	0	0	0.462532
Roseburia inulinivorans [1632]	0	0	0	0	0	0	0	0	0	0	0	0	0	0	0	0	0	0	0	0	0	0	0	0	0	0	0	0	0	0	0	0	0	0	0	0	0	0	0	0	0	0	0	0	0	0	0	0	0
Roseburia hominis [1633]	0	0	0	0	0	0	0	0	0	0	0	0	0	0	0	0	0	0	0	0	0	0	0	0	0	0	0	0	0	0	0	0	0	0	0	0	0	0	0	0	0	0	0	0	0	0	0	0	0
Pyramidobacter piscolens [1641]	0	0	0	0	0	0	0	0	0	0	0	0	0	0	0	0	0	0	0	0	0	0	0	0	0	0	0	0	0	0	0	0	0	0	0	0	0	0	0	0	0	0	0	0	0	0	0	0	0
Mitsuokella multacida [1653]	0	0	0	-0.241601	0	-3.07342	0	0	0	0	0	0	0	-0.051274	0	0	0	0	0	0	0	0	0	0	0	0	0	0	-0.128006	-0.145262	0	0	0	0	0	0	-0.121563	0	0	0	0	0	-0.0942625	0	0	0	0	0	-0.383575
Acidaminococcus intestini [1657]	0	0	-0.00282143	0	0	0	0	0	0	0	0	0	0	0	0	0	0	-0.104934	0	0	0	0	0	0	0	0	0	-0.044925	-0.0404299	0	0	0	0	0	0	0	0	0	0	0	0	0	-0.348103	0	0	0	-0.0653599	0	0
Acidaminococcus fermentans [1658]	0	0	0	0	0	0	0	0	0	0	0	0	0	0	0	0	0	0	0	0	0	0	0	0	0	0	0	0	0	0	0	0	0	0	0	0	0	0	0	0	0	0	0	0	0	0	0	0	0
Phascolarctobacterium succinatutens [1659]	0.336015	0	0.171641	0.651842	0.15226	2.1242	0	0.224919	0.295764	0.264085	0	0.235088	0.102239	0.5394	0.0751632	0.0127237	0.146958	0.122663	0.263957	0	0.187344	0.404515	0.082873	0.392886	0.281257	0	0.0205598	0.103658	0.745535	0.247729	0.306026	0	0	0	0	0.208494	0.328364	0.212572	0.326889	0.218868	0	0.243194	0.557642	0.296712	0.130329	0.0238794	0.321671	0.282303	0.402017
Campylobacter curvus [1723]	0	0	0	0	0	0	0	0	0	0	0	0	0	0	0	0	0	0	0	0	0	0	0	0	0	0	0	0	0	0	0	0	0	0	0	0	0	0	0	0	0	0	0	0	0	0	0	0	0
Pseudomonas aeruginosa [236]	0	0	0	0	0	1.89179	0	0	0	0	0	0	0	0	0	0	0	0	0	0	0	0	0	0	0	0	0	0	0.675228	0	0	0	0	0	0	0	0	0	0	0	0	0	0	0	0	0	0	0	0.02865
Haemophilus parainfluenzae [326]	0	0	0	0	0	-1.53788	0	0	0	0	0	0	0	0	0	0	0	0	0	0	0	0	0	0	0	0	0	0	0	0	0	0	0	0	0	0	0	0	0	0	0	0	0	0	0	0	0	0	0
unnamed Enterobacteriaceae bacterium 9_2_54FAA [374]	0	0	0	0	0	-0.200357	0	0	0	0	0	0	0	0	0	0	0	0	0	0	0	0	0	0	0	0	0	0	0	0	0	0	0	0	0	0	0	0	0	0	0	0	0	0	0	0	0	0	0
Enterobacter hormaechei/cloacae [384]	0	0	0	0	0	0	0	0	0	0	0	0	0	0	0	0	0	0	0	0	0	0	0	0	0	0	0	0	-0.0236401	0	0	0	0	0	0	0	0	0	0	0	0	0	0	0	0	0	0	0	0
Enterobacter cloacae [386]	0	0	0	0	0	0	0	0	0	0	0	0	0	0	0	0	0	0	0	0	0	0	0	0	0	0	0	0	-0.415208	0	0	0	0	0	0	0	0	0	0	0	0	0	0	0	0	0	0	0	0
Escherichia coli [390]	0	0	0	0	0	0	0	0	0	0	0	0	0	0	0	0	0	0	0	0	0	0	0	0	0	0	0	0	0	0	0	0	0	0	0	0	0	0	0	0	0	0	0	0	0	0	0	0	0
Escherichia albertii [391]	0	0	0	0	0	0	0	0	0	0	0	0	0	0	0	0	0	0	0	0	0	0	0	0	0	0	0	0	0	0	0	0	0	0	0	0	0	0	0	0	0	0	0	0	0	0	0	0	0
unnamed Citrobacter sp. 30_2 [392]	0	0	0	0	0	0	0	0	0	0	0	0	0	0	0	0	0	0	0	0	0	0	0	0	0	0	0	0	0	0	0	0	0	0	0	0	0	0	0	0	0	0	0	0	0	0	0	0	0
Citrobacter youngae [393]	0	0	0	0	0	0	0	0	0	0	0	0	0	0	0	0	0	0	0	0	0	0	0	0	0	0	0	0	0	0	0	0	0	0	0	0	0	0	0	0	0	0	0	0	0	0	0	0	0
Klebsiella variicola/pneumoniae [399]	0	0	0	0	0	0	0	0	0	0	0	0	0	0	0	0	0	0	0	0	0	0	0	0	0	0	0	0	0	0	0	0	0	0	0	0	0	0	0	0	0	0	0	0	0	0	0	0	0
Enterobacter aerogenes [400]	0	0	0	0	0	0	0	0	0	0	0	0	0	0	0	0	0	0	0	0	0	0	0	0	0	0	0	0	0	0	0	0	0	0	0	0	0	0	0	0	0	0	0	0	0	0	0	0	0
Klebsiella oxytoca [401]	0	0	0	0	0	-0.976236	0	0	0	0	0	0	0	0	0	0	0	0	0	0	0	0	0	0	0	0	0	0	0	0	0	0	0	0	0	0	0	0	0	0	0	0	0	0	0	0	0	0	0
Succinatimonas hippei [425]	0	0	0	0	0	0.648692	0	0	0	0	0	0	0	0	0	0	0	0	0	0	0	0	0	0	0	0	0	0	0.0498622	0	0	0	0	0	0	0	0	0	0	0	0	0	0	0	0	0	0	0	0
Parasutterella excrementihominis [468]	0	0	0	0	0	0	0	0	0	0	0	0	0	0	0	0	0	0	0	0	0	0	0	0	0	0	0	0	0	0	0	0	0	0	0	0	0	0	0	0	0	0	0	0	0	0	0	0	0
Sutterella wadsworthensis [469]	0	0	0.0932464	0	0	0	0	0	0	0	0	0	0	0	0.109454	0	0	0	0	0	0	0	0	0	0	0	0	0	0	0	0	0	0	0	0	0	0	0	0	0	0	0	0	0	0	0	0	0	0
Oxalobacter formigenes [471]	0	0	0	0	0	0	0	0	0	0	0	0	0	0	0	0	0	0	0	0	0	0	0	0	0	0	0	0	0	0	0	0	0	0	0	0	0	0	0	0	0	0	0	0	0	0	0	0	0
Desulfovibrio piger [751]	0	0	0	-0.00090237	0	-0.461958	0	-0.160563	0	0	0	0	-0.0109346	0	0	0	0	0	0	0	0	0	0	0	-0.0409367	0	0	0	0	0	0	0	0	0	0	0	0	0	0	0	0	0	0	-0.16674	0	0	0	0	-0.00576507
unnamed Desulfovibrio sp. 3_1_syn3 [752]	0	0	0	0	0	0	0	0	0	0	0	0	0	0	0	0	0	0	0	0	0	0	0	0	0	0	0	0	0	0	0	0	0	0	0	0	0	0	0	0	0	0	0	0	0	0	0	0	0
Bilophila wadsworthia [756]	0	0	0	0	0	-0.13625	0	0	0	0	0	0	0	0	0	0	0	0	0	0	0	0	0	0	0	0	0	0	0	0	0	0	0	0	0	0	0	0	0	0	0	0	0	0	0	0	0	0	0
Collinsella intestinalis [813]	0	0	0	0	0	0	0	0	0	0	0	0	0	0	0	0	0	0	0	0	0	0	0	0	0	0	0	0	0	0	0	0	0	0	0	0	0	0	0	0	0	0	0	0	0	0	0	0	0
Collinsella aerofaciens [814]	0	0	0	0	0	0	0	0	0	0	0	0	0	0	0	0	0	0	0	0	0	0	0	0	0	0	0	0	-0.0110289	0	0	0	0	0	0	0	0	0	0	0	0	0	0	0	0	0	0	0	0
Eggerthella lenta [817]	0	0	0	0	0	0	0	0	0	0	0	0	0	0	0	0	0	0	0	0	0	0	0	0	0	0	0	0	0	0	0	0	0	0	0	0	0	0	0	0	0	0	0	0	0	0	0	0	0
Propionibacterium freudenreichii [825]	0	0	0	0	0	0	0	0	0	0	0	0	0	0	0	0	0	0	0	0	0	0	0	0	0	0	0	0	0	0	0	0	0	0	0	0	0	0	0	0	0	0	0	0	0	0	0	0	0
Actinomyces odontolyticus [878]	0	0	0	0	0	0	0	0	0	0	0	0	0.000262757	0	0	0	0	0	0	0	0	0	0	0	0	0	0	0	0.0337623	0	0	0	0	0	0	0	0	0	0	0	0	0	0	0	0	0	0	0	0
Methanobrevibacter smithii [92]	0	0	0	0	0	0	0	0	0	0	0	0	0	0	0	0	0	0	0	0	0	0	0	0	0	0	0	0	0	0	0	0	0	0	0	0	0	0	0	0	0	0	0	0	0	0	0	0	0
Methanosphaera stadtmanae [94]	0.0527339	0.0152995	0.0368459	0.375653	0.0788403	2.93131	0	0.0871036	0.219435	0.0533222	0	0.153048	0.04156	0.338641	0	0.0395305	0.171765	0	0.0448188	0.0269119	0.0923697	0.128797	0.156845	0.174267	0	0.0351412	0	0.109717	0.826959	0.0392511	0.0812037	0	0	0	0	0.232696	0.190725	0.131177	0.182728	0.0954943	0	0.118032	0.335727	0	0.240488	0	0.00314539	0	0.536257
Gardnerella vaginalis [966]	0	0	0	0	0	0	0	0	0	0	0	0	0	0	0	0	0	0	0	0	0	0	0	0	0	0	0	0	0	0	0	0	0	0	0	0	0	0	0	0	0	0	0	0	0	0	0	0	0
Bifidobacterium animalis [967]	0	0	0	0	0	1.2362	0	0	0	0	0	0	0	0.228252	0	0	0	0	0	0	0	0	0	0	0	0	0	0	0.226695	0	0	0	0	0	0	0	0	0	0.0802291	0	0	0	0	0	0	0	0	0	0
Bifidobacterium bifidum [968]	0	0	0	0	0	0	0	0	0	0	0	0	0	0	0	0	0	0	0	0	0	0	0	0	0	0	0	0	0	0	0	0	0	0	0	0	0	0	0	0	0	0	0	0	0	0	0	0	0
Bifidobacterium breve [969]	0	0	0	0	0	0	0	0	0	0	0	0	0	0	0	0	0	0	0	0	0	0.0045334	0	0	0	0	0	0	0	0	0	0	0	0	0	0	0	0	0	0	0	0	0	0	0	0	0	0	0
Bifidobacterium longum [970]	0	0	0	0.0772353	0	0	0	0	0	0	0	0	0	0.0067593	0.0399406	0	0	0	0	0	0	0.0237927	0	0	0	0	0	0	0	0	0	0	0	0	0	0	0	0	0	0	0	0	0	0	0	0	0	0	0
Bifidobacterium dentium [971]	0	0	0	0	0	0	0	0	0	0	0	0	0	0	0	0	0	0	0	0	0	0	0	0	0	0	0	0	0	0	0	0	0	0	0	0	0	0	0	0	0	0	0	0	0	0	0	0	0
Bifidobacterium adolescentis [972]	0	0	0	0	0	0	0	0	0	0	0	0	0	0	0	0	0	0	0	0	0	0	0	0	0	0	0	0	0	0	0	0	0	0	0	0	0	0	0	0	0	0	0	0	0	0	0	0	0
Bifidobacterium catenulatum-Bifidobacterium pseudocatenulatum complex [973]	0	0	0	0.0217227	0	0.675195	0	0	0	0	0	0	0	0.160621	0	0	0	0	0	0	0	0	0	0.0230707	0	0	0	0	0.501445	0	0	0	0	0	0	0	0	0	0	0.180834	0	0	0.289053	0	0.0184524	0	0	0	0
Bifidobacterium angulatum [974]	0	0	0	0.389189	0.115407	0.75787	0	0.226463	0.154176	0.208973	0	0.143061	0.031081	0.422147	0.098259	0	0.192483	0	0.0227661	0	0.084964	0.318077	0	0	0.17733	0	0	0.232971	0.194135	0.226186	0.199901	0	0	0	0.00574163	0.125435	0.18308	0.074428	0.107576	0	0	0	0	0.290434	0.0520325	0	0.230205	0.158682	0.651851
Bias	1.53552	1.59613	1.55523	1.55539	1.62647	3.96687	1.63207	1.55907	1.50802	1.65546	1.62088	1.5114	1.67189	1.54899	1.5591	1.60476	1.47849	1.60912	1.61986	1.66618	1.59692	1.55693	1.65854	1.62152	1.63373	1.60599	1.56755	1.62866	1.29471	1.58926	1.53079	1.63625	1.6241	1.62324	1.59424	1.54503	1.61926	1.56754	1.62363	1.57945	1.55778	1.62599	1.52957	1.57648	1.60725	1.58886	1.62346	1.64179	1.61066
[truncated: 51 more columns]

## Sheet: LASSO Models Combination Test
	M_cv_fold1_rep1	M_cv_fold2_rep1	M_cv_fold3_rep1	M_cv_fold4_rep1	M_cv_fold5_rep1	M_cv_fold6_rep1	M_cv_fold7_rep1	M_cv_fold8_rep1	M_cv_fold9_rep1	M_cv_fold10_rep1	M_cv_fold1_rep2	M_cv_fold2_rep2	M_cv_fold3_rep2	M_cv_fold4_rep2	M_cv_fold5_rep2	M_cv_fold6_rep2	M_cv_fold7_rep2	M_cv_fold8_rep2	M_cv_fold9_rep2	M_cv_fold10_rep2	M_cv_fold1_rep3	M_cv_fold2_rep3	M_cv_fold3_rep3	M_cv_fold4_rep3	M_cv_fold5_rep3	M_cv_fold6_rep3	M_cv_fold7_rep3	M_cv_fold8_rep3	M_cv_fold9_rep3	M_cv_fold10_rep3	M_cv_fold1_rep4	M_cv_fold2_rep4	M_cv_fold3_rep4	M_cv_fold4_rep4	M_cv_fold5_rep4	M_cv_fold6_rep4	M_cv_fold7_rep4	M_cv_fold8_rep4	M_cv_fold9_rep4	M_cv_fold10_rep4	M_cv_fold1_rep5	M_cv_fold2_rep5	M_cv_fold3_rep5	M_cv_fold4_rep5	M_cv_fold5_rep5	M_cv_fold6_rep5	M_cv_fold7_rep5	M_cv_fold8_rep5	M_cv_fold9_rep5
Victivallis vadensis [1000]	0	0	0	0	0	0	0	0	0	0	0	0	0	0	0	0	0	0	0	0	0	0	0	0	0	0	0	0	0	0	0	0	0	0	0	0	0	0	0	0	0	0	0	0	0	0	0	0	0
Akkermansia muciniphila [1008]	0	0	0	0	0	0	0	0	0	0	0	0	0	0	0	0	0	0	0	0	0	0	0	0	0	0	0	0	0	0	0	0	0	0	0	0	0	0	0	0	0	0	0	0	0	0	0	0	0
Alistipes shahii [1052]	0	0	0	0	0	0	0	0	0	0	0	0	0	0	0	0	0	0	0	0	0	0	0	0	0	0	0	0	0	0	0	0	0	0	0	0	0	0	0	0	0	0	0	0	0	0	0	0	0
unnamed Alistipes sp. HGB5 [1053]	0	0	0	0	0	0	0	0	0	0	0	0	0	0	0	0	0	0	0	0	0	0	0	0	0	0	0	0	0	0	0	0	0	0	0	0	0	0	0	0	0	0	0	0	0	0	0	0	0
Alistipes putredinis [1054]	0	0	0	0	0	0	0	0	0	0	0	0	0	-0.117348	0	0	0	0	0	0	0	0	0	0	0	0	0	0	0	0	0	0	0	0	0	0	0	0	0	0	0	0	0	0	0	0	0	0	0
Porphyromonas asaccharolytica [1056]	-0.408527	-0.342485	-0.211806	-0.511294	-0.493282	-0.387636	-0.0733384	-0.137671	-0.570347	-0.17064	0	-0.362706	-0.363654	-0.428332	-0.494802	-0.298159	-0.109992	-0.0577535	-0.340515	-0.515954	-0.390971	-0.384043	-0.473441	-0.696295	-0.198883	-0.355568	-0.462314	-0.397518	-0.618766	-0.0442649	-0.446717	-0.153589	0	-0.674578	-0.0275609	-0.454571	-0.461013	-0.322147	-0.418051	-0.403302	-0.509483	-0.383125	-0.560717	-0.396186	-0.180405	-0.0982134	-0.310815	-0.48831	-0.764115
Prevotella nigrescens [1069]	0	0	0	0	0	0	0	0	0	0	0	0	0	0	0	0	0	0	0	0	0	0	0	0	0	0	0	0	0	0	0	0	0	0	0	0	0	0	0	0	0	0	0	0	0	0	0	0	0
Prevotella denticola [1072]	0	0	0	0	0	0	0	0	0	0	0	0	0	0	0	0	0	0	0	0	0	0	0	0	0	0	0	0	0	0	0	0	0	0	0	0	0	0	0	0	0	0	0	0	0	0	0	0	0
Prevotella multiformis [1073]	0	0	0	0	0	0	0	0	0	0	0	0	0	0	0	0	0	0	0	0	0	0	0	0	0	0	0	0	0	0	0	0	0	0	0	0	0	0	0	0	0	0	0	0	0	0	0	0	0
Prevotella bivia [1076]	0	0	0	0	0	0	0	0	0	0	0	0	0	-0.0908717	0	0	0	0	0	0	0	0	0	0	0	0	0	0	-0.127906	0	0	0	0	0	0	0	0	0	0	0	0	0	0	0	0	0	0	0	0
Prevotella oris [1078]	0	0	0	0	0	0	0	0	0	0	0	0	0	0	0	0	0	0	0	0	0	0	0	0	0	0	0	0	0	0	0	0	0	0	0	0	0	0	0	0	0	0	0	0	0	0	0	0	0
Prevotella copri [1081]	0	0	0	0	0	0	0	0	0	0	0	0	0	0	0	0	0	0	0	0	0	0	0	0	0	0	0	0	0	0	0	0	0	0	0	0	0	0	0	0	0	0	0	0	0	0	0	0	0
unnamed Capnocytophaga sp. oral taxon 329 [1086]	0	0	0	0	0	0	0	0	0	0	0	0	0	-0.270461	0	0	0	0	0	0	0	0	0	0	-0.111999	0	0	0	-0.235463	0	0	0	0	0	0	0	0	0	0	0	0	0	0	0	0	0	0	0	-0.326039
Paraprevotella xylaniphila [1087]	0	0	0	0	0	0	0	0	0	0	0	0	0	0	0	0	0	0	0	0	0	0	0	0	0	0	0	0	0	0	0	0	0	0	0	0	0	0	0	0	0	0	0	0	0	0	0	0	0
Parabacteroides distasonis [1088]	0	0	0	0	0	0	0	0	0	0	0	0	0	-0.0925113	0	0	0	0	0	0	0	0	0	0	0	0	0	0	0	0	0	0	0	0	0	0	0	0	0	0	0	0	0	0	0	0	0	0	0
Parabacteroides merdae [1089]	0	0	0	0	0	0	0	0	0	0	0	0	0	0	0	0	0	0	0	0	0	0	0	0	0	0	0	0	0	0	0	0	0	0	0	0	0	0	0	0	0	0	0	0	0	0	0	0	0
Bacteroides fragilis [1090]	0	-0.0744862	0	-0.243864	-0.0551563	-0.493934	-0.14969	-0.330982	-0.11937	-0.0783305	0	0	-0.250444	-0.654414	-0.00171456	-0.0107519	-0.30493	0	-0.25395	-0.173174	-0.0985661	-0.156211	-0.201473	-0.20298	-0.110668	-0.367922	-0.0515843	-0.128546	-0.133364	-0.0954176	-0.145844	-0.145776	-0.101696	-0.0988459	0	-0.111105	-0.19851	-0.0500281	-0.327565	0	-0.0190021	-0.146735	-0.141603	-0.10246	-0.252155	-0.0824009	-0.21892	0	-0.655169
Bacteroides fragilis [1091]	0	0	0	0	0	0	0	0	0	0	0	0	0	0	0	0	0	0	0	0	0	0	0	0	0	0	0	0	0	0	0	0	0	0	0	0	0	0	0	0	0	0	0	0	0	0	0	0	0
Bacteroides thetaiotaomicron [1092]	0	0	0	0	0	0	0	0	0	0	0	0	0	0	0	0	0	0	0	0	0	0	0	0	0	0	0	0	0	0	0	0	0	0	0	0	0	0	0	0	0	0	0	0	0	0	0	0	0
Bacteroides xylanisolvens [1093]	0	0	0	0	0	0	0	0	0	0	0	0	0	0.0273914	0	0	0	0	0	0	0	0	0	0	0	0	0	0	0	0	0	0	0	0	0	0	0	0	0	0	0	0	0	0	0	0	0	0	0
Bacteroides ovatus [1094]	0	0	0	0	0	0	0	0	0	0	0	0	0	0	0	0	0	0	0	0	0	0	0	0	0	0	0	0	0	0	0	0	0	0	0	0	0	0	0	0	0	0	0	0	0	0	0	0	0
Bacteroides finegoldii [1095]	0	0	0	0	0	0	0	0	0	0	0	0.0631774	0	0	0	0	0	0	0	0	0	0	0	0	0	0	0	0	0.0640382	0	0	0	0	0	0	0	0	0	0	0	0	0	0	0	0	0	0	0	0
Bacteroides caccae [1096]	0.0109834	0	0	0.0687429	0	0	0	0.0388735	0.112238	0.0173561	0	0.0337373	0	0.380989	0.0217061	0	0	0	0.0775624	0	0.0148097	0.00091575	0.0421549	0	0	0.0297588	0	0	0.194901	0.0747053	0.118441	0	0	0	0	0	0	0	0.000479017	0.133931	0	0	0	0.0236316	0	0.127614	0	0.0281699	0.157315
Bacteroides eggerthii [1097]	0	0	0	0	0	0	0	0	0	0	0	0	0	0	0	0	0	0	0	0.0116824	0	0	0.0369631	0	0	0	0	0	0	0	0	0	0	0	0	0.022759	0	0.0194246	0	0	0	0	0	0	0	0	0	0	0
Bacteroides stercoris [1098]	0	0	0	0	0	0	0	0	0	0	0	0	0	0	0	0	0	0	0	0	0	0	0	0	0	0	0	0	0	0	0	0	0	0	0	0	0	0	0	0	0	0	0	0	0	0	0	0	0
Bacteroides clarus [1099]	0	0	0	0	0	0	0	0	0	0	0	0	0	0	0	0	0	0	0	0	0	0	0	0	0	0	0	0	0	0	0	0	0	0	0	0	0	0	0	0	0	0	0	0	0	0	0	0	0
Bacteroides uniformis [1100]	0	0	0	0	0	0	0	0	0	0	0	0	0	-0.20484	0	0	0	0	0	0	0	0	0	0	0	0	0	0	0	0	0	0	0	0	0	0	0	0	0	0	0	0	0	0	0	0	0	0	0
Bacteroides fluxus [1101]	0	0	0	0	0	0	0	0	0	0	0	0	0	0	0	0	0	0	0	0	0	0	0	0	0	0	0	0	0	0	0	0	0	0	0	0	0	0	0	0	0	0	0	0	0	0	0	0	0
Bacteroides intestinalis [1103]	0	0	0	0	0	0	0	0	0	0	0	0	0	0	0	0	0	0	0	0	0	0	0	0	0	0	0	0	0	0	0	0	0	0	0	0	0	0	0	0	0	0	0	0	0	0	0	0	0
Bacteroides dorei/vulgatus [1104]	0	0	0	0	0	0	0	0	0	0	0	0	0	0	0	0	0	0	0	0	0	0	0	0	0	0	0	0	0	0	0	0	0	0	0	0	0	0	0	0	0	0	0	0	0	0	0	0	0
Bacteroides plebeius [1105]	0	-0.0117518	0	0	0	0	0	0	0	0	0	0	0	0	-0.0124595	0	0	0	0	-0.0373139	0	0	0	0	0	0	0	0	-0.117399	0	0	0	0	0	0	0	0	0	0	0	0	-0.0542876	0	0	0	0	0	0	0
Bacteroides coprophilus [1106]	0	0	0	0	0	0	0	0	0	0	0	0	0	0	0	0	0	0	0	0	0	0	0	0	0	0	0	0	0	0	0	0	0	0	0	0	0	0	0	0	0	0	0	0	0	0	0	0	0
Bacteroides coprocola [1107]	0	0	0	0	0	0	0	0	0	0	0	0	0	0	0	0	0	0	0	0	0	0	0	0	0	0	0	0	0	0	0	0	0	0	0	0	0	0	0	0	0	0	0	0	0	0	0	0	0
Bacteroides salanitronis [1108]	0	0	0	0	0	0	0	0	0	0	0	0	0	0	0	0	0	0	0	0	0	0	0	0	0	0	0	0	0	0	0	0	0	0	0	0	0	0	0	0	0	0	0	0	0	0	0	0	0
Prevotella tannerae [1112]	0	0	0	0	0	0	0	0	0	0	0	0	0	0	0	0	0	0	0	0	0	0	0	0	0	0	0	0	0	0	0	0	0	0	0	0	0	0	0	0	0	0	0	0	0	0	0	0	0
Porphyromonas endodontalis [1114]	0	0	0	0	0	0	0	0	0	0	0	0	0	0	0	0	0	0	0	0	0	0	0	0	0	0	0	0	0	0	0	0	0	0	0	0	0	0	0	0	0	0	0	0	0	0	0	0	0
Odoribacter splanchnicus [1115]	0	0	0	0	0	0	0	0	0	0	0	0	0	0.487327	0	0	0	0	0	0	0	0	0	0	0	0	0	0	0.229846	0	0	0.0573286	0	0	0	0	0	0	0	0	0	0	0	0	0	0	0	0	0.362928
Dialister invisus [1259]	0	0	0	0	0	0	0	0	0	0	0	0	0	0	0	0	0	0	0	0	0	0	0	0	0	0	0	0	0	0	0	0	0	0	0	0	0	0	0	0	0	0	0	0	0	0	0	0	0
Veillonella atypica [1260]	0	0	0	0	0	0	0	0	0	0	0	0	0	0	0	0	0	0	0	0	0	0	0	0	0	0	0	0	0	0	0	0	0	0	0	0	0	0	0	0	0	0	0	0	0	0	0	0	0
Veillonella parvula [1261]	0	0	0	0	0	0	0	0	0	0	0	0	0	0	0	0	0	0	0	-0.0397998	0	0	0	0	0	0	0	0	0	0	0	0	0	0	0	-0.0184501	0	0	0	0	0	0	0	0	0	0	0	0	-0.0459266
Veillonella dispar [1262]	0	0	0	0	0	0	0	0	0	0	0	0	0	-0.00373887	0	0	0	0	0	0	0	0	0	0	0	0	0	0	0	0	0	0	0	0	0	0	0	0	0	0	0	0	0	0	0	0	0	0	0
unnamed Veillonella sp. oral taxon 158 [1263]	0	0	0	0	0	0	0	0	0	0	0	0	0	0	0	0	0	0	0	0	0	0	0	0	0	0	0	0	0	0	0	0	0	0	0	0	0	0	0	0	0	0	0	0	0	0	0	0	0
Megasphaera elsdenii [1267]	0	0	0	0	0	0	0	0	0	0	0	0	0	0	0	0	0	0	0	0	0	0	0	0	0	0	0	0	0	0	0	0	0	0	0	0	0	0	0	0	0	0	0	0	0	0	0	0	0
Megasphaera micronuciformis [1268]	0	0	0	0	0	0	0	0	0	0	0	0	0	0	0	0	0	0	0	0	0	0	0	0	0	0	0	0	0	0	0	0	0	0	0	0	0	0	0	0	0	0	0	0	0	0	0	0	0
Clostridium ramosum [1269]	0	0	0	0	0	0	0	0	0	0	0	0	0	0	0	0	0	0	0	0	0	0	0	0	0	0	0	0	0	0	0	0	0	0	0	0	0	0	0	0	0	0	0	0	0	0	0	0	0
Clostridium spiroforme [1270]	0	0	0	0	0	0	0	0	0	0	0	0	0	0	0	0	0	0	0	0	0	0	0	0	0	0	0	0	0	0	0	0	0	0	0	0	0	0	0	0	0	0	0	0	0	0	0	0	0
unnamed Coprobacillus sp. 29_1 [1271]	0	0	0	0	0	0	0	0	0	0	0	0	0	0	0	0	0	0	0	0	0	0	0	0	0	0	0	0	0	0	0	0	0	0	0	0	0	0	0	0	0	0	0	0	0	0	0	0	0
Solobacterium moorei [1273]	0	0	0	0	0	0	0	0	0	0	0	0	0	0	0	0	0	0	0	0	0	0	0	0	0	0	0	0	0	0	0	0	0	0	0	0	0	0	0	0	0	0	0	0	0	0	0	0	0
Eubacterium biforme [1275]	0	0	0	0	0	0	0	0	0	0	0	0	0	0	0	0	0	0	0	0	0	0	0	0	0	0	0	0	0	0	0	0	0	0	0	0	0	0	0	0	0	0	0	0	0	0	0	0	0
Eubacterium cylindroides [1276]	0	0	0	0	0	0	0	0	0	0	0	0	0	0	0	0	0	0	0	0	0	0	0	0	0	0	0	0	0	0	0	0	0	0	0	0	0	0	0	0	0	0	0	0	0	0	0	0	0
unnamed Erysipelotrichaceae bacterium 3_1_53 [1277]	0	0	0	0	0	0	0	0	0	0.0949167	0	0	0	0.0831834	0	0	0	0	0	0	0	0	0	0	0	0	0	0.0109419	0.236623	0	0	0	0	0	0	0	0	0	0	0	0	0	0	0	0	0	0	0	0.0358833
unnamed Clostridium sp. HGF2 [1278]	0	0	0	0	0	0	0	0	0	0	0	0	0	0	0	0	0	0	0	0	0	0	0	0	0	0	0	0	0	0	0	0	0	0	0	0	0	0	0	0	0	0	0	0	0	0	0	0	0
unnamed Erysipelotrichaceae bacterium 5_2_54FAA [1279]	0	0	0	0	0	0.0106055	0	0	0	0	0	0	0	0.463706	0	0	0	0	0	0	0	0	0	0	0	0	0	0	0.169736	0	0	0	0	0	0	0	0	0	0	0	0	0	0	0	0	0	0	0	0.304448
Eubacterium dolichum [1280]	0	0	0	0	0	0	0	0	0	0	0	0	0	0	0	0	0	0	0	0	0	0	0	0	0	0	0	0	0	0	0	0	0	0	0	0	0	0	0	0	0	0	0	0	0	0	0	0	0
Holdemania filiformis [1281]	0	0	0	0	0	0	0	0	0	0	0	0	0	0	0	0	0	0	0	0	0	0	0	0	0	0	0	0	0	0	0	0	0	0	0	0	0	0	0	0	0	0	0	0	0	0	0	0	0
Turicibacter sanguinis [1297]	0	0	0	0	0	0	0	0	0	0	0	0	0	0	0	0	0	0	0	0	0	0	0	0	0	0	0	0	0	0	0	0	0	0	0	0	0	0	0	0	0	0	0	0	0	0	0	0	0
Gemella morbillorum [1302]	0	0	0	0	0	0	0	0	0	0	0	0	0	0	0	0	0	0	0	0	0	0	0	0	0	0	0	0	0	0	0	0	0	0	0	0	0	0	0	0	0	0	0	0	0	0	0	0	0
Lysinibacillus fusiformis [1353]	0	0	0	0	0	0	0	0	0	0	0	0	0	0	0	0	0	0	0	0	0	0	0	0	0	0	0	0	0	0	0	0	0	0	0	0	0	0	0	0	0	0	0	0	0	0	0	0	0
Granulicatella adiacens [1358]	0	0	0	0	0	0	0	0	0	0	0	0	0	0	0	0	0	0	0	0	0	0	0	0	0	0	0	0	0	0	0	0	0	0	0	0	0	0	0	0	0	0	0	0	0	0	0	0	0
Enterococcus gallinarum [1362]	0	0	0	0	0	0	0	0	0	0	0	0	0	0.191003	0	0	0	0	0	0	0	0	0	0	0	0	0	0	0.133118	0	0	0	0	0	0	0	0	0	0	0	0	0	0	0	0	0	0	0	0.200792
Enterococcus faecalis [1363]	0	0	0	0	0	0	0	0	0	0	0	0	0	0	0	0	0	0	0	0	0	0	0	0	0	0	0	0	0	0	0	0	0	0	0	0	0	0	0	0	0	0	0	0	0	0	0	0	0
Enterococcus faecium [1364]	0	0	0	0	0	0	0	0	0	0	0	0	0	0	0	0	0	0	0	0	0	0	0	0	0	0	0	0	0	0	0	0	0	0	0	0	0	0	0	0	0	0	0	0	0	0	0	0	0
Lactococcus garvieae [1368]	0	0	0	0	0	0	0	0	0	0	0	0	0	0	0	0	0	0	0	0	0	0	0	0	0	0	0	0	0	0	0	0	0	0	0	0	0	0	0	0	0	0	0	0	0	0	0	0	0
Lactococcus lactis [1369]	0	0	-0.408309	-0.183761	-0.0690027	-0.00815422	0	-0.0156159	-0.149068	0	0	-0.0918505	-0.210633	-0.801187	-0.0274742	0	-0.0245878	0	-0.0306765	-0.0358401	-0.0467323	-0.264249	-0.202976	0	0	-0.0773108	-0.0723408	-0.112862	-0.148414	-0.209553	-0.178469	0	0	-0.0875214	0	-0.191236	-0.147875	-0.179328	0	-0.137825	-0.13932	-0.010372	-0.0999951	-0.0301836	-0.0346317	-0.12207	0	-0.117551	-0.376166
Lactococcus lactis [1370]	0	0	0	0	0	0	0	0	0	0	0	0	0	-0.194093	0	0	0	0	0	0	0	0	0	0	0	0	0	0	-0.0197949	0	0	0	0	0	0	0	0	0	0	0	0	0	0	0	0	0	0	0	0
Streptococcus mutans [1373]	0	0	0	0	0	0	0	0	0	0	0	0	0	0.234326	0	0	0	0	0	0	0	0	0	0	0.0989158	0	0	0	0.0340977	0	0	0	0	0	0	0	0	0	0.00653978	0	0	0	0	0	0.0835467	0	0	0	0
Streptococcus thermophilus [1375]	0	0	0	0	0	0	0	0	0	0	0	0	0	0	0	0	0	0	0	0	0	0	0	0	0	0	0	0	0	0	0	0	0	0	0	0	0	0	0	0	0	0	0	0	0	0	0	0	0
Streptococcus vestibularis [1376]	0	0	0	0	0	0	0	0	0	0	0	0	0	0	0	0	0	0	0	0	0	0	0	0	0	0	0	0	0	0	0	0	0	0	0	0	0	0	0	0	0	0	0	0	0	0	0	0	0
Streptococcus salivarius [1377]	0.5478	0.42485	0.712567	0.509517	0.431688	0.0598248	0.265906	0.670227	0.361353	0.405771	0.246786	0.651455	0.610117	0.335561	0.455501	0.272928	0.779558	0	0.322641	0.564873	0.379347	0.42651	0.490886	0.513533	0.119764	0.615251	0.472453	0.602869	0.74469	0.495762	0.538941	0.633062	0.16152	0.665296	0.291565	0.571551	0.317577	0.377263	0.382654	0.549646	0.586242	0.315863	0.661244	0.640774	0.192614	0.232227	0.44787	0.456014	0.616003
unnamed Streptococcus sp. C150 [1378]	0	0	0	0	0	0	0	0	0	0	0	0	0	0	0	0	0	0	0	0	0	0	0	0	0	0	0	0	0.0813784	0	0	0	0	0	0	0	0	0	0	0	0	0	0	0	0	0	0	0	0
Streptococcus gallolyticus [1379]	0	0	0	0	0	0	0	0	0	0	0	0	0	0	0	0	0	0	0	0	0	0	0	0	0	0	0	0	0	0	0	0	0	0	0	0	0	0	0	0	0	0	0	0	0	0	0	0	0
Streptococcus infantarius [1380]	0	0	0.00583216	0	0	0	0	0	0	0	0	0	0	0.231192	0	0	0	0	0	0	0.0291697	0	0	0	0	0	0	0	0	0	0	0	0	0	0	0	0	0	0	0.0709122	0	0	0	0	0	0	0	0	0
Streptococcus equinus [1381]	0	0	0	0	0	0	0	0	0	0	0	0	0	0	0	0	0	0	0	0	0	0	0	0	0	0	0	0	0	0	0	0	0	0	0	0	0	0	0	0	0	0	0	0	0	0	0	0	0
Streptococcus agalactiae [1388]	0	0	0	0	0	0	0	0	0	0	0	0	0	0	0	0	0	0	0	0	0	0	0	0	0	0	0	0	0	0	0	0	0	0	0	0	0	0	0	0	0	0	0	0	0	0	0	0	0
Streptococcus anginosus [1393]	0	0	0	0	0	0	0	0	0	0	0	0	0	0	0	0	0	0	0	0	0	0	0	0	0	0	0	0	0.222197	0	0	0	0	0	0	0	0	0	0	0	0	0	0	0	0	0	0	0	0
Streptococcus anginosus [1394]	0	0	0	0	0	0	0	0	0	0	0	0	0	0	0	0	0	0	0	0	0	0	0	0	0	0	0	0	0	0	0	0	0	0	0	0	0	0	0	0	0	0	0	0	0	0	0	0	0
Streptococcus constellatus [1395]	0	0	-0.0121485	0	0	0	0	0	0	0	0	0	0	0	0	0	-0.0061145	0	0	0	0	0	0	0	0	0	0	0	0	0	0	0	0	0	0	0	0	0	0	0	0	0	0	0	0	0	0	0	0
Streptococcus gordonii [1398]	0	0	0	0	0	0	0	0	0	0	0	0	0	0	0	0	0	0	0	0	0	0	0	0	0	0	0	0	0	0	0	0	0	0	0	0	0	0	0	0	0	0	0	0	0	0	0	0	0
Streptococcus oralis [1410]	0	0	0	0	0	0	0	0	0	0	0	0	0	0	0	0	0	0	0	0	0	0	0	0	0	0	0	0	0	0	0	0	0	0	0	0	0	0	0	0	0	0	0	0	0	0	0	0	0
Streptococcus infantis [1415]	0	0	0	0	0	0	0	0	0	0	0	0	0	0	0	0	0	0	0	0	0	0	0	0	0.00484141	0	0	0	0.151054	0	0	0	0	0	0	0	0	0	0	0	0	0.121656	0	0	0.138982	0	0	0	0.0102627
Streptococcus australis [1420]	0	0	0	0	0	0	0	0	0	0	0	0	0	0	0	0	0	0	0	0	0	0	0	0	0	0	0	0	0	0	0	0	0	0	0	0	0	0	0	0	0	0	0	0	0	0	0	0	0
Streptococcus parasanguinis [1421]	0	0	0	0	0	0	0	0	0	0	0	0	0	0.280328	0	0	0	0	0	0	0	0	0	0	0	0	0	0	0	0	0	0	0	0	0	0	0	0	0	0	0	0	0	0	0	0	0	0	0
Leuconostoc mesenteroides [1430]	0	0	0	0	0	0	0	0	0	0	0	0	0	0	0	0	0	0	0	0	0	0	0	0	0	0	0	0	0	0	0	0	0	0	0	0	0	0	0	0	0	0	0	0	0	0	0	0	0
Leuconostoc citreum [1431]	0	0	0	0	0	0	0	0	0	0	0	0	0	0.481739	0	0	0	0	0	0	0	0	0	0	0	0	0	0	0.144514	0	0	0	0	0	0	0	0	0	0	0	0	0	0	0	0	0	0	0	0.148748
Lactobacillus delbrueckii [1438]	0	0	0	0	0	0	0	0	0	0	0	0	0	0	0	0	0	0	0	0	0	0	0	0	0	0	0	0	0	0	0	0	0	0	0	0	0	0	0	0	0	0	0	0	0	0	0	0	0
Lactobacillus johnsonii [1442]	0	0	0	0	0	0	0	0	0	0	0	0	0	0	0	0	0	0	0	0	0	0	0	0	0	0	0	0	0	0	0	0	0	0	0	0	0	0	0	0	0	0	0	0	0	0	0	0	0
Lactobacillus gasseri [1443]	0	0	0	0	0	0	0	0	0	0	0	0	0	0	0	0	0	0	0	0	0	0	0	0	0	0	0	0	0	0	0	0	0	0	0	0	0	0	0	0	0	0	0	0	0	0	0	0	-0.135468
Lactobacillus crispatus [1444]	0	0	0	0	0	0	0	0	0	0	0	0	0	0	0	0	0	0	0	0	0	0	0	0	0	0	0	0	0	0	0	0	0	0	0	0	0	0	0	0	0	0	0	0	0	0	0	0	0
Lactobacillus acidophilus [1445]	0	0	0	0	0	0	0	0	0	0	0	0	0	0	0	0	0	0	0	0	0	0	0	0	0	0	0	0	0	0	0	0	0	0	0	0	0	0	0	0	0	0	0	0	0	0	0	0	0
Lactobacillus casei [1452]	0	0	0	0	0	0	0	0	0	0	0	0	0	0	0	0	0	0	0	0	0	0	0	0	0	0	0	0	0	0	0	0	0	0	0	0	0	0	0	0	0	0	0	0	0	0	0	0	0
Lactobacillus fermentum [1454]	0	0	0	0	0	0	0	0	0	0	0	0	0	0	0	0	0	0	0	0	0	0	0	0	0	0	0	0	0	0	0	0	0	0	0	0	0	0	0	0	0	0	0	0	0	0	0	0	0
Lactobacillus reuteri [1457]	0	0	0	0	0	0	0	0	0	0	0	0	0	-0.365654	0	0	0	0	0	0	0	0	0	0	0	0	0	0	0	0	0	0	0	0	0	0	0	0	0	0	0	0	0	0	0	0	0	0	0
Lactobacillus vaginalis [1458]	0	0	0	0	0	0	0	0	0	0	0	0	0	0	0	0	0	0	0	0	0	0	0	0	0	0	0	0	0	0	0	0	0	0	0	0	0	0	0	0	0	0	0	0	0	0	0	0	0
Lactobacillus sakei [1464]	0	0	0	0	0	0	0	0	0	0	0	0	0	0	0	0	0	0	0	0	0	0	0	0	0	0	0	0	0	0	0	0	0	0	0	0	0	0	0	0	0	0	0	0	0	0	0	0	0
Lactobacillus ruminis [1466]	0	0	0	0	0.073919	0	0	0.0177044	0	0.0372469	0	0	0	0	0	0	0.0233825	0	0	0	0.0287211	0	0	0	0	0.0240569	0.158058	0	0	0	0	0	0	0	0	0	0	0.0836915	0	0.109053	0.0586758	0.0560381	0	0	0	0	0.116193	0.0791994	0
Lactobacillus salivarius [1467]	-0.164534	-0.0390932	0	0	0	0	0	0	0	0	0	-0.11459	0	-1.0521	0	0	0	0	-0.0407639	-0.128443	0	0	-0.177835	-0.0920036	0	0	0	0	-0.771201	0	-0.0912294	-0.0647513	0	-0.0450335	0	-0.340802	0	-0.065411	0	0	-0.00514708	-0.0640593	0	-0.0770209	0	0	0	0	0
Fusobacterium gonidiaformans [1476]	-0.0280557	0	0	0	0	0	0	-0.0446006	0	-0.0613224	0	-0.02322	-0.00221211	0	0	0	0	0	0	0	-0.019735	0	-0.0154116	0	0	0	0	0	0	0	0	0	0	0	0	0	-0.0249852	-0.00366772	0	0	0	0	0	0	-0.00556833	0	0	-0.0231173	0
unnamed Fusobacterium sp. D12 [1477]	0	0	0	0	0	0	0	0	0	0	0	0	0	0	0	0	0	0	0	0	0	0	0	0	0	0	0	0	0	0	0	0	0	0	0	0	0	0	0	0	0	0	0	0	0	0	0	0	0
Fusobacterium periodonticum [1478]	0	0	0	0	0	0	0	0	0	0	0	0	0	0	0	0	0	0	0	0	0	0	0	0	0	0	0	0	0	0	0	0	0	0	0	0	0	0	0	0	0	0	0	0	0	0	0	0	0
unclassified Fusobacterium [1481]	-0.471443	-0.646433	-0.669753	-0.650165	-0.757784	-0.448917	-0.342047	-0.412523	-0.715735	-0.69197	-0.455493	-0.28466	-0.497197	-0.881317	-0.647203	-0.406157	-0.582652	-0.526875	-0.772478	-0.737981	-0.680429	-0.489302	-0.399644	-0.858948	-0.726512	-0.521325	-0.799856	-0.421182	-0.364566	-0.614459	-0.615151	-0.567394	-0.288488	-0.61766	-0.549461	-0.56015	-0.566153	-0.666754	-0.638054	-0.502174	-0.748283	-0.602963	-0.414013	-0.592385	-0.694216	-0.683055	-0.457563	-0.556343	-0.587376
unclassified Fusobacterium [1482]	-1.62836	-1.3936	-1.62683	-1.24365	-1.36939	-1.56049	-1.1076	-1.64971	-1.28745	-1.62859	-1.08098	-1.80985	-1.46971	-2.89519	-1.54736	-1.14709	-1.40674	-1.08517	-1.3671	-1.21304	-1.38655	-1.73997	-1.63403	-1.28567	-1.25169	-1.6136	-1.40447	-1.37927	-2.39769	-1.38933	-1.44671	-1.62157	-1.22746	-1.08981	-1.04571	-1.50748	-1.3779	-1.78533	-1.31215	-1.31889	-1.4643	-1.63871	-1.80718	-1.18544	-1.23617	-1.54466	-1.53051	-1.77385	-1.54671
Fusobacterium ulcerans [1483]	0	0	0	0	0	0	0	0	0	0	0	0	0	0	0	0	0	0	0	0	0	0	0	0	0	0	0	0	0	0	0	0	0	0	0	0	0	0	0	0	0	0	0	0	0	0	0	0	0
Fusobacterium mortiferum [1485]	0	0	0	0	0	0	0	0	0	0	0	0	0	0	0	0	0	0	0	0	0	0	0	0	0	0	0	0	0	0	0	0	0	0	0	0	0	0	0	0	0	0	0	0	0	0	0	0	0
Peptoniphilus lacrimalis [1492]	0	0	0	0	0	0	0	0	0	0	0	0	0	0	0	0	0	0	0	0	0	0	0	0	0	0	0	0	0	0	0	0	0	0	0	0	0	0	0	0	0	0	0	0	0	0	0	0	0
Peptoniphilus harei [1493]	0	0	0	0	0	0	0	0	0	0	0	0	0	0	0	0	0	0	0	0	0	0	0	0	0	0	0	0	0	0	0	0	0	0	0	0	0	0	0	0	0	0	0	0	0	0	0	0	0
Anaerococcus vaginalis [1498]	0	0	0	0	0	0	0	0	0	0	0	0	0	0	0	0	0	0	0	0	0	0	0	0	0	0	0	0	-0.0205856	0	0	0	0	0	0	0	0	0	0	0	0	0	0	0	0	0	0	0	0
Parvimonas micra [1505]	0	0	0	0	0	0	0	0	0	0	0	0	0	0	0	0	0	0	0	0	0	0	0	0	0	0	0	0	0	0	0	0	0	0	0	0	0	0	0	0	0	0	0	0	0	0	0	0	0
unnamed Parvimonas sp. oral taxon 110 [1506]	0	0	0	0	0	0	0	0	0	0	0	0	0	0	0	0	0	0	0	0	0	0	0	0	0	0	0	0	0	0	0	0	0	0	0	0	0	0	0	0	0	0	0	0	0	0	0	0	0
unnamed Parvimonas sp. oral taxon 393 [1507]	0	0	0	0	0	0	0	0	0	0	0	0	0	0	0	0	0	0	0	0	0	0	0	0	0	0	0	0	0	0	0	0	0	0	0	0	0	0	0	0	0	0	0	0	0	0	0	0	0
Peptostreptococcus stomatis [1530]	-0.862275	-0.49082	-0.607373	-0.336157	-0.567034	-0.277351	-0.313345	-0.459869	-0.601569	-0.389247	-0.367568	-0.765938	-0.641055	-0.564319	-0.710422	-0.265532	-0.372357	-0.0598229	-0.489118	-0.451001	-0.633467	-0.116774	-0.485272	-0.31995	-0.630725	-0.481019	-0.587725	-0.396935	-0.834575	-0.758216	-0.587298	-0.334696	-0.203534	-0.771382	-0.409039	-0.485311	-0.386414	-0.379452	-0.320804	-0.720067	-0.601577	-0.54246	-0.408382	-0.721211	-0.436517	-0.536281	-0.591131	-0.253782	-0.443722
Peptostreptococcus anaerobius [1531]	0	0	0	0	0	0	0	0	0	0	0	0	0	0	0	0	0	0	0	0	0	0	0	0	0	0	0	0	0	0	0	0	0	0	0	0	0	0	0	0	0	0	0	0	0	0	0	0	0
[Clostridium] difficile [1532]	0	0	0	0	0	0	0	0	0	0	0	0	0	0	0	0	0	0	0	0	0	0	0	0	0	0	0	0	0	0	0	0	0	0	0	0	0	0	0	0	0	0	0	0	0	0	0	0	0
[Clostridium] bartlettii [1533]	0	0	0.0407763	0	0	0	0	0.142869	0	0	0	0	0	0	0.0219157	0	0	0	0	0	0	0	0	0	0	0	0.0130477	0	0	0	0	0	0	0	0	0	0	0	0	0.173979	0.0442044	0	0	0	0	0	0.117708	0	0
Clostridium perfringens [1540]	0	0	0	0	0	0	0	0	0	0	0	0	0	0	0	0	0	0	0	0	0	0	0	0	0	0	0	0	0	0	0	0	0	0	0	0	0	0	0	0	0	0	0	0	0	0	0	0	0
Clostridium perfringens [1541]	0	0	0	0	0	0	0	0	0	0	0	0	0	0	0	0	0	0	0	0	0	0	0	0	0	0	0	0	0	0	0	0	0	0	0	0	0	0	0	0	0	0	0	0	0	0	0	0	0
Clostridium butyricum [1543]	0	0	0	0	0	0	0	0	0	0	0	0	0	0	0	0	0	0	0	0	0	0	0	0	0	0	0	0	0	0	0	0	0	0	0	0	0	0	0	0	0	0	0	0	0	0	0	0	0
unnamed Clostridium sp. 7_2_43FAA [1545]	0	0	0	0	0	0	0	0	0	0	0	0	0	0	0	0	0	0	0	0	0	0	0	0	0	0	0	0	0	0	0	0	0	0	0	0	0	0	0	0	0	0	0	0	0	0	0	0	0
Eubacterium siraeum [1564]	0	0	0	0	0	-0.00465651	0	0	0	0	0	0	0	0	0	0	0	0	0	0	0	0	0	-0.0452407	0	0	0	0	0	0	0	0	0	0	0	0	0	0	0	0	0	0	0	0	0	0	0	0	-0.0264295
Ruminococcus champanellensis [1568]	0	0	0	0	0	0	0	0	0	0	0	0	0	0	0	0	0	0	0	0	0	0	0	0	0	0	0	0	0	0	0	0	0	0	0	0	0	0	0	0	0	0	0	0	0	0	0	0	0
Ruminococcus bromii [1569]	0	0	0	0	0	0	0	0	0	0	0	0	0	0	0	0	0	0	0	0	0	0	0	0	0	0	0	0	0	0	0	0	0	0	0	0	0	0	0	0	0	0	0	0	0	0	0	0	0
Anaerotruncus colihominis [1570]	0	0	-0.00590345	0	0	0	0	0	0	0	0	0	0	-0.247494	0	0	0	0	0	0	0	0	0	0	0	0	0	0	0	0	0	0	0	0	0	0	0	0	0	0	0	0	0	-0.0592323	0	0	0	0	0
Clostridium leptum [1573]	0	0	0	0	0	0	0	0	0	0	0	0	0	0.137212	0	0	0	0	0	0	0	0	0	0	0	0	0	0	0	0	0	0	0	0	0	0	0	0	0	0	0	0	0	0	0	0	0	0	0
Faecalibacterium prausnitzii [1574]	0	0	0	0	0	0	0	0	0	0	0	0	0	0	0	0	0	0	0	0	0	0	0	0	0	0	0	0	0	0	0	0	0	0	0	0	0	0	0	0	0	0	0	0	0	0	0	0	0
Faecalibacterium prausnitzii [1575]	0	0	0	0	0	0	0	0	0	0	0	0	0	0	0	0	0	0	0	0	0	0	0	0	0	0	0	0	0	0	0	0	0	0	0	0	0	0	0	0	0	0	0	0	0	0	0	0	0
Faecalibacterium prausnitzii [1576]	0	0	0	0	0	0	0	0	0	0	0	0	0	0	0	0	0	0	0	0	0	0	0	0	0	0	0	0	0	0	0	0	0	0	0	0	0	0	0	0	0	0	0	0	0	0	0	0	0
Faecalibacterium prausnitzii [1577]	0	0	0	0	0	0	0	0	0	0	0	0	0	0	0	0	0	0	0	0	0	0	0	0	0	0	0	0	0	0	0	0	0	0	0	0	0	0	0	0	0	0	0	0	0	0	0	0	0
Pseudoflavonifractor capillosus [1579]	0	0	0	0	0	0	0	0	0	0	0	0	0	-0.000573155	0	0	0	0	0	0	0	-0.0344828	0	0	0	-0.0232822	0	0	0	0	0	0	0	0	0	0	0	0	-0.00444776	0	0	0	0	0	0	0	0	0	0
unnamed Ruminococcaceae bacterium D16 [1580]	0	0	0	0	0	0	0	0	0	0	0	0	0	-0.791349	0	0	0	0	0	0	0	0	0	0	0	0	0	0	0	0	0	0	0	0	0	0	0	0	0	0	0	0	0	0	0	0	0	0	0
Eubacterium limosum [1582]	0	0	0	0	0	0	0	0	0	0	0	0	0	0	0	0	0	0	0	0	0	0	0	0	0	0	0	0	0	0	0	0	0	0	0	0	0	0	0	0	0	0	0	0	0	0	0	0	0
Coprococcus eutactus [1592]	0	0	0	0	0	0	0	0	0	0	0	0	0	0	0	0	0	0	0	0	0.0745599	0	0	0	0	0	0	0	0	0	0	0	0	0	0	0	0	0	0	0	0	0	0.0791847	0	0	0	0	0	0
unnamed Clostridium sp. L2-50 [1593]	0	0	0	0	0	0	0	0	0	0	0	0	0	0	0	0	0	0	0	0	0	0	0	0	0	0	0	0	0	0	0	0	0	0	0	0	0	0	0	0	0	0	0	0	0	0	0	0	0
Coprococcus catus [1594]	0	0	0	0	0	0	0	0	0	0	0	0	0	0	0	0	0	0	0	0	0	0	0	0	0	0	0	0	0	0	0	0	0	0	0	0	0	0	0	0	0	0	0	0	0	0	0	0	0
butyrate-producing bacterium [1595]	0	0	0	0	0	0	0	0	0	0	0	0	0	0	0	0	0	0	0	0	0	0	0	0	0	0	0	0	0	0	0	0	0	0	0	0	0	0	0	0	0	0	0	0	0	0	0	0	0
Anaerostipes caccae [1596]	0	0	0	0	0	0	0	0	0	0	0	0	0	0	0	0	0	0	0	0	0	0	0	0	0	0	0	0	0	0	0	0	0	0	0	0	0	0	0	0	0	0	0	0	0	0	0	0	0
Eubacterium hallii [1597]	0	0	0	0	0	0.0889572	0	0	0	0	0	0.0347022	0.0381586	0	0	0	0	0.0801142	0	0	0	0.0393592	0	0	0	0.072492	0.0215498	0	0	0.058515	0.117066	0	0	0	0	0	0	0.0481136	0.0572594	0.00941834	0	0	0	0	0	0	0	0	0
Clostridium bolteae [1598]	0	0	0	0	0	0	0	0	0	0	0	0	0	0	0	0	0	0	0	0	0	0	0	0	0	0	0	0	0	0	0	0	0	0	0	0	0	0	0	0	0	0	0	0	0	0	0	0	0
unnamed Clostridiales bacterium 1_7_47FAA [1599]	0	0	0	0	0	0	0	0	0	0	0	0	0	0	0	0	0	0	0	0	0	0	0	0	0	0	0	0	0	0	0	0	0	0	0	0	0	0	0	0	0	0	0	0	0	0	0	0	0
Clostridium symbiosum [1600]	-0.147706	-0.583097	-0.449673	-0.184997	-0.311676	-0.122606	-0.241984	-0.303443	-0.320531	-0.302248	-0.340971	-0.348963	-0.361022	-0.502868	-0.272238	-0.109903	-0.252224	-0.331248	-0.171623	-0.20856	-0.149622	-0.401818	-0.410927	-0.529284	-0.389322	-0.124311	-0.347904	-0.260842	-0.330084	-0.406922	-0.418638	-0.582085	-0.0258675	-0.486752	-0.197658	-0.232005	-0.302432	-0.176461	-0.140774	-0.597113	-0.459425	-0.421589	-0.557226	-0.344574	-0.242224	-0.2418	-0.181544	-0.209883	-0.510613
Clostridium saccharolyticum [1601]	0	0	0	0	0	0	0	0	0	0	0	0	0	0	0	0	0	0	0	0	0	0	0	0	0	0	0	0	0	0	0	0	0	0	0	0	0	0	0	0	0	0	0	0	0	0	0	0	0
unnamed butyrate-producing bacterium SS3/4 [1603]	0	0	0.00981045	0	0	0	0	0	0	0	0	0	0	0	0	0	0.133047	0	0	0	0	0	0	0	0	0	0.0532107	0	0	0	0	0	0	0	0	0	0	0	0	0	0	0	0	0	0	0	0	0	0
Dorea formicigenerans [1604]	0.257126	0	0.321495	0.160873	0.183987	0.233023	0.322716	0.0926758	0.0564985	0.261266	0.169761	0.20087	0.142823	0	0.167982	0	0.15229	0.0658248	0.263533	0.163141	0.159063	0	0.328069	0.0935784	0.228245	0.208406	0.255426	0.0558511	0.10774	0.0967804	0.28093	0	0.0420148	0.0427682	0.184578	0.016148	0.216024	0.118379	0.186814	0.338926	0.224088	0.262646	0	0.0780665	0.29642	0.187175	0.132383	0.198559	0.398635
Dorea longicatena [1605]	0	0	0	0	0	0	0	0	0	0	0	0	0	0	0	0	0	0	0	0	0	0	0	0	0	0	0	0	0	0	0	0	0	0	0	0	0	0	0	0	0	0	0	0	0	0	0	0	0
Clostridium scindens [1606]	0	0.0266577	0	0.0654202	0	0	0	0	0	0.024658	0	0	0	1.02852	0	0	0	0	0.027986	0.135252	0.12448	0	0.13439	0	0	0.00845926	0	0.0923427	0	0	0.175527	0	0	0	0	0	0	0	0	0	0	0.133132	0	0	0.0943373	0.0777525	0	0	0.448415
Clostridium hylemonae [1607]	-0.307063	-0.172083	-0.229701	-0.40706	-0.179906	-0.45546	0	-0.28699	-0.379206	-0.222638	-0.0282411	-0.188114	-0.275539	-1.06598	-0.409421	0	-0.365647	0	-0.315964	-0.331061	-0.499224	-0.423063	-0.252958	-0.112913	-0.230153	-0.246859	-0.241103	-0.371544	-0.820746	-0.278455	-0.220874	-0.359617	-0.123085	-0.28706	0	-0.22916	-0.302396	-0.359577	-0.431216	-0.128761	-0.384973	-0.265362	-0.388259	-0.351666	-0.217187	-0.357087	-0.295473	-0.199445	-0.765919
[Ruminococcus] torques [1608]	0	0	0	0	0	0	0	0	0	0	0	0	0	0	0	0	0	0	0	0	0	0	0	0	0	0	0	0	0	0	0	0	0	0	0	0	0	0	0	0	0	0	0	0	0	0	0	0	0
Ruminococcus lactaris [1609]	0	0	0	0	0	0	0	0	0	0	0	0	0	0	0	0	0	0	0	0	0	0	0	0	0	0	0	0	0	0	0	0	0	0	0	0	0	0	0	0	0	0	0	0	0	0	0	0	0
[Ruminococcus] torques [1610]	0	0.0539944	0	0	0	0	0	0	0	0	0	0	0	0.264924	0	0	0	0	0	0	0.113949	0	0.0784505	0	0	0	0	0	0	0	0	0.159981	0	0	0	0	0	0	0	0	0	0	0	0	0	0	0	0	0
[Ruminococcus] gnavus [1611]	0	0	0	0	0	0	0	0	0	0	0	0	0	0	0	0	0	0	0	0	0	0	0	0	0	0	0	0	0	0	0	0	0	0	0	0	0	0	0	0	0	0	0	0	0	0	0	0	0
unnamed Lachnospiraceae bacterium 1_4_56FAA [1612]	0	0	0	0	0	0	0	0	0	0	0	0	0	0	0	0	0	0	0	0	0	0	0	0	0	0	0	0	0	0	0	0.113717	0	0	0	0	0	0	0	0	0	0	0.0108348	0	0	0	0	0	0
unclassified Lachnospiraceae [1614]	0	0	0	0	0	0	0	0	0	0	0	0	0	0	0	0	0	0	0	0	0	0	0	0	0	0	0	0	0	0	0	0	0	0	0	0	0	0	0	0	0	0	0	0	0	0	0	0	0
Coprococcus comes [1616]	0	0	0	0	0	0	0	0	0	0	0	0	0	0	0	0	0	0	0	0	0	0	0	0	0	0	0	0	0	0	0	0	0	0	0	0	0	0	0	0	0	0	0	0	0	0	0	0	0
Blautia hansenii [1617]	0	0	0	0	0	0	0	0	0	0	0	0	0	0	0	0	0	0	0	0	0	0	0	0	0	0	0	0	0	0	0	0	0	0	0	0	0	0	0	0	0	0	0	0	0	0	0	0	0
[Ruminococcus] obeum [1618]	0	0	0	0	0	0	0	0	0	0	0	0	0	-0.208333	0	0	0	0	0	0	0	0	0	0	0	0	0	0	0	0	0	0	0	0	0	0	0	0	0	0	0	0	0	0	0	0	0	0	0
[Ruminococcus] obeum [1619]	0	0	0	0	0	0	0	0	0	0	0	0	0	0	0	0	0	0	0	0	0	0	0	0	0	0	0	0	0	0	0	0	0	0	0	0	0	0	0	0	0	0	0	0	0	0	0	0	0
unnamed Ruminococcus sp. 5_1_39BFAA [1620]	0.690942	0.504065	0.411105	0.365883	0.47131	0.71706	0.144121	0.710899	0.569735	0.441946	0.162404	0.557941	0.651933	0.295446	0.435812	0.245779	0.512615	0.38696	0.524284	0.399459	0.459741	0.361489	0.508351	0.674312	0.458752	0.505877	0.519157	0.590341	0.593838	0.306632	0.406131	0.217172	0.418876	0.278208	0.138113	0.645082	0.697477	0.507868	0.811357	0.319724	0.316257	0.559724	0.41248	0.383688	0.703122	0.677983	0.308745	0.615619	0.474017
unnamed Ruminococcus sp. SR1/5 [1621]	0	0	0	0	0	0	0	0	0	0	0	0	0	0	0	0	0	0	0	0	0	0	0	0	0	0	0	0	0	0	0	0	0	0	0	0	0	0	0	0	0	0	0	0	0	0	0	0	0
Blautia hydrogenotrophica [1622]	0	0	0	0	0	0	0	0	0	0	0	0	0	0	0	0	0	0	0	0	0	0	0	0	0	0	0	0	0	0	0	0	0	0	0	0	0	0	0	0	0	0	0	0	0	0	0	0	0
unnamed Lachnospiraceae bacterium 3_1_57FAA_CT1 [1624]	0	0	0	0	0	0	0	0	0	0	0	0	0	0	0	0	0	0	0	0	0	0	0	0	0	0	0	0	0	0	0	0	0	0	0	0	0	0	0	0	0	0	0	0	0	0	0	0	0.161135
[Bacteroides] pectinophilus [1626]	0	0	0	0	0	0	0	0	0	0	0	0	0	0	0	0	0	0	0	0	0	0	0	0	0	0	0	0	0	0	0	0	0	0	0	0	0	0	0	0	0	0	0	0	0	0	0	0	0
Eubacterium eligens [1627]	0	0.0228449	0.131076	0.0640718	0	0	0	0.120253	0.139164	0.15531	0	0.074533	0	0	0	0	0.203397	0	0	0.102928	0	0	0.049941	0	0.207472	0	0.0178166	0	0.266227	0.21276	0.115504	0.109752	0	0	0	0.0216942	0.0565992	0	0.1079	0	0	0.115068	0	0.0633409	0.0356701	0.254556	0.0126349	0	0.0290955
Butyrivibrio crossotus [1628]	0.207609	0	0.118959	0	0.127554	0	0	0.026769	0.0179228	0.0459669	0	0	0.140325	0.170554	0.315908	0.0255303	0.103294	0	0.110563	0	0.21545	0	0	0	0.0699878	0.0824342	0.0473653	0.220921	0.177268	0	0.0271912	0	0	0.0680433	0.0178645	0	0	0.0885567	0.255334	0.0190146	0	0.0141649	0.165932	0.175527	0.0815819	0	0	0.0993072	0
Eubacterium ventriosum [1629]	0.0982788	0	0	0.0544763	0	0	0.0939783	0.0116756	0	0	0	0.0881876	0.0555516	0.612661	0	0	0.0690385	0	0	0	0	0	0	0.0880957	0	0	0	0.0995614	0	0.201447	0	0	0.120138	0	0	0.150513	0	0	0.00265321	0	0	0.0927908	0	0	0.0778797	0	0.185141	0	0
Eubacterium rectale [1630]	0.122672	0.0860056	0	0.11261	0.194845	0.322784	0	0.0442748	0.176545	0.228483	0.0912988	0.137067	0.226877	0	0.0377081	0.0143277	0.0468852	0.266515	0.147334	0	0.196347	0.349597	0	0	0.0694529	0.19486	0.130099	0	0.0666259	0.0582893	0	0	0.0999659	0.119868	0.0414869	0	0.242513	0.238233	0.105562	0.129311	0.189901	0.0650629	0	0.117121	0.191081	0.0845456	0.23594	0.0895739	0.154703
Roseburia intestinalis [1631]	0.0702369	0.169732	0	0.229785	0	0.302618	0	0.0593854	0.0487554	0	0.069786	0.0356619	0.0856188	0	0.123774	0	0.0412775	0.0439335	0.19015	0.0959371	0.132795	0.0484111	0.0227816	0.0280427	0	0.0680603	0.0727059	0.262539	0.260346	0.159917	0.174774	0.0712215	0.187552	0.110286	0	0.115822	0.0956266	0	0	0.0662296	0	0.0273147	0.145782	0	0.0988824	0.0248417	0.0940652	0.00154392	0.690337
Roseburia inulinivorans [1632]	0	0	0	0	0	0	0	0	0	0	0	0	0	0	0	0	0	0	0	0	0	0	0	0	0	0	0	0	0	0	0	0	0	0	0	0	0	0	0	0	0	0	0	0	0	0	0	0	0
Roseburia hominis [1633]	0	0	0	0	0	0	0	0	0	0	0	0	0	0	0	0	0	0	0	0	0	0	0	0	0	0	0	0	0	0	0	0	0	0	0	0	0	0	0	0	0	0	0	0	0	0	0	0	0
Pyramidobacter piscolens [1641]	0	0	0	0	0	0	0	0	0	0	0	0	0	0	0	0	0	0	0	0	0	0	0	0	0	0	0	0	0	0	0	0	0	0	0	0	0	0	0	0	0	0	0	0	0	0	0	0	0
Mitsuokella multacida [1653]	0	-0.101461	0	0	0	0	0	0	0	0	0	0	0	0	0	0	0	0	0	0	0	0	0	0	0	0	0	0	0	0	0	0	0	0	0	0	0	0	0	0	0	0	0	0	0	0	0	0	-0.0167226
Acidaminococcus intestini [1657]	0	0	0	0	0	0	0	0	0	0	0	0	0	0	0	0	0	-0.015162	0	0	0	0	0	0	0	0	0	-0.089764	0	0	0	0	0	0	0	0	0	0	0	0	0	0	-0.062734	0	0	0	-0.00863503	0	0
Acidaminococcus fermentans [1658]	0	0	0	0	0	0	0	0	0	0	0	0	0	0	0	0	0	0	0	0	0	0	0	0	0	0	0	0	0	0	0	0	0	0	0	0	0	0	0	0	0	0	0	0	0	0	0	0	0
Phascolarctobacterium succinatutens [1659]	0.288494	0.357268	0.182558	0.343671	0.123009	0.0683815	0	0.161454	0.246474	0.269141	0	0.175659	0.0794809	0.733212	0.0743961	0.041204	0.116665	0.17127	0.269783	0.183786	0.146197	0.358585	0.0799571	0.352293	0.240925	0.199253	0.235901	0.018905	0.532877	0.258225	0.271931	0.170953	0	0.207546	0	0.165441	0.270635	0.165729	0.308313	0.317513	0.195088	0.221238	0.284701	0.239061	0.155236	0.280658	0.361584	0.206058	0.37828
Campylobacter curvus [1723]	0	0	0	0	0	0	0	0	0	0	0	0	0	0	0	0	0	0	0	0	0	0	0	0	0	0	0	0	0	0	0	0	0	0	0	0	0	0	0	0	0	0	0	0	0	0	0	0	0
Pseudomonas aeruginosa [236]	0	0	0	0	0	0	0	0	0	0	0	0	0	0	0	0	0	0	0	0	0	0	0	0	0	0	0	0	0.10532	0	0	0	0	0	0	0	0	0	0	0	0	0	0	0	0	0	0	0	0
Haemophilus parainfluenzae [326]	0	0	0	0	0	0	0	0	0	0	0	0	0	0	0	0	0	0	0	0	0	0	0	0	0	0	0	0	0	0	0	0	0	0	0	0	0	0	0	0	0	0	0	0	0	0	0	0	0
unnamed Enterobacteriaceae bacterium 9_2_54FAA [374]	0	0	0	0	0	0	0	0	0	0	0	0	0	0	0	0	0	0	0	0	0	0	0	0	0	-0.000160923	0	0	0	0	0	0	0	0	0	0	0	0	0	0	0	0	0	0	0	0	0	0	0
Enterobacter hormaechei/cloacae [384]	0	0	0	0	0	0	0	0	0	0	0	0	0	0	0	0	0	0	0	0	0	0	0	0	0	0	0	0	0	0	0	0	0	0	0	0	0	0	0	0	0	0	0	0	0	0	0	0	0
Enterobacter cloacae [386]	0	0	0	0	0	0	0	0	0	0	0	0	0	0	0	0	0	0	0	0	0	0	0	0	0	0	0	0	-0.19439	0	0	0	0	0	0	0	0	0	0	0	0	0	0	0	0	0	0	0	-0.0660981
Escherichia coli [390]	0	0	0	0	0	0	0	0	0	0	0	0	0	0	0	0	0	0	0	0	0	0	0	0	0	0	0	0	0	0	0	0	0	0	0	0	0	0	0	0	0	0	0	0	0	0	0	0	0
Escherichia albertii [391]	0	0	0	0	0	0	0	0	0	0	0	0	0	0	0	0	0	0	0	0	0	0	0	0	0	0	0	0	0	0	0	0	0	0	0	0	0	0	0	0	0	0	0	0	0	0	0	0	0
unnamed Citrobacter sp. 30_2 [392]	0	0	0	0	0	0	0	0	0	0	0	0	0	0	0	0	0	0	0	0	0	0	0	0	0	0	0	0	0	0	0	0	0	0	0	0	0	0	0	0	0	0	0	0	0	0	0	0	0
Citrobacter youngae [393]	0	0	0	0	0	0	0	0	0	0	0	0	0	0	0	0	0	0	0	0	0	0	0	0	0	0	0	0	0	0	0	0	0	0	0	0	0	0	0	0	0	0	0	0	0	0	0	0	0
Klebsiella variicola/pneumoniae [399]	0	0	0	0	0	0	0	0	0	0	0	0	0	0	0	0	0	0	0	0	0	0	0	0	0	0	0	0	0	0	0	0	0	0	0	0	0	0	0	0	0	0	0	0	0	0	0	0	0
Enterobacter aerogenes [400]	0	0	0	0	0	0	0	0	0	0	0	0	0	0	0	0	0	0	0	0	0	0	0	0	0	0	0	0	0	0	0	0	0	0	0	0	0	0	0	0	0	0	0	0	0	0	0	0	0
Klebsiella oxytoca [401]	0	0	0	0	0	0	0	0	0	0	0	0	0	0	0	0	0	0	0	0	0	0	0	0	0	0	0	0	0	0	0	0	0	0	0	0	0	0	0	0	0	0	0	0	0	0	0	0	0
Succinatimonas hippei [425]	0	0	0	0	0	0	0	0	0	0	0	0	0	0	0	0	0	0	0	0	0	0	0	0	0	0	0	0	0	0	0	0	0	0	0	0	0	0	0	0	0	0	0	0	0	0	0	0	0
Parasutterella excrementihominis [468]	0	0	0	0	0	0	0	0	0	0	0	0	0	0	0	0	0	0	0	0	0	0	0	0	0	0	0	0	0	0	0	0	0	0	0	0	0	0	0	0	0	0	0	0	0	0	0	0	0
Sutterella wadsworthensis [469]	0	0	0	0	0	0	0	0	0	0	0	0	0	0	0.0483396	0	0	0	0	0	0	0	0	0	0	0	0	0	0	0	0	0	0	0	0	0	0	0	0	0	0	0	0	0	0	0	0	0	0
Oxalobacter formigenes [471]	0	0	0	0	0	0	0	0	0	0	0	0	0	0	0	0	0	0	0	0	0	0	0	0	0	0	0	0	0	0	0	0	0	0	0	0	0	0	0	0	0	0	0	0	0	0	0	0	0
Desulfovibrio piger [751]	0	0	0	0	0	0	0	-0.0480525	0	0	0	0	0	0	0	0	0	0	0	0	0	0	0	0	-0.00736069	-0.0637459	0	0	0	0	0	0	0	0	0	0	0	0	0	0	0	0	0	-0.00566749	0	0	0	0	-0.112524
unnamed Desulfovibrio sp. 3_1_syn3 [752]	0	0	0	0	0	0	0	0	0	0	0	0	0	0	0	0	0	0	0	0	0	0	0	0	0	0	0	0	0	0	0	0	0	0	0	0	0	0	0	0	0	0	0	0	0	0	0	0	0
Bilophila wadsworthia [756]	0	0	0	0	0	0	0	0	0	0	0	0	0	0	0	0	0	0	0	0	0	0	0	0	0	0	0	0	0	0	0	0	0	0	0	0	0	0	0	0	0	0	0	0	0	0	0	0	0
Collinsella intestinalis [813]	0	0	0	0	0	0	0	0	0	0	0	0	0	0	0	0	0	0	0	0	0	0	0	0	0	0	0	0	0	0	0	0	0	0	0	0	0	0	0	0	0	0	0	0	0	0	0	0	0
Collinsella aerofaciens [814]	0	0	0	0	0	0	0	0	0	0	0	0	0	0	0	0	0	0	0	0	0	0	0	0	0	0	0	0	0	0	0	0	0	0	0	0	0	0	0	0	0	0	0	0	0	0	0	0	0
Eggerthella lenta [817]	0	0	0	0	0	0	0	0	0	0	0	0	0	0	0	0	0	0	0	0	0	0	0	0	0	0	0	0	0	0	0	0	0	0	0	0	0	0	0	0	0	0	0	0	0	0	0	0	0
Propionibacterium freudenreichii [825]	0	0	0	0	0	0	0	0	0	0	0	0	0	0	0	0	0	0	0	0	0	0	0	0	0	0	0	0	0	0	0	0	0	0	0	0	0	0	0	0	0	0	0	0	0	0	0	0	0
Actinomyces odontolyticus [878]	0	0	0	0	0	0	0	0	0	0	0	0	0	0	0	0	0	0	0	0	0	0	0	0	0	0	0	0	0	0	0	0	0	0	0	0	0	0	0	0	0	0	0	0	0	0	0	0	0
Methanobrevibacter smithii [92]	0	0	0	0	0	0	0	0	0	0	0	0	0	0	0	0	0	0	0	0	0	0	0	0	0	0	0	0	0	0	0	0	0	0	0	0	0	0	0	0	0	0	0	0	0	0	0	0	0
Methanosphaera stadtmanae [94]	0.24067	0.302769	0.093455	0.313787	0.224754	0.127408	0	0.249319	0.302634	0.19102	0	0.254054	0.175822	0.726646	0.0235624	0.0934881	0.328193	0	0.21864	0.310367	0.209005	0.0989872	0.254123	0.252155	0.0948385	0.338763	0.208919	0.214265	0.642204	0.131868	0.185949	0.242609	0	0.0766323	0.0153649	0.369133	0.291439	0.232567	0.249978	0.30588	0.209129	0.225325	0.169501	0.0404115	0.352733	0.250634	0	0.138329	0.559575
Gardnerella vaginalis [966]	0	0	0	0	0	0	0	0	0	0	0	0	0	0	0	0	0	0	0	0	0	0	0	0	0	0	0	0	0	0	0	0	0	0	0	0	0	0	0	0	0	0	0	0	0	0	0	0	0
Bifidobacterium animalis [967]	0	0	0	0	0	0	0	0	0	0	0	0	0	0.445304	0	0	0	0	0	0.0498008	0	0	0.0280087	0	0	0	0	0	0.108479	0	0	0	0	0	0	0	0	0	0.160584	0	0	0	0	0	0	0	0	0	0
Bifidobacterium bifidum [968]	0	0	0	0	0	0	0	0	0	0	0	0	0	0	0	0	0	0	0	0	0	0	0	0	0	0	0	0	0	0	0	0	0	0	0	0	0	0	0	0	0	0	0	0	0	0	0	0	0
Bifidobacterium breve [969]	0	0	0	0	0	0	0	0	0	0	0	0	0	0	0	0	0	0	0	0	0	0	0	0	0	0	0	0	0	0	0	0	0	0	0	0	0	0	0	0	0	0	0	0	0	0	0	0	0
Bifidobacterium longum [970]	0	0	0	0	0	0	0	0	0	0	0	0	0	0	0	0	0	0	0	0	0	0	0	0	0	0	0	0	0	0	0	0	0	0	0	0	0	0	0	0	0	0	0	0	0	0	0	0	0
Bifidobacterium dentium [971]	0	0	0	0	0	0	0	0	0	0	0	0	0	0	0	0	0	0	0	0	0	0	0	0	0	0	0	0	0	0	0	0	0	0	0	0	0	0	0	0	0	0	0	0	0	0	0	0	0
Bifidobacterium adolescentis [972]	0	0	0	0	0	0	0	0	0	0	0	0	0	0	0	0	0	0	0	0	0	0	0	0	0	0	0	0	0	0	0	0	0	0	0	0	0	0	0	0	0	0	0	0	0	0	0	0	0
Bifidobacterium catenulatum-Bifidobacterium pseudocatenulatum complex [973]	0	0	0	0	0	0	0	0	0	0	0	0	0	0	0	0	0	0	0	0	0	0	0	0	0	0	0	0	0.0569618	0	0	0	0	0.0364345	0	0	0	0	0	0.139538	0	0	0	0	0	0	0	0	0
Bifidobacterium angulatum [974]	0	0	0	0	0.01877	0	0	0.0828502	0	0.0762749	0	0	0	0.55448	0	0	0.0227132	0	0	0	0	0.0559499	0	0	0	0	0	0.0418026	0	0.119771	0.046547	0	0	0	0	0	0	0	0	0	0	0	0	0.0711851	0	0	0.0686174	0	0.375024
FOBT_test_result	-0.713295	-0.81203	-0.718491	-0.730564	-0.81979	-0.985195	-0.548829	-0.696963	-0.706661	-0.644546	-0.514278	-0.695685	-0.77295	-0.882243	-0.744439	-0.584237	-0.808231	-0.676086	-0.791101	-0.749839	-0.732519	-0.812395	-0.755152	-0.625247	-0.840293	-0.78259	-0.66388	-0.791333	-0.889461	-0.776715	-0.607343	-0.76768	-0.680532	-0.625121	-0.706949	-0.7566	-0.799949	-0.707773	-0.622813	-0.989995	-0.70112	-0.56735	-0.81833	-0.740641	-0.790635	-0.692963	-0.993635	-0.754898	-0.961922
Bias	1.51282	1.56495	1.51515	1.58627	1.60294	1.62646	1.6188	1.55315	1.51568	1.63654	1.59286	1.52655	1.64972	1.5822	1.50409	1.61357	1.48893	1.56854	1.59042	1.63651	1.5431	1.5589	1.65113	1.6058	1.61042	1.554	1.54594	1.59695	1.39054	1.55713	1.51546	1.64372	1.58634	1.60312	1.57042	1.56855	1.62534	1.53649	1.60164	1.52718	1.53893	1.58499	1.51921	1.58838	1.6149	1.5486	1.58361	1.61261	1.56058
[truncated: 51 more columns]

## Sheet: Predictions Metagenomic Test
	M_cv_fold1_rep1	M_cv_fold2_rep1	M_cv_fold3_rep1	M_cv_fold4_rep1	M_cv_fold5_rep1	M_cv_fold6_rep1	M_cv_fold7_rep1	M_cv_fold8_rep1	M_cv_fold9_rep1	M_cv_fold10_rep1	M_cv_fold1_rep2	M_cv_fold2_rep2	M_cv_fold3_rep2	M_cv_fold4_rep2	M_cv_fold5_rep2	M_cv_fold6_rep2	M_cv_fold7_rep2	M_cv_fold8_rep2	M_cv_fold9_rep2	M_cv_fold10_rep2	M_cv_fold1_rep3	M_cv_fold2_rep3	M_cv_fold3_rep3	M_cv_fold4_rep3	M_cv_fold5_rep3	M_cv_fold6_rep3	M_cv_fold7_rep3	M_cv_fold8_rep3	M_cv_fold9_rep3	M_cv_fold10_rep3	M_cv_fold1_rep4	M_cv_fold2_rep4	M_cv_fold3_rep4	M_cv_fold4_rep4	M_cv_fold5_rep4	M_cv_fold6_rep4	M_cv_fold7_rep4	M_cv_fold8_rep4	M_cv_fold9_rep4	M_cv_fold10_rep4	M_cv_fold1_rep5	M_cv_fold2_rep5	M_cv_fold3_rep5	M_cv_fold4_rep5	M_cv_fold5_rep5	M_cv_fold6_rep5	M_cv_fold7_rep5	M_cv_fold8_rep5	M_cv_fold9_rep5
CCIS27304052ST-3-0	NA	NA	NA	NA	0.0429219	NA	NA	NA	NA	NA	NA	NA	NA	NA	NA	NA	NA	NA	NA	0.0769854	NA	NA	NA	NA	NA	0.0690788	NA	NA	NA	NA	NA	NA	NA	NA	NA	NA	NA	0.0649	NA	NA	NA	NA	NA	NA	NA	NA	NA	NA	0.0414969
CCIS15794887ST-4-0	NA	NA	NA	0.0877155	NA	NA	NA	NA	NA	NA	NA	NA	NA	NA	NA	NA	NA	NA	NA	0.0979086	NA	NA	NA	NA	NA	NA	NA	0.0625938	NA	NA	NA	NA	NA	NA	NA	NA	NA	0.0710433	NA	NA	NA	NA	NA	0.0597209	NA	NA	NA	NA	NA
CCIS74726977ST-3-0	NA	NA	NA	NA	NA	NA	NA	NA	0.229731	NA	NA	NA	NA	NA	0.251484	NA	NA	NA	NA	NA	NA	0.250037	NA	NA	NA	NA	NA	NA	NA	NA	NA	NA	NA	NA	NA	NA	NA	0.238893	NA	NA	NA	0.142027	NA	NA	NA	NA	NA	NA	NA
CCIS16561622ST-4-0	NA	NA	NA	NA	NA	NA	0.0813235	NA	NA	NA	NA	NA	NA	NA	NA	0.0820196	NA	NA	NA	NA	NA	0.114462	NA	NA	NA	NA	NA	NA	NA	NA	NA	NA	NA	NA	NA	0.044422	NA	NA	NA	NA	NA	NA	NA	NA	NA	NA	NA	NA	0.115903
CCIS79210440ST-3-0	0.0403484	NA	NA	NA	NA	NA	NA	NA	NA	NA	NA	NA	NA	NA	0.0772194	NA	NA	NA	NA	NA	NA	NA	NA	NA	NA	NA	NA	0.0799256	NA	NA	NA	NA	0.0822521	NA	NA	NA	NA	NA	NA	NA	NA	NA	NA	NA	NA	NA	NA	0.0667432	NA
CCIS82507866ST-3-0	NA	NA	NA	NA	NA	NA	NA	0.0608754	NA	NA	0.085977	NA	NA	NA	NA	NA	NA	NA	NA	NA	NA	NA	0.0405433	NA	NA	NA	NA	NA	NA	NA	NA	NA	NA	NA	0.0822945	NA	NA	NA	NA	NA	NA	NA	NA	NA	NA	NA	NA	0.0863279	NA
CCIS98482370ST-3-0	0.0694558	NA	NA	NA	NA	NA	NA	NA	NA	NA	NA	NA	0.0781844	NA	NA	NA	NA	NA	NA	NA	NA	NA	NA	0.0567602	NA	NA	NA	NA	NA	NA	NA	NA	NA	NA	NA	NA	NA	NA	NA	0.103186	NA	NA	0.0446006	NA	NA	NA	NA	NA	NA
CCIS00281083ST-3-0	NA	NA	NA	NA	NA	NA	NA	NA	NA	0.0534176	NA	NA	NA	NA	0.0600428	NA	NA	NA	NA	NA	NA	NA	0.0402007	NA	NA	NA	NA	NA	NA	NA	NA	NA	NA	NA	0.0801995	NA	NA	NA	NA	NA	NA	NA	NA	NA	NA	NA	NA	0.0559414	NA
CCIS32452666ST-4-0	0.0449088	NA	NA	NA	NA	NA	NA	NA	NA	NA	NA	0.0942004	NA	NA	NA	NA	NA	NA	NA	NA	NA	NA	NA	0.0614228	NA	NA	NA	NA	NA	NA	NA	NA	NA	NA	NA	0.082515	NA	NA	NA	NA	0.114055	NA	NA	NA	NA	NA	NA	NA	NA
CCIS94417875ST-3-0	NA	NA	NA	NA	NA	NA	NA	0.112175	NA	NA	NA	NA	NA	NA	NA	NA	NA	0.158909	NA	NA	NA	NA	NA	NA	NA	NA	0.165815	NA	NA	NA	NA	NA	NA	NA	NA	NA	NA	NA	NA	0.112317	NA	NA	NA	NA	0.160991	NA	NA	NA	NA
CCIS51667829ST-4-0	NA	NA	NA	NA	NA	NA	NA	NA	NA	0.0258082	NA	NA	NA	NA	NA	NA	NA	NA	0.0241843	NA	NA	NA	0.0205815	NA	NA	NA	NA	NA	NA	NA	NA	NA	NA	NA	NA	NA	NA	NA	0.0253459	NA	NA	0.0210168	NA	NA	NA	NA	NA	NA	NA
CCIS27927933ST-4-0	NA	NA	NA	NA	NA	NA	0.0756252	NA	NA	NA	NA	NA	NA	NA	NA	NA	0.14474	NA	NA	NA	0.128536	NA	NA	NA	NA	NA	NA	NA	NA	NA	NA	NA	NA	NA	NA	NA	NA	NA	0.0904337	NA	NA	NA	NA	NA	NA	0.104158	NA	NA	NA
CCIS45571137ST-3-0	NA	NA	NA	NA	NA	2.10203e-06	NA	NA	NA	NA	NA	NA	NA	NA	NA	NA	NA	NA	NA	0.0937672	NA	NA	NA	0.0611442	NA	NA	NA	NA	NA	NA	NA	NA	NA	NA	NA	NA	0.0553021	NA	NA	NA	NA	NA	NA	NA	0.0493959	NA	NA	NA	NA
CCIS81139242ST-4-0	NA	NA	NA	0.0522693	NA	NA	NA	NA	NA	NA	NA	NA	NA	NA	NA	NA	NA	NA	0.0979184	NA	0.0854012	NA	NA	NA	NA	NA	NA	NA	NA	NA	NA	NA	NA	NA	NA	NA	0.0745889	NA	NA	NA	NA	NA	NA	NA	NA	NA	NA	0.0730892	NA
CCIS21126322ST-4-0	NA	NA	0.0651182	NA	NA	NA	NA	NA	NA	NA	NA	0.0597217	NA	NA	NA	NA	NA	NA	NA	NA	NA	0.0989096	NA	NA	NA	NA	NA	NA	NA	NA	0.0845638	NA	NA	NA	NA	NA	NA	NA	NA	NA	NA	NA	NA	NA	NA	NA	0.0670621	NA	NA
CCIS17669415ST-4-0	NA	NA	NA	NA	NA	NA	NA	0.104925	NA	NA	NA	NA	0.225979	NA	NA	NA	NA	NA	NA	NA	NA	NA	NA	NA	NA	NA	NA	0.197065	NA	NA	NA	NA	NA	NA	NA	NA	NA	NA	NA	0.322025	NA	NA	NA	NA	NA	NA	0.22749	NA	NA
CCIS44676181ST-4-0	NA	NA	NA	NA	0.0385469	NA	NA	NA	NA	NA	NA	NA	NA	NA	NA	NA	NA	NA	NA	0.0564437	NA	NA	NA	0.061883	NA	NA	NA	NA	NA	NA	NA	NA	NA	NA	0.0636058	NA	NA	NA	NA	NA	NA	NA	NA	NA	NA	NA	0.0349953	NA	NA
CCIS29210128ST-4-0	NA	NA	NA	NA	NA	NA	NA	NA	NA	0.113884	NA	NA	0.120627	NA	NA	NA	NA	NA	NA	NA	NA	NA	NA	NA	NA	0.192424	NA	NA	NA	NA	NA	NA	NA	0.131628	NA	NA	NA	NA	NA	NA	NA	NA	NA	NA	NA	NA	NA	NA	NA
CCIS48725289ST-4-0	NA	NA	NA	NA	NA	NA	0.159598	NA	NA	NA	0.160045	NA	NA	NA	NA	NA	NA	NA	NA	NA	NA	NA	NA	NA	NA	NA	0.191562	NA	NA	NA	NA	NA	0.14604	NA	NA	NA	NA	NA	NA	NA	NA	0.147754	NA	NA	NA	NA	NA	NA	NA
CCIS64785924ST-20-0	NA	0.0451821	NA	NA	NA	NA	NA	NA	NA	NA	NA	NA	0.0165495	NA	NA	NA	NA	NA	NA	NA	NA	NA	NA	NA	NA	NA	0.0410832	NA	NA	NA	NA	NA	NA	0.0352234	NA	NA	NA	NA	NA	NA	NA	NA	NA	NA	NA	NA	NA	0.0248087	NA
CCIS03473770ST-4-0	NA	0.136803	NA	NA	NA	NA	NA	NA	NA	NA	NA	NA	NA	NA	0.103859	NA	NA	NA	NA	NA	0.0704519	NA	NA	NA	NA	NA	NA	NA	NA	NA	NA	0.11919	NA	NA	NA	NA	NA	NA	NA	NA	NA	NA	NA	NA	NA	0.169882	NA	NA	NA
CCIS10706551ST-3-0	NA	NA	NA	NA	NA	NA	NA	NA	0.0459813	NA	NA	NA	NA	NA	NA	NA	0.048876	NA	NA	NA	NA	NA	NA	NA	NA	NA	NA	0.0570689	NA	NA	0.0485588	NA	NA	NA	NA	NA	NA	NA	NA	NA	NA	NA	NA	NA	NA	NA	NA	NA	0.0273417
CCIS64773582ST-4-0	NA	NA	NA	NA	NA	NA	0.164165	NA	NA	NA	0.112929	NA	NA	NA	NA	NA	NA	NA	NA	NA	NA	NA	NA	NA	NA	NA	NA	0.0515349	NA	NA	NA	NA	NA	0.0817941	NA	NA	NA	NA	NA	NA	NA	NA	NA	NA	NA	NA	NA	NA	NA
CCIS06260551ST-3-0	NA	NA	NA	NA	NA	0.914414	NA	NA	NA	NA	NA	0.622736	NA	NA	NA	NA	NA	NA	NA	NA	NA	0.698751	NA	NA	NA	NA	NA	NA	NA	NA	NA	NA	0.297752	NA	NA	NA	NA	NA	NA	NA	NA	NA	NA	NA	0.664261	NA	NA	NA	NA
CCIS40244499ST-3-0	NA	NA	NA	0.895848	NA	NA	NA	NA	NA	NA	NA	NA	NA	NA	NA	0.501201	NA	NA	NA	NA	NA	0.603657	NA	NA	NA	NA	NA	NA	NA	NA	NA	NA	NA	NA	NA	NA	0.695197	NA	NA	NA	NA	NA	NA	NA	NA	NA	0.603857	NA	NA
CCIS85214191ST-3-0	NA	NA	NA	NA	0.36068	NA	NA	NA	NA	NA	NA	NA	NA	NA	NA	NA	NA	NA	0.369335	NA	0.491586	NA	NA	NA	NA	NA	NA	NA	NA	NA	NA	NA	NA	0.165229	NA	NA	NA	NA	NA	NA	0.236098	NA	NA	NA	NA	NA	NA	NA	NA
CCIS08668806ST-3-0	NA	0.193631	NA	NA	NA	NA	NA	NA	NA	NA	NA	NA	NA	NA	NA	NA	NA	0.187623	NA	NA	NA	NA	NA	0.228086	NA	NA	NA	NA	NA	NA	NA	NA	NA	NA	NA	NA	0.139096	NA	NA	NA	NA	0.18494	NA	NA	NA	NA	NA	NA	NA
CCIS50369211ST-20-0	NA	NA	NA	0.0442217	NA	NA	NA	NA	NA	NA	NA	NA	NA	NA	NA	NA	0.0667149	NA	NA	NA	NA	NA	NA	NA	NA	NA	NA	NA	0.0280276	NA	NA	NA	NA	NA	NA	NA	0.0400238	NA	NA	NA	NA	NA	NA	0.053823	NA	NA	NA	NA	NA
CCIS87167916ST-4-0	NA	NA	NA	NA	NA	NA	NA	NA	NA	0.496513	0.197005	NA	NA	NA	NA	NA	NA	NA	NA	NA	NA	NA	NA	NA	NA	0.220686	NA	NA	NA	NA	NA	NA	NA	0.239051	NA	NA	NA	NA	NA	NA	NA	NA	NA	NA	NA	0.207104	NA	NA	NA
CCIS94496512ST-4-0	NA	NA	NA	NA	NA	NA	NA	NA	0.0387025	NA	NA	NA	NA	0.0366138	NA	NA	NA	NA	NA	NA	NA	NA	NA	NA	0.0505653	NA	NA	NA	NA	NA	NA	NA	NA	NA	NA	NA	NA	NA	NA	0.0224137	0.0495292	NA	NA	NA	NA	NA	NA	NA	NA
CCIS58234805ST-4-0	NA	NA	NA	NA	NA	NA	NA	NA	NA	0.995849	0.959611	NA	NA	NA	NA	NA	NA	NA	NA	NA	NA	NA	NA	NA	NA	NA	NA	NA	0.999992	NA	NA	NA	NA	NA	NA	NA	NA	NA	NA	0.99751	NA	NA	NA	NA	NA	NA	NA	NA	NA
CCIS91228662ST-4-0	NA	NA	0.360621	NA	NA	NA	NA	NA	NA	NA	NA	NA	NA	NA	NA	NA	0.393403	NA	NA	NA	NA	NA	NA	NA	NA	NA	NA	NA	NA	0.234061	NA	0.162157	NA	NA	NA	NA	NA	NA	NA	NA	NA	NA	NA	NA	NA	0.209641	NA	NA	NA
CCIS71301801ST-4-0	NA	NA	NA	NA	NA	NA	NA	NA	0.828929	NA	NA	NA	NA	NA	NA	NA	NA	0.546497	NA	NA	NA	NA	NA	0.759688	NA	NA	NA	NA	NA	NA	NA	NA	NA	NA	NA	NA	0.734019	NA	NA	NA	0.734658	NA	NA	NA	NA	NA	NA	NA	NA
CCIS24898163ST-4-0	NA	NA	NA	NA	NA	NA	NA	0.617138	NA	NA	NA	NA	NA	NA	NA	NA	0.576416	NA	NA	NA	NA	NA	NA	NA	NA	0.278229	NA	NA	NA	NA	NA	NA	NA	NA	NA	NA	NA	NA	0.503626	NA	NA	NA	NA	0.538044	NA	NA	NA	NA	NA
CCIS53355328ST-4-0	NA	0.500149	NA	NA	NA	NA	NA	NA	NA	NA	NA	NA	NA	0.868293	NA	NA	NA	NA	NA	NA	NA	NA	NA	NA	NA	0.350434	NA	NA	NA	NA	NA	NA	NA	NA	NA	NA	NA	NA	NA	0.553116	NA	NA	NA	0.457745	NA	NA	NA	NA	NA
CCIS41222843ST-4-0	0.0390744	NA	NA	NA	NA	NA	NA	NA	NA	NA	NA	NA	0.0346537	NA	NA	NA	NA	NA	NA	NA	0.0445415	NA	NA	NA	NA	NA	NA	NA	NA	NA	NA	NA	NA	NA	0.0694598	NA	NA	NA	NA	NA	NA	NA	0.0825782	NA	NA	NA	NA	NA	NA
CCIS81887263ST-4-0	NA	NA	0.623608	NA	NA	NA	NA	NA	NA	NA	NA	NA	0.609801	NA	NA	NA	NA	NA	NA	NA	NA	NA	NA	NA	NA	NA	0.392407	NA	NA	NA	0.642795	NA	NA	NA	NA	NA	NA	NA	NA	NA	NA	NA	NA	NA	NA	NA	0.701033	NA	NA
CCIS29688262ST-20-0	NA	NA	NA	NA	NA	NA	0.0628314	NA	NA	NA	NA	NA	0.0291636	NA	NA	NA	NA	NA	NA	NA	NA	NA	NA	NA	NA	NA	NA	NA	NA	0.039453	NA	NA	NA	NA	NA	0.0296057	NA	NA	NA	NA	0.0770017	NA	NA	NA	NA	NA	NA	NA	NA
CCIS87116798ST-4-0	NA	NA	NA	NA	NA	NA	0.47476	NA	NA	NA	NA	0.735657	NA	NA	NA	NA	NA	NA	NA	NA	NA	NA	0.577181	NA	NA	NA	NA	NA	NA	NA	NA	0.484183	NA	NA	NA	NA	NA	NA	NA	NA	NA	NA	NA	NA	NA	NA	NA	NA	0.636306
CCIS87605453ST-4-0	0.0248628	NA	NA	NA	NA	NA	NA	NA	NA	NA	NA	NA	NA	NA	NA	NA	NA	NA	0.0496191	NA	NA	NA	NA	0.0550142	NA	NA	NA	NA	NA	NA	NA	NA	0.0665325	NA	NA	NA	NA	NA	NA	NA	NA	NA	NA	NA	NA	NA	0.0382421	NA	NA
CCIS83870198ST-4-0	NA	NA	NA	NA	NA	NA	NA	NA	0.222607	NA	NA	NA	NA	0.398829	NA	NA	NA	NA	NA	NA	NA	0.304765	NA	NA	NA	NA	NA	NA	NA	NA	NA	NA	NA	0.155159	NA	NA	NA	NA	NA	NA	NA	NA	NA	0.260645	NA	NA	NA	NA	NA
CCIS61287323ST-4-0	NA	NA	0.742669	NA	NA	NA	NA	NA	NA	NA	0.457711	NA	NA	NA	NA	NA	NA	NA	NA	NA	0.862558	NA	NA	NA	NA	NA	NA	NA	NA	NA	NA	NA	NA	NA	NA	NA	NA	NA	0.694621	NA	NA	NA	NA	NA	NA	NA	NA	NA	NA
CCIS11362406ST-4-0	NA	NA	NA	NA	0.0213687	NA	NA	NA	NA	NA	NA	NA	NA	NA	0.050985	NA	NA	NA	NA	NA	NA	NA	NA	NA	NA	NA	NA	NA	NA	0.0376675	NA	NA	0.0916028	NA	NA	NA	NA	NA	NA	NA	NA	NA	NA	NA	NA	0.0939742	NA	NA	NA
CCIS14449628ST-4-0	NA	NA	NA	NA	NA	NA	NA	NA	0.973148	NA	NA	NA	NA	NA	NA	NA	0.959696	NA	NA	NA	NA	NA	NA	NA	NA	NA	NA	NA	NA	0.976508	NA	NA	NA	0.804676	NA	NA	NA	NA	NA	NA	NA	NA	NA	NA	NA	NA	NA	0.953067	NA
CCIS21278152ST-4-0	NA	NA	NA	NA	NA	NA	0.518405	NA	NA	NA	NA	NA	NA	NA	0.505611	NA	NA	NA	NA	NA	0.486508	NA	NA	NA	NA	NA	NA	NA	NA	NA	NA	NA	NA	NA	NA	NA	0.581641	NA	NA	NA	NA	NA	NA	NA	NA	NA	NA	NA	0.73679
CCIS25399172ST-4-0	NA	NA	0.148226	NA	NA	NA	NA	NA	NA	NA	NA	0.141027	NA	NA	NA	NA	NA	NA	NA	NA	NA	NA	NA	NA	0.0871118	NA	NA	NA	NA	NA	0.119971	NA	NA	NA	NA	NA	NA	NA	NA	NA	NA	NA	NA	NA	NA	0.0959999	NA	NA	NA
CCIS34055159ST-4-0	NA	NA	NA	0.848746	NA	NA	NA	NA	NA	NA	NA	NA	NA	NA	NA	NA	NA	NA	NA	0.687005	NA	NA	NA	NA	NA	NA	NA	0.759361	NA	NA	0.845169	NA	NA	NA	NA	NA	NA	NA	NA	NA	NA	NA	NA	NA	0.80497	NA	NA	NA	NA
CCIS76845094ST-20-0	NA	NA	NA	0.990019	NA	NA	NA	NA	NA	NA	NA	0.946866	NA	NA	NA	NA	NA	NA	NA	NA	NA	NA	NA	NA	NA	NA	NA	NA	0.999683	NA	0.960124	NA	NA	NA	NA	NA	NA	NA	NA	NA	NA	NA	0.996738	NA	NA	NA	NA	NA	NA
CCIS41548810ST-4-0	NA	0.274067	NA	NA	NA	NA	NA	NA	NA	NA	NA	NA	NA	NA	NA	NA	NA	0.280826	NA	NA	NA	NA	NA	NA	NA	NA	NA	NA	NA	0.311647	NA	NA	NA	NA	0.261673	NA	NA	NA	NA	NA	NA	NA	0.580786	NA	NA	NA	NA	NA	NA
CCIS98512455ST-4-0	NA	0.0989005	NA	NA	NA	NA	NA	NA	NA	NA	NA	NA	NA	NA	NA	NA	NA	0.0817675	NA	NA	NA	NA	NA	0.029564	NA	NA	NA	NA	NA	NA	NA	0.0835324	NA	NA	NA	NA	NA	NA	NA	NA	NA	NA	0.0270982	NA	NA	NA	NA	NA	NA
CCIS83445808ST-4-0	NA	0.135708	NA	NA	NA	NA	NA	NA	NA	NA	NA	NA	NA	0.018135	NA	NA	NA	NA	NA	NA	NA	NA	NA	NA	0.0881358	NA	NA	NA	NA	NA	NA	NA	NA	0.125059	NA	NA	NA	NA	NA	NA	0.112278	NA	NA	NA	NA	NA	NA	NA	NA
CCIS37250421ST-4-0	0.0487449	NA	NA	NA	NA	NA	NA	NA	NA	NA	NA	NA	NA	NA	NA	NA	NA	NA	0.0565969	NA	NA	NA	NA	NA	NA	0.061754	NA	NA	NA	NA	NA	NA	NA	NA	NA	NA	NA	NA	NA	0.1005	NA	NA	0.0896566	NA	NA	NA	NA	NA	NA
CCIS35092938ST-4-0	NA	NA	NA	NA	NA	NA	NA	NA	0.0412903	NA	NA	NA	NA	NA	NA	NA	NA	0.0651612	NA	NA	NA	NA	0.0442124	NA	NA	NA	NA	NA	NA	NA	NA	0.0585987	NA	NA	NA	NA	NA	NA	NA	NA	NA	NA	NA	NA	NA	0.0783649	NA	NA	NA
CCIS50148151ST-4-0	NA	NA	0.179068	NA	NA	NA	NA	NA	NA	NA	NA	NA	NA	NA	NA	0.107455	NA	NA	NA	NA	NA	NA	0.186637	NA	NA	NA	NA	NA	NA	NA	NA	NA	NA	NA	NA	NA	NA	0.152323	NA	NA	NA	NA	NA	NA	NA	NA	NA	0.125342	NA
CCIS62605362ST-3-0	NA	NA	NA	NA	NA	NA	NA	NA	NA	0.232882	NA	0.230891	NA	NA	NA	NA	NA	NA	NA	NA	NA	NA	0.189984	NA	NA	NA	NA	NA	NA	NA	NA	0.198817	NA	NA	NA	NA	NA	NA	NA	NA	NA	NA	NA	NA	NA	NA	NA	0.242029	NA
CCIS87252800ST-4-0	NA	NA	NA	NA	NA	NA	NA	NA	NA	0.285638	NA	NA	NA	0.563707	NA	NA	NA	NA	NA	NA	NA	NA	NA	NA	NA	NA	NA	0.362786	NA	NA	NA	NA	NA	NA	NA	0.424777	NA	NA	NA	NA	NA	NA	NA	NA	NA	NA	NA	0.243805	NA
CCIS22958137ST-20-0	NA	NA	NA	NA	NA	NA	0.232026	NA	NA	NA	NA	NA	NA	0.160849	NA	NA	NA	NA	NA	NA	NA	NA	NA	NA	NA	NA	NA	NA	NA	0.311204	NA	NA	NA	NA	NA	NA	NA	NA	0.225394	NA	NA	0.316502	NA	NA	NA	NA	NA	NA	NA
CCIS48507077ST-4-0	NA	NA	NA	NA	NA	0.937736	NA	NA	NA	NA	NA	NA	NA	NA	NA	NA	NA	NA	0.207157	NA	NA	NA	NA	NA	NA	NA	0.254599	NA	NA	NA	NA	NA	NA	NA	NA	NA	NA	NA	NA	0.208161	0.234517	NA	NA	NA	NA	NA	NA	NA	NA
CCIS32105356ST-4-0	NA	NA	NA	NA	NA	NA	0.0895937	NA	NA	NA	0.0883624	NA	NA	NA	NA	NA	NA	NA	NA	NA	0.0465343	NA	NA	NA	NA	NA	NA	NA	NA	NA	NA	NA	0.0907518	NA	NA	NA	NA	NA	NA	NA	NA	NA	NA	NA	NA	NA	NA	0.0835433	NA
CCIS81710917ST-20-0	NA	NA	0.277092	NA	NA	NA	NA	NA	NA	NA	NA	NA	NA	NA	NA	NA	0.338569	NA	NA	NA	NA	NA	NA	NA	NA	NA	NA	0.252346	NA	NA	NA	NA	0.160808	NA	NA	NA	NA	NA	NA	NA	NA	NA	0.4166	NA	NA	NA	NA	NA	NA
CCIS16326685ST-4-0	NA	0.116912	NA	NA	NA	NA	NA	NA	NA	NA	0.118563	NA	NA	NA	NA	NA	NA	NA	NA	NA	NA	NA	NA	NA	NA	NA	NA	NA	NA	0.053503	NA	0.12983	NA	NA	NA	NA	NA	NA	NA	NA	NA	NA	NA	NA	0.0873375	NA	NA	NA	NA
CCIS53043478ST-4-0	NA	NA	NA	NA	NA	1	NA	NA	NA	NA	NA	NA	NA	NA	0.983284	NA	NA	NA	NA	NA	NA	NA	NA	NA	NA	NA	0.906349	NA	NA	NA	NA	NA	0.924819	NA	NA	NA	NA	NA	NA	NA	NA	NA	NA	NA	NA	NA	NA	NA	NA
CCIS98832363ST-4-0	NA	NA	0.0595072	NA	NA	NA	NA	NA	NA	NA	NA	NA	NA	NA	0.0761359	NA	NA	NA	NA	NA	NA	NA	NA	NA	NA	NA	NA	NA	NA	0.102599	0.110396	NA	NA	NA	NA	NA	NA	NA	NA	NA	NA	0.082153	NA	NA	NA	NA	NA	NA	NA
CCIS02124300ST-4-0	NA	NA	NA	0.0157618	NA	NA	NA	NA	NA	NA	NA	NA	NA	NA	NA	NA	0.0563844	NA	NA	NA	NA	NA	NA	NA	NA	NA	NA	NA	0.00865413	NA	NA	NA	NA	NA	NA	NA	NA	NA	NA	0.0693224	NA	NA	0.0604989	NA	NA	NA	NA	NA	NA
CCIS44743950ST-4-0	NA	NA	NA	NA	NA	NA	NA	0.0806307	NA	NA	0.111632	NA	NA	NA	NA	NA	NA	NA	NA	NA	NA	NA	NA	0.0616004	NA	NA	NA	NA	NA	NA	NA	0.112437	NA	NA	NA	NA	NA	NA	NA	NA	NA	NA	NA	0.0768196	NA	NA	NA	NA	NA
CCIS10793554ST-4-0	NA	NA	NA	NA	NA	NA	0.0408442	NA	NA	NA	NA	NA	NA	NA	NA	NA	NA	NA	0.0126048	NA	NA	NA	NA	NA	NA	NA	NA	NA	NA	0.0131591	NA	NA	NA	NA	NA	NA	0.0147364	NA	NA	NA	NA	NA	NA	NA	NA	NA	NA	NA	NA
CCIS59132091ST-4-0	NA	NA	NA	NA	NA	0.000116566	NA	NA	NA	NA	NA	NA	NA	0.115802	NA	NA	NA	NA	NA	NA	NA	NA	NA	0.173797	NA	NA	NA	NA	NA	NA	NA	NA	NA	NA	NA	NA	NA	NA	0.151881	NA	NA	NA	NA	NA	0.131035	NA	NA	NA	NA
CCIS96387239ST-4-0	NA	NA	NA	NA	0.040233	NA	NA	NA	NA	NA	NA	NA	NA	NA	0.0406188	NA	NA	NA	NA	NA	0.042629	NA	NA	NA	NA	NA	NA	NA	NA	NA	NA	NA	NA	NA	NA	NA	NA	NA	0.0395437	NA	NA	NA	NA	NA	NA	NA	NA	NA	NA
CCIS82146115ST-4-0	NA	NA	NA	NA	NA	8.99273e-12	NA	NA	NA	NA	NA	NA	0.0300096	NA	NA	NA	NA	NA	NA	NA	NA	NA	NA	NA	NA	0.0692024	NA	NA	NA	NA	NA	NA	NA	NA	NA	NA	0.0328228	NA	NA	NA	NA	NA	NA	NA	NA	NA	NA	NA	0.00660213
CCIS31434951ST-20-0	NA	NA	NA	0.0113295	NA	NA	NA	NA	NA	NA	NA	NA	NA	NA	NA	NA	NA	NA	0.0194425	NA	NA	NA	NA	NA	NA	NA	NA	0.0303142	NA	NA	NA	NA	NA	NA	NA	NA	0.0289873	NA	NA	NA	NA	NA	NA	NA	NA	NA	NA	NA	0.0177219
CCIS33816588ST-4-0	NA	NA	0.996795	NA	NA	NA	NA	NA	NA	NA	NA	NA	0.996718	NA	NA	NA	NA	NA	NA	NA	NA	NA	NA	0.996355	NA	NA	NA	NA	NA	NA	0.996249	NA	NA	NA	NA	NA	NA	NA	NA	NA	0.960404	NA	NA	NA	NA	NA	NA	NA	NA
CCIS12656533ST-4-0	NA	NA	NA	0.74609	NA	NA	NA	NA	NA	NA	NA	NA	NA	NA	NA	NA	NA	NA	NA	0.298857	NA	0.658034	NA	NA	NA	NA	NA	NA	NA	NA	NA	NA	NA	NA	NA	0.633032	NA	NA	NA	NA	NA	NA	NA	0.616783	NA	NA	NA	NA	NA
CCIS41806458ST-4-0	NA	NA	NA	NA	NA	0.561635	NA	NA	NA	NA	NA	NA	NA	NA	NA	NA	NA	0.119401	NA	NA	NA	0.0387408	NA	NA	NA	NA	NA	NA	NA	NA	NA	NA	0.0845741	NA	NA	NA	NA	NA	NA	NA	NA	NA	NA	NA	NA	NA	0.0552594	NA	NA
CCIS53557295ST-4-0	NA	NA	NA	NA	NA	0.00533591	NA	NA	NA	NA	NA	NA	NA	NA	NA	NA	NA	0.123142	NA	NA	NA	NA	NA	NA	NA	NA	NA	NA	0.936742	NA	NA	NA	NA	NA	NA	NA	NA	NA	0.186971	NA	NA	NA	0.56202	NA	NA	NA	NA	NA	NA
CCIS47284573ST-4-0	NA	NA	NA	0.227704	NA	NA	NA	NA	NA	NA	NA	NA	NA	NA	NA	NA	NA	NA	NA	0.166924	0.204846	NA	NA	NA	NA	NA	NA	NA	NA	NA	NA	NA	NA	NA	NA	NA	NA	NA	0.215893	NA	NA	NA	NA	NA	NA	NA	NA	NA	0.139568
CCIS76563044ST-4-0	NA	NA	NA	NA	NA	NA	NA	NA	NA	0.0315587	NA	NA	NA	NA	NA	0.0790819	NA	NA	NA	NA	NA	NA	NA	NA	NA	NA	NA	0.0414804	NA	NA	0.0307996	NA	NA	NA	NA	NA	NA	NA	NA	NA	NA	NA	NA	NA	NA	NA	NA	NA	NA
CCIS93040568ST-20-0	NA	NA	NA	NA	NA	2.56084e-10	NA	NA	NA	NA	NA	NA	NA	NA	NA	NA	NA	0.116478	NA	NA	NA	NA	NA	NA	NA	NA	NA	NA	0.201754	NA	NA	NA	NA	NA	NA	NA	NA	0.100904	NA	NA	NA	NA	NA	NA	NA	NA	NA	NA	0.166041
CCIS45793747ST-4-0	NA	NA	NA	NA	NA	NA	0.109201	NA	NA	NA	NA	0.0420898	NA	NA	NA	NA	NA	NA	NA	NA	NA	NA	NA	NA	NA	NA	0.154245	NA	NA	NA	NA	NA	NA	NA	NA	0.0475088	NA	NA	NA	NA	NA	NA	NA	0.0941868	NA	NA	NA	NA	NA
CCIS95097901ST-4-0	NA	NA	NA	NA	NA	NA	NA	NA	0.100769	NA	NA	NA	NA	NA	0.0584138	NA	NA	NA	NA	NA	NA	NA	NA	NA	0.121547	NA	NA	NA	NA	NA	NA	NA	NA	NA	NA	NA	NA	0.0714579	NA	NA	NA	0.068236	NA	NA	NA	NA	NA	NA	NA
CCIS80834637ST-4-0	NA	NA	NA	NA	NA	NA	NA	NA	NA	0.0421412	NA	NA	0.030116	NA	NA	NA	NA	NA	NA	NA	NA	NA	NA	NA	NA	NA	NA	NA	NA	0.0543885	NA	NA	NA	NA	0.0662353	NA	NA	NA	NA	NA	NA	NA	NA	NA	0.038913	NA	NA	NA	NA
CCIS63910149ST-4-0	NA	NA	NA	NA	NA	1.52413e-06	NA	NA	NA	NA	NA	NA	NA	NA	NA	0.0975063	NA	NA	NA	NA	NA	0.0810785	NA	NA	NA	NA	NA	NA	NA	NA	NA	NA	NA	NA	NA	NA	NA	NA	0.0660627	NA	0.0899856	NA	NA	NA	NA	NA	NA	NA	NA
CCIS84543192ST-4-0	NA	NA	NA	NA	NA	NA	NA	NA	NA	0.113694	NA	NA	NA	NA	NA	NA	NA	0.0808642	NA	NA	NA	0.129365	NA	NA	NA	NA	NA	NA	NA	NA	NA	NA	NA	NA	NA	NA	NA	0.154693	NA	NA	NA	NA	NA	NA	NA	NA	NA	0.134429	NA
CCIS38765456ST-20-0	NA	NA	NA	NA	NA	NA	NA	0.567092	NA	NA	NA	NA	NA	NA	NA	NA	NA	NA	0.758148	NA	NA	NA	NA	NA	0.641435	NA	NA	NA	NA	NA	NA	NA	0.500535	NA	NA	NA	NA	NA	NA	NA	NA	NA	NA	NA	NA	0.366885	NA	NA	NA
CCIS82944710ST-20-0	NA	0.0488064	NA	NA	NA	NA	NA	NA	NA	NA	NA	NA	NA	NA	NA	NA	0.0270626	NA	NA	NA	NA	NA	NA	NA	NA	NA	0.0425205	NA	NA	NA	NA	NA	NA	NA	NA	NA	NA	NA	NA	0.0227958	NA	NA	NA	NA	NA	NA	NA	NA	NA
CCIS55230578ST-4-0	NA	NA	NA	NA	NA	NA	NA	NA	NA	0.346563	NA	NA	NA	NA	NA	NA	NA	NA	0.428996	NA	NA	NA	NA	NA	0.339953	NA	NA	NA	NA	NA	NA	NA	NA	NA	0.323719	NA	NA	NA	NA	NA	NA	NA	NA	NA	0.324629	NA	NA	NA	NA
CCIS24254057ST-4-0	NA	NA	NA	NA	NA	NA	0.308808	NA	NA	NA	NA	NA	NA	NA	NA	0.267612	NA	NA	NA	NA	NA	NA	NA	NA	NA	0.19645	NA	NA	NA	NA	NA	NA	NA	NA	NA	NA	NA	0.635658	NA	NA	NA	NA	NA	NA	NA	NA	NA	NA	NA
CCIS78318719ST-4-0	NA	NA	NA	NA	NA	NA	NA	0.185764	NA	NA	NA	NA	NA	NA	NA	NA	NA	NA	0.1166	NA	NA	NA	0.100146	NA	NA	NA	NA	NA	NA	NA	NA	NA	NA	NA	NA	NA	NA	NA	NA	0.106321	NA	NA	NA	NA	NA	NA	0.143023	NA	NA
CCIS44757994ST-4-0	NA	0.198272	NA	NA	NA	NA	NA	NA	NA	NA	0.176246	NA	NA	NA	NA	NA	NA	NA	NA	NA	NA	NA	NA	NA	0.348864	NA	NA	NA	NA	NA	NA	0.160778	NA	NA	NA	NA	NA	NA	NA	NA	NA	NA	NA	0.617772	NA	NA	NA	NA	NA
CCIS65479369ST-4-0	NA	NA	NA	NA	NA	NA	NA	NA	0.987796	NA	NA	NA	NA	0.994053	NA	NA	NA	NA	NA	NA	NA	NA	NA	0.967025	NA	NA	NA	NA	NA	NA	NA	NA	NA	NA	0.936294	NA	NA	NA	NA	NA	NA	0.987051	NA	NA	NA	NA	NA	NA	NA
CCIS62794166ST-4-0	NA	NA	NA	NA	NA	NA	0.0777714	NA	NA	NA	NA	NA	NA	NA	NA	NA	NA	NA	NA	0.100096	NA	NA	0.0366502	NA	NA	NA	NA	NA	NA	NA	NA	NA	NA	NA	NA	0.0607927	NA	NA	NA	NA	NA	0.0565321	NA	NA	NA	NA	NA	NA	NA
CCIS77252613ST-4-0	0.102683	NA	NA	NA	NA	NA	NA	NA	NA	NA	NA	NA	0.10345	NA	NA	NA	NA	NA	NA	NA	NA	NA	NA	NA	NA	NA	NA	0.142259	NA	NA	NA	NA	NA	0.168607	NA	NA	NA	NA	NA	NA	NA	0.162421	NA	NA	NA	NA	NA	NA	NA
CCIS11015875ST-4-0	NA	NA	NA	NA	NA	NA	NA	0.642324	NA	NA	NA	NA	NA	NA	NA	NA	NA	0.209493	NA	NA	NA	NA	0.424845	NA	NA	NA	NA	NA	NA	NA	NA	NA	NA	NA	NA	NA	NA	0.384969	NA	NA	NA	NA	NA	NA	NA	0.330033	NA	NA	NA
CCIS55531770ST-4-0	NA	NA	NA	NA	NA	NA	NA	NA	0.178769	NA	NA	NA	NA	NA	NA	NA	NA	NA	NA	0.197219	NA	NA	NA	NA	NA	NA	0.169402	NA	NA	NA	NA	NA	NA	0.175354	NA	NA	NA	NA	NA	NA	NA	NA	NA	NA	NA	NA	0.187363	NA	NA
CCIS70398272ST-4-0	NA	NA	NA	NA	NA	NA	NA	NA	NA	0.0610504	0.0757637	NA	NA	NA	NA	NA	NA	NA	NA	NA	NA	NA	NA	NA	NA	NA	NA	NA	0.217443	NA	NA	NA	NA	NA	0.0749525	NA	NA	NA	NA	NA	NA	NA	NA	NA	NA	NA	0.0461196	NA	NA
CCIS35100175ST-4-0	0.991631	NA	NA	NA	NA	NA	NA	NA	NA	NA	NA	0.993701	NA	NA	NA	NA	NA	NA	NA	NA	NA	NA	NA	NA	NA	NA	0.941327	NA	NA	NA	NA	NA	NA	NA	NA	0.990437	NA	NA	NA	NA	0.946802	NA	NA	NA	NA	NA	NA	NA	NA
CCIS22416007ST-4-0	NA	NA	NA	NA	0.615681	NA	NA	NA	NA	NA	NA	NA	NA	NA	NA	NA	NA	0.30776	NA	NA	NA	NA	NA	NA	0.338124	NA	NA	NA	NA	NA	NA	NA	NA	NA	NA	NA	0.422994	NA	NA	NA	NA	NA	NA	NA	NA	0.269993	NA	NA	NA
CCIS41288781ST-4-0	NA	0.292646	NA	NA	NA	NA	NA	NA	NA	NA	NA	NA	NA	NA	NA	NA	NA	NA	NA	0.166389	NA	NA	NA	NA	NA	NA	NA	0.298859	NA	NA	NA	NA	NA	NA	NA	0.290933	NA	NA	NA	NA	NA	NA	NA	NA	NA	NA	NA	NA	NA
CCIS59903910ST-4-0	NA	NA	NA	NA	0.069096	NA	NA	NA	NA	NA	NA	NA	NA	0.24785	NA	NA	NA	NA	NA	NA	0.109667	NA	NA	NA	NA	NA	NA	NA	NA	NA	0.167855	NA	NA	NA	NA	NA	NA	NA	NA	NA	NA	NA	NA	NA	NA	0.134488	NA	NA	NA
CCIS12370844ST-4-0	NA	NA	NA	NA	NA	0.0677122	NA	NA	NA	NA	NA	NA	NA	NA	NA	0.261479	NA	NA	NA	NA	NA	NA	NA	NA	0.195543	NA	NA	NA	NA	NA	NA	NA	NA	NA	NA	NA	NA	NA	0.329524	NA	NA	NA	NA	NA	NA	NA	NA	NA	0.254618
CCIS72607085ST-4-0	NA	NA	NA	NA	NA	0.0612596	NA	NA	NA	NA	NA	NA	NA	NA	0.119947	NA	NA	NA	NA	NA	NA	NA	NA	NA	NA	0.111831	NA	NA	NA	NA	NA	NA	0.113096	NA	NA	NA	NA	NA	NA	NA	NA	NA	0.279175	NA	NA	NA	NA	NA	NA
CCIS46047672ST-4-0	NA	NA	NA	NA	0.199087	NA	NA	NA	NA	NA	NA	NA	NA	NA	NA	NA	NA	NA	NA	0.126245	NA	NA	NA	NA	0.313105	NA	NA	NA	NA	NA	NA	NA	NA	NA	0.143188	NA	NA	NA	NA	NA	NA	NA	NA	NA	NA	NA	0.189657	NA	NA
CCIS22906510ST-20-0	NA	NA	NA	NA	NA	NA	NA	0.0273356	NA	NA	NA	NA	NA	NA	NA	NA	NA	NA	NA	0.047933	0.0190581	NA	NA	NA	NA	NA	NA	NA	NA	NA	NA	0.0536399	NA	NA	NA	NA	NA	NA	NA	NA	NA	NA	NA	NA	NA	NA	0.0156449	NA	NA
CCIS52370277ST-4-0	NA	NA	NA	NA	0.240129	NA	NA	NA	NA	NA	NA	NA	NA	NA	NA	0.18905	NA	NA	NA	NA	NA	NA	NA	NA	NA	NA	NA	NA	0.889789	NA	NA	NA	NA	NA	NA	NA	NA	NA	0.217261	NA	NA	NA	NA	NA	NA	NA	NA	0.180424	NA
CCIS02379307ST-4-0	NA	NA	NA	NA	NA	NA	NA	0.926836	NA	NA	NA	NA	NA	NA	0.91496	NA	NA	NA	NA	NA	NA	NA	NA	NA	NA	NA	NA	NA	NA	0.948514	NA	NA	NA	NA	NA	NA	NA	0.92992	NA	NA	NA	NA	NA	NA	0.900267	NA	NA	NA	NA
CCIS48579360ST-4-0	0.0260063	NA	NA	NA	NA	NA	NA	NA	NA	NA	NA	NA	NA	NA	NA	NA	0.043181	NA	NA	NA	NA	0.0668623	NA	NA	NA	NA	NA	NA	NA	NA	NA	NA	NA	NA	0.0673721	NA	NA	NA	NA	NA	NA	NA	NA	NA	NA	NA	NA	0.0446269	NA
CCIS46467422ST-4-0	NA	NA	NA	NA	0.0364554	NA	NA	NA	NA	NA	NA	0.0660906	NA	NA	NA	NA	NA	NA	NA	NA	NA	NA	NA	NA	NA	NA	0.0641848	NA	NA	NA	NA	NA	NA	NA	NA	NA	NA	NA	NA	0.0328734	0.0592203	NA	NA	NA	NA	NA	NA	NA	NA
CCIS54027808ST-4-0	NA	NA	NA	NA	NA	0.000187955	NA	NA	NA	NA	NA	NA	NA	NA	NA	NA	NA	NA	0.0276885	NA	0.0238244	NA	NA	NA	NA	NA	NA	NA	NA	NA	NA	NA	NA	NA	NA	NA	NA	0.0256919	NA	NA	NA	0.0248875	NA	NA	NA	NA	NA	NA	NA
CCIS15704761ST-4-0	0.870649	NA	NA	NA	NA	NA	NA	NA	NA	NA	NA	NA	NA	NA	NA	NA	0.916252	NA	NA	NA	NA	NA	NA	NA	NA	NA	NA	NA	0.994439	NA	NA	NA	NA	0.3952	NA	NA	NA	NA	NA	NA	NA	NA	NA	0.764256	NA	NA	NA	NA	NA
CCIS11558985ST-4-0	NA	NA	NA	NA	0.0368169	NA	NA	NA	NA	NA	NA	0.035183	NA	NA	NA	NA	NA	NA	NA	NA	NA	NA	0.0392376	NA	NA	NA	NA	NA	NA	NA	NA	NA	0.0849197	NA	NA	NA	NA	NA	NA	NA	NA	NA	NA	NA	0.0585796	NA	NA	NA	NA
CCIS13047523ST-4-0	NA	NA	NA	NA	NA	NA	0.154292	NA	NA	NA	0.130043	NA	NA	NA	NA	NA	NA	NA	NA	NA	NA	NA	NA	NA	NA	NA	0.110532	NA	NA	NA	0.111263	NA	NA	NA	NA	NA	NA	NA	NA	NA	0.117381	NA	NA	NA	NA	NA	NA	NA	NA
CCIS94603952ST-4-0	NA	NA	0.0583547	NA	NA	NA	NA	NA	NA	NA	NA	NA	NA	NA	NA	NA	NA	0.0722394	NA	NA	NA	NA	NA	NA	NA	NA	NA	NA	0.00356034	NA	NA	NA	NA	NA	NA	NA	NA	NA	0.0776933	NA	NA	NA	NA	NA	0.0720663	NA	NA	NA	NA
CCIS02856720ST-4-0	NA	NA	NA	NA	0.0944762	NA	NA	NA	NA	NA	NA	NA	NA	NA	NA	NA	0.140902	NA	NA	NA	NA	NA	NA	NA	0.10815	NA	NA	NA	NA	NA	NA	NA	NA	NA	0.113941	NA	NA	NA	NA	NA	NA	NA	NA	NA	NA	NA	NA	NA	0.0671373
CCIS07648107ST-4-0	NA	NA	NA	NA	0.193907	NA	NA	NA	NA	NA	NA	NA	NA	0.496164	NA	NA	NA	NA	NA	NA	0.31946	NA	NA	NA	NA	NA	NA	NA	NA	NA	NA	0.224698	NA	NA	NA	NA	NA	NA	NA	NA	0.262125	NA	NA	NA	NA	NA	NA	NA	NA
CCIS34604008ST-4-0	NA	NA	NA	NA	NA	NA	NA	NA	NA	0.0493357	NA	NA	NA	0.0616594	NA	NA	NA	NA	NA	NA	NA	0.104373	NA	NA	NA	NA	NA	NA	NA	NA	NA	NA	NA	NA	NA	0.0422991	NA	NA	NA	NA	0.0676168	NA	NA	NA	NA	NA	NA	NA	NA
CCIS63468405ST-4-0	NA	NA	0.140241	NA	NA	NA	NA	NA	NA	NA	NA	NA	NA	NA	NA	NA	0.150658	NA	NA	NA	NA	NA	NA	0.329403	NA	NA	NA	NA	NA	NA	NA	NA	NA	0.245056	NA	NA	NA	NA	NA	NA	NA	NA	NA	NA	NA	NA	NA	NA	0.193385
CCIS16383318ST-4-0	NA	0.215928	NA	NA	NA	NA	NA	NA	NA	NA	NA	NA	NA	NA	NA	NA	NA	0.308109	NA	NA	NA	NA	NA	NA	NA	NA	NA	0.120829	NA	NA	NA	NA	NA	NA	NA	NA	0.146402	NA	NA	NA	NA	NA	NA	NA	NA	0.26525	NA	NA	NA
CCIS36699628ST-4-0	NA	NA	NA	NA	NA	NA	NA	NA	0.0440669	NA	NA	NA	NA	NA	NA	0.064244	NA	NA	NA	NA	NA	NA	0.0218411	NA	NA	NA	NA	NA	NA	NA	NA	0.0696052	NA	NA	NA	NA	NA	NA	NA	NA	NA	NA	NA	0.0344563	NA	NA	NA	NA	NA
CCIS95409808ST-4-0	NA	NA	NA	NA	NA	NA	NA	0.065583	NA	NA	NA	NA	NA	NA	NA	0.110325	NA	NA	NA	NA	NA	NA	NA	0.0916802	NA	NA	NA	NA	NA	NA	NA	NA	0.156799	NA	NA	NA	NA	NA	NA	NA	NA	0.10144	NA	NA	NA	NA	NA	NA	NA
CCIS74239020ST-4-0	NA	NA	NA	NA	NA	NA	NA	NA	0.042866	NA	NA	NA	0.0475792	NA	NA	NA	NA	NA	NA	NA	NA	NA	NA	NA	NA	0.10244	NA	NA	NA	NA	NA	NA	NA	NA	NA	0.0565317	NA	NA	NA	NA	NA	NA	0.0163206	NA	NA	NA	NA	NA	NA
CCIS05314658ST-4-0	NA	NA	NA	NA	NA	4.83496e-05	NA	NA	NA	NA	NA	NA	NA	NA	NA	NA	NA	NA	NA	0.100847	NA	NA	NA	NA	NA	0.0943881	NA	NA	NA	NA	NA	NA	NA	NA	NA	NA	NA	NA	0.0313865	NA	NA	NA	NA	NA	NA	0.0857141	NA	NA	NA
CCIS71578391ST-4-0	NA	NA	NA	NA	NA	NA	NA	NA	0.0646037	NA	NA	NA	NA	NA	NA	NA	NA	NA	NA	0.0824427	NA	NA	NA	NA	NA	NA	0.0747743	NA	NA	NA	NA	NA	NA	NA	NA	NA	NA	0.0482877	NA	NA	NA	NA	NA	NA	0.0492175	NA	NA	NA	NA
CCIS50003399ST-4-0	NA	NA	NA	NA	NA	NA	NA	0.0737234	NA	NA	NA	NA	NA	0.0784914	NA	NA	NA	NA	NA	NA	NA	NA	NA	NA	NA	0.103307	NA	NA	NA	NA	NA	NA	NA	NA	NA	NA	NA	0.123178	NA	NA	NA	0.137534	NA	NA	NA	NA	NA	NA	NA
CCIS36797902ST-4-0	0.73516	NA	NA	NA	NA	NA	NA	NA	NA	NA	NA	0.637274	NA	NA	NA	NA	NA	NA	NA	NA	NA	NA	NA	NA	NA	NA	NA	NA	0.999734	NA	NA	NA	NA	NA	NA	0.655604	NA	NA	NA	NA	NA	NA	NA	NA	NA	NA	NA	NA	NA
CCIS11354283ST-4-0	NA	NA	NA	NA	NA	NA	0.131064	NA	NA	NA	NA	NA	NA	NA	0.10907	NA	NA	NA	NA	NA	NA	NA	NA	NA	0.116227	NA	NA	NA	NA	NA	0.0875353	NA	NA	NA	NA	NA	NA	NA	NA	NA	NA	NA	NA	NA	NA	NA	0.0950458	NA	NA
CCIS50471204ST-4-0	NA	NA	0.301511	NA	NA	NA	NA	NA	NA	NA	NA	NA	NA	0.641493	NA	NA	NA	NA	NA	NA	NA	0.376244	NA	NA	NA	NA	NA	NA	NA	NA	NA	NA	NA	NA	0.19447	NA	NA	NA	NA	NA	NA	NA	0.482633	NA	NA	NA	NA	NA	NA
CCIS20795251ST-4-0	0.0766222	NA	NA	NA	NA	NA	NA	NA	NA	NA	NA	NA	NA	NA	NA	NA	NA	NA	0.0756008	NA	NA	NA	NA	NA	NA	NA	NA	NA	0.0277194	NA	NA	NA	NA	NA	NA	NA	0.0290497	NA	NA	NA	NA	NA	0.0243888	NA	NA	NA	NA	NA	NA
CCIS07277498ST-4-0	NA	NA	0.0720045	NA	NA	NA	NA	NA	NA	NA	NA	NA	NA	NA	0.079449	NA	NA	NA	NA	NA	NA	NA	NA	NA	0.0688101	NA	NA	NA	NA	NA	NA	NA	NA	NA	0.087925	NA	NA	NA	NA	NA	NA	NA	NA	0.0612367	NA	NA	NA	NA	NA
CCIS90164298ST-4-0	NA	0.0912252	NA	NA	NA	NA	NA	NA	NA	NA	NA	0.0840263	NA	NA	NA	NA	NA	NA	NA	NA	NA	NA	NA	NA	NA	NA	NA	NA	NA	0.0740396	NA	NA	NA	NA	NA	0.0798371	NA	NA	NA	NA	NA	NA	NA	NA	NA	NA	NA	NA	0.117764
CCIS23164343ST-4-0	NA	NA	NA	0.224922	NA	NA	NA	NA	NA	NA	NA	NA	NA	NA	NA	0.0894508	NA	NA	NA	NA	NA	NA	0.0706436	NA	NA	NA	NA	NA	NA	NA	NA	NA	NA	NA	NA	0.0668586	NA	NA	NA	NA	NA	NA	NA	NA	NA	NA	NA	NA	NA
CCIS03857607ST-4-0	NA	NA	NA	NA	NA	NA	NA	0.0523382	NA	NA	NA	NA	0.0483721	NA	NA	NA	NA	NA	NA	NA	NA	NA	NA	NA	NA	NA	NA	NA	0.0754503	NA	NA	NA	NA	0.140178	NA	NA	NA	NA	NA	NA	NA	NA	NA	NA	0.0617332	NA	NA	NA	NA
CCIS63448910ST-4-0	NA	NA	NA	0.609119	NA	NA	NA	NA	NA	NA	NA	0.179965	NA	NA	NA	NA	NA	NA	NA	NA	NA	NA	NA	NA	NA	NA	NA	NA	NA	0.296516	0.281316	NA	NA	NA	NA	NA	NA	NA	NA	NA	NA	NA	NA	NA	NA	NA	NA	NA	0.525327
CCIS88007743ST-4-0	NA	NA	0.266995	NA	NA	NA	NA	NA	NA	NA	NA	NA	NA	NA	NA	0.103628	NA	NA	NA	NA	NA	NA	0.170538	NA	NA	NA	NA	NA	NA	NA	NA	NA	NA	NA	NA	NA	NA	NA	NA	0.248736	NA	NA	NA	NA	NA	NA	NA	0.0938724	NA
CCIS51595129ST-4-0	NA	NA	NA	NA	NA	NA	NA	NA	NA	0.0338566	0.0751769	NA	NA	NA	NA	NA	NA	NA	NA	NA	NA	NA	NA	NA	NA	NA	NA	NA	0.000180588	NA	NA	NA	NA	NA	NA	NA	NA	0.0362151	NA	NA	NA	NA	NA	NA	NA	NA	NA	0.0489616	NA
CCIS09568613ST-4-0	NA	NA	NA	NA	NA	NA	NA	0.129034	NA	NA	NA	NA	0.16621	NA	NA	NA	NA	NA	NA	NA	NA	NA	NA	NA	NA	NA	NA	NA	NA	0.102445	NA	NA	NA	0.131892	NA	NA	NA	NA	NA	NA	NA	NA	NA	0.128007	NA	NA	NA	NA	NA
CCIS07539127ST-4-0	0.168533	NA	NA	NA	NA	NA	NA	NA	NA	NA	0.0738464	NA	NA	NA	NA	NA	NA	NA	NA	NA	NA	NA	NA	NA	NA	0.0809603	NA	NA	NA	NA	NA	NA	NA	NA	NA	NA	0.054481	NA	NA	NA	NA	NA	NA	0.0996105	NA	NA	NA	NA	NA
CCIS41692898ST-4-0	NA	NA	NA	0.0370356	NA	NA	NA	NA	NA	NA	NA	NA	NA	0.0373748	NA	NA	NA	NA	NA	NA	NA	NA	NA	NA	NA	NA	0.0840524	NA	NA	NA	NA	0.0788688	NA	NA	NA	NA	NA	NA	NA	NA	NA	NA	NA	NA	NA	NA	NA	NA	NA
CCIS44093303ST-4-0	NA	0.102557	NA	NA	NA	NA	NA	NA	NA	NA	NA	NA	NA	NA	NA	NA	NA	0.118378	NA	NA	NA	NA	NA	NA	NA	NA	NA	NA	NA	0.204107	NA	NA	NA	NA	NA	NA	NA	NA	NA	0.155518	NA	NA	NA	NA	NA	NA	0.152073	NA	NA
CCIS00146684ST-4-0	NA	NA	NA	0.0190014	NA	NA	NA	NA	NA	NA	NA	NA	NA	NA	NA	NA	0.0805738	NA	NA	NA	NA	NA	NA	NA	NA	NA	NA	0.0759012	NA	NA	NA	0.079351	NA	NA	NA	NA	NA	NA	NA	NA	NA	NA	NA	NA	0.0663482	NA	NA	NA	NA
CCIS78100604ST-4-0	0.0315284	NA	NA	NA	NA	NA	NA	NA	NA	NA	NA	NA	NA	NA	NA	NA	NA	NA	0.0647271	NA	NA	0.0996046	NA	NA	NA	NA	NA	NA	NA	NA	0.0581067	NA	NA	NA	NA	NA	NA	NA	NA	NA	NA	0.0588617	NA	NA	NA	NA	NA	NA	NA
CCIS48174381ST-4-0	NA	NA	NA	NA	0.0280635	NA	NA	NA	NA	NA	NA	NA	NA	NA	NA	0.0590736	NA	NA	NA	NA	NA	NA	NA	NA	NA	0.0458423	NA	NA	NA	NA	NA	NA	0.058305	NA	NA	NA	NA	NA	NA	NA	NA	NA	0.00613179	NA	NA	NA	NA	NA	NA
CCIS88317640ST-4-0	NA	NA	NA	NA	NA	NA	NA	NA	0.311896	NA	NA	NA	NA	NA	NA	0.163037	NA	NA	NA	NA	NA	NA	NA	NA	0.202339	NA	NA	NA	NA	NA	NA	NA	NA	NA	NA	NA	NA	NA	0.171964	NA	NA	NA	NA	NA	NA	0.176388	NA	NA	NA
[truncated: 51 more columns]

## Sheet: Predictions Combination Test
	M_cv_fold1_rep1	M_cv_fold2_rep1	M_cv_fold3_rep1	M_cv_fold4_rep1	M_cv_fold5_rep1	M_cv_fold6_rep1	M_cv_fold7_rep1	M_cv_fold8_rep1	M_cv_fold9_rep1	M_cv_fold10_rep1	M_cv_fold1_rep2	M_cv_fold2_rep2	M_cv_fold3_rep2	M_cv_fold4_rep2	M_cv_fold5_rep2	M_cv_fold6_rep2	M_cv_fold7_rep2	M_cv_fold8_rep2	M_cv_fold9_rep2	M_cv_fold10_rep2	M_cv_fold1_rep3	M_cv_fold2_rep3	M_cv_fold3_rep3	M_cv_fold4_rep3	M_cv_fold5_rep3	M_cv_fold6_rep3	M_cv_fold7_rep3	M_cv_fold8_rep3	M_cv_fold9_rep3	M_cv_fold10_rep3	M_cv_fold1_rep4	M_cv_fold2_rep4	M_cv_fold3_rep4	M_cv_fold4_rep4	M_cv_fold5_rep4	M_cv_fold6_rep4	M_cv_fold7_rep4	M_cv_fold8_rep4	M_cv_fold9_rep4	M_cv_fold10_rep4	M_cv_fold1_rep5	M_cv_fold2_rep5	M_cv_fold3_rep5	M_cv_fold4_rep5	M_cv_fold5_rep5	M_cv_fold6_rep5	M_cv_fold7_rep5	M_cv_fold8_rep5	M_cv_fold9_rep5
CCIS27304052ST-3-0	NA	NA	NA	NA	0.0422818	NA	NA	NA	NA	NA	NA	NA	NA	NA	NA	NA	NA	NA	NA	0.0482186	NA	NA	NA	NA	NA	0.0477177	NA	NA	NA	NA	NA	NA	NA	NA	NA	NA	NA	0.0573928	NA	NA	NA	NA	NA	NA	NA	NA	NA	NA	0.0508721
CCIS15794887ST-4-0	NA	NA	NA	0.091956	NA	NA	NA	NA	NA	NA	NA	NA	NA	NA	NA	NA	NA	NA	NA	0.0715263	NA	NA	NA	NA	NA	NA	NA	0.0613473	NA	NA	NA	NA	NA	NA	NA	NA	NA	0.0658502	NA	NA	NA	NA	NA	0.0672064	NA	NA	NA	NA	NA
CCIS74726977ST-3-0	NA	NA	NA	NA	NA	NA	NA	NA	0.170281	NA	NA	NA	NA	NA	0.185182	NA	NA	NA	NA	NA	NA	0.18368	NA	NA	NA	NA	NA	NA	NA	NA	NA	NA	NA	NA	NA	NA	NA	0.203281	NA	NA	NA	0.125454	NA	NA	NA	NA	NA	NA	NA
CCIS16561622ST-4-0	NA	NA	NA	NA	NA	NA	0.0727566	NA	NA	NA	NA	NA	NA	NA	NA	0.0712174	NA	NA	NA	NA	NA	0.0990335	NA	NA	NA	NA	NA	NA	NA	NA	NA	NA	NA	NA	NA	0.0558917	NA	NA	NA	NA	NA	NA	NA	NA	NA	NA	NA	NA	0.135735
CCIS79210440ST-3-0	0.148903	NA	NA	NA	NA	NA	NA	NA	NA	NA	NA	NA	NA	NA	0.198135	NA	NA	NA	NA	NA	NA	NA	NA	NA	NA	NA	NA	0.240758	NA	NA	NA	NA	0.224559	NA	NA	NA	NA	NA	NA	NA	NA	NA	NA	NA	NA	NA	NA	0.179303	NA
CCIS82507866ST-3-0	NA	NA	NA	NA	NA	NA	NA	0.0477479	NA	NA	0.0766061	NA	NA	NA	NA	NA	NA	NA	NA	NA	NA	NA	0.0370219	NA	NA	NA	NA	NA	NA	NA	NA	NA	NA	NA	0.0746073	NA	NA	NA	NA	NA	NA	NA	NA	NA	NA	NA	NA	0.0583161	NA
CCIS98482370ST-3-0	0.0631055	NA	NA	NA	NA	NA	NA	NA	NA	NA	NA	NA	0.0509787	NA	NA	NA	NA	NA	NA	NA	NA	NA	NA	0.0441575	NA	NA	NA	NA	NA	NA	NA	NA	NA	NA	NA	NA	NA	NA	NA	0.0583337	NA	NA	0.0444582	NA	NA	NA	NA	NA	NA
CCIS00281083ST-3-0	NA	NA	NA	NA	NA	NA	NA	NA	NA	0.043644	NA	NA	NA	NA	0.0408522	NA	NA	NA	NA	NA	NA	NA	0.0274342	NA	NA	NA	NA	NA	NA	NA	NA	NA	NA	NA	0.0709545	NA	NA	NA	NA	NA	NA	NA	NA	NA	NA	NA	NA	0.0470466	NA
CCIS32452666ST-4-0	0.0429317	NA	NA	NA	NA	NA	NA	NA	NA	NA	NA	0.0701123	NA	NA	NA	NA	NA	NA	NA	NA	NA	NA	NA	0.0481553	NA	NA	NA	NA	NA	NA	NA	NA	NA	NA	NA	0.060909	NA	NA	NA	NA	0.0617754	NA	NA	NA	NA	NA	NA	NA	NA
CCIS94417875ST-3-0	NA	NA	NA	NA	NA	NA	NA	0.0893314	NA	NA	NA	NA	NA	NA	NA	NA	NA	0.145032	NA	NA	NA	NA	NA	NA	NA	NA	0.129804	NA	NA	NA	NA	NA	NA	NA	NA	NA	NA	NA	NA	0.0814442	NA	NA	NA	NA	0.124179	NA	NA	NA	NA
CCIS51667829ST-4-0	NA	NA	NA	NA	NA	NA	NA	NA	NA	0.0182064	NA	NA	NA	NA	NA	NA	NA	NA	0.0158195	NA	NA	NA	0.0137164	NA	NA	NA	NA	NA	NA	NA	NA	NA	NA	NA	NA	NA	NA	NA	0.0200163	NA	NA	0.0152059	NA	NA	NA	NA	NA	NA	NA
CCIS27927933ST-4-0	NA	NA	NA	NA	NA	NA	0.0690976	NA	NA	NA	NA	NA	NA	NA	NA	NA	0.100709	NA	NA	NA	0.0786808	NA	NA	NA	NA	NA	NA	NA	NA	NA	NA	NA	NA	NA	NA	NA	NA	NA	0.0690281	NA	NA	NA	NA	NA	NA	0.086605	NA	NA	NA
CCIS45571137ST-3-0	NA	NA	NA	NA	NA	0.0240523	NA	NA	NA	NA	NA	NA	NA	NA	NA	NA	NA	NA	NA	0.0470461	NA	NA	NA	0.0455651	NA	NA	NA	NA	NA	NA	NA	NA	NA	NA	NA	NA	0.0385411	NA	NA	NA	NA	NA	NA	NA	0.0389429	NA	NA	NA	NA
CCIS81139242ST-4-0	NA	NA	NA	0.100715	NA	NA	NA	NA	NA	NA	NA	NA	NA	NA	NA	NA	NA	NA	0.0882793	NA	0.0839144	NA	NA	NA	NA	NA	NA	NA	NA	NA	NA	NA	NA	NA	NA	NA	0.0714252	NA	NA	NA	NA	NA	NA	NA	NA	NA	NA	0.051439	NA
CCIS21126322ST-4-0	NA	NA	0.0551148	NA	NA	NA	NA	NA	NA	NA	NA	0.0455651	NA	NA	NA	NA	NA	NA	NA	NA	NA	0.0568507	NA	NA	NA	NA	NA	NA	NA	NA	0.0569528	NA	NA	NA	NA	NA	NA	NA	NA	NA	NA	NA	NA	NA	NA	NA	0.0371884	NA	NA
CCIS17669415ST-4-0	NA	NA	NA	NA	NA	NA	NA	0.094533	NA	NA	NA	NA	0.164232	NA	NA	NA	NA	NA	NA	NA	NA	NA	NA	NA	NA	NA	NA	0.118919	NA	NA	NA	NA	NA	NA	NA	NA	NA	NA	NA	0.264787	NA	NA	NA	NA	NA	NA	0.151548	NA	NA
CCIS44676181ST-4-0	NA	NA	NA	NA	0.0300434	NA	NA	NA	NA	NA	NA	NA	NA	NA	NA	NA	NA	NA	NA	0.027803	NA	NA	NA	0.0463856	NA	NA	NA	NA	NA	NA	NA	NA	NA	NA	0.0552171	NA	NA	NA	NA	NA	NA	NA	NA	NA	NA	NA	0.0346342	NA	NA
CCIS29210128ST-4-0	NA	NA	NA	NA	NA	NA	NA	NA	NA	0.094624	NA	NA	0.0864842	NA	NA	NA	NA	NA	NA	NA	NA	NA	NA	NA	NA	0.115207	NA	NA	NA	NA	NA	NA	NA	0.0919018	NA	NA	NA	NA	NA	NA	NA	NA	NA	NA	NA	NA	NA	NA	NA
CCIS48725289ST-4-0	NA	NA	NA	NA	NA	NA	0.298557	NA	NA	NA	0.279652	NA	NA	NA	NA	NA	NA	NA	NA	NA	NA	NA	NA	NA	NA	NA	0.388522	NA	NA	NA	NA	NA	0.271323	NA	NA	NA	NA	NA	NA	NA	NA	0.296234	NA	NA	NA	NA	NA	NA	NA
CCIS64785924ST-20-0	NA	0.0230073	NA	NA	NA	NA	NA	NA	NA	NA	NA	NA	0.0156737	NA	NA	NA	NA	NA	NA	NA	NA	NA	NA	NA	NA	NA	0.0266832	NA	NA	NA	NA	NA	NA	0.0168782	NA	NA	NA	NA	NA	NA	NA	NA	NA	NA	NA	NA	NA	0.0311289	NA
CCIS03473770ST-4-0	NA	0.104006	NA	NA	NA	NA	NA	NA	NA	NA	NA	NA	NA	NA	0.101177	NA	NA	NA	NA	NA	0.09117	NA	NA	NA	NA	NA	NA	NA	NA	NA	NA	0.0928118	NA	NA	NA	NA	NA	NA	NA	NA	NA	NA	NA	NA	NA	0.106549	NA	NA	NA
CCIS10706551ST-3-0	NA	NA	NA	NA	NA	NA	NA	NA	0.0359375	NA	NA	NA	NA	NA	NA	NA	0.0389057	NA	NA	NA	NA	NA	NA	NA	NA	NA	NA	0.0560769	NA	NA	0.0410337	NA	NA	NA	NA	NA	NA	NA	NA	NA	NA	NA	NA	NA	NA	NA	NA	NA	0.0239935
CCIS64773582ST-4-0	NA	NA	NA	NA	NA	NA	0.15727	NA	NA	NA	0.103397	NA	NA	NA	NA	NA	NA	NA	NA	NA	NA	NA	NA	NA	NA	NA	NA	0.0475395	NA	NA	NA	NA	NA	0.0513555	NA	NA	NA	NA	NA	NA	NA	NA	NA	NA	NA	NA	NA	NA	NA
CCIS06260551ST-3-0	NA	NA	NA	NA	NA	0.564662	NA	NA	NA	NA	NA	0.563464	NA	NA	NA	NA	NA	NA	NA	NA	NA	0.553889	NA	NA	NA	NA	NA	NA	NA	NA	NA	NA	0.225345	NA	NA	NA	NA	NA	NA	NA	NA	NA	NA	NA	0.574178	NA	NA	NA	NA
CCIS40244499ST-3-0	NA	NA	NA	0.36001	NA	NA	NA	NA	NA	NA	NA	NA	NA	NA	NA	0.354843	NA	NA	NA	NA	NA	0.37195	NA	NA	NA	NA	NA	NA	NA	NA	NA	NA	NA	NA	NA	NA	0.50747	NA	NA	NA	NA	NA	NA	NA	NA	NA	0.363968	NA	NA
CCIS85214191ST-3-0	NA	NA	NA	NA	0.806518	NA	NA	NA	NA	NA	NA	NA	NA	NA	NA	NA	NA	NA	0.745377	NA	0.757464	NA	NA	NA	NA	NA	NA	NA	NA	NA	NA	NA	NA	0.600002	NA	NA	NA	NA	NA	NA	0.743592	NA	NA	NA	NA	NA	NA	NA	NA
CCIS08668806ST-3-0	NA	0.118782	NA	NA	NA	NA	NA	NA	NA	NA	NA	NA	NA	NA	NA	NA	NA	0.138558	NA	NA	NA	NA	NA	0.162984	NA	NA	NA	NA	NA	NA	NA	NA	NA	NA	NA	NA	0.0836827	NA	NA	NA	NA	0.125315	NA	NA	NA	NA	NA	NA	NA
CCIS50369211ST-20-0	NA	NA	NA	0.047545	NA	NA	NA	NA	NA	NA	NA	NA	NA	NA	NA	NA	0.0611418	NA	NA	NA	NA	NA	NA	NA	NA	NA	NA	NA	0.0661194	NA	NA	NA	NA	NA	NA	NA	0.0306452	NA	NA	NA	NA	NA	NA	0.0333978	NA	NA	NA	NA	NA
CCIS87167916ST-4-0	NA	NA	NA	NA	NA	NA	NA	NA	NA	0.753303	0.357535	NA	NA	NA	NA	NA	NA	NA	NA	NA	NA	NA	NA	NA	NA	0.87101	NA	NA	NA	NA	NA	NA	NA	0.762598	NA	NA	NA	NA	NA	NA	NA	NA	NA	NA	NA	0.760179	NA	NA	NA
CCIS94496512ST-4-0	NA	NA	NA	NA	NA	NA	NA	NA	0.0321322	NA	NA	NA	NA	0.0123834	NA	NA	NA	NA	NA	NA	NA	NA	NA	NA	0.0294782	NA	NA	NA	NA	NA	NA	NA	NA	NA	NA	NA	NA	NA	NA	0.0193131	0.0234179	NA	NA	NA	NA	NA	NA	NA	NA
CCIS58234805ST-4-0	NA	NA	NA	NA	NA	NA	NA	NA	NA	0.996801	0.968306	NA	NA	NA	NA	NA	NA	NA	NA	NA	NA	NA	NA	NA	NA	NA	NA	NA	0.99983	NA	NA	NA	NA	NA	NA	NA	NA	NA	NA	0.997677	NA	NA	NA	NA	NA	NA	NA	NA	NA
CCIS91228662ST-4-0	NA	NA	0.177055	NA	NA	NA	NA	NA	NA	NA	NA	NA	NA	NA	NA	NA	0.179667	NA	NA	NA	NA	NA	NA	NA	NA	NA	NA	NA	NA	0.146136	NA	0.201378	NA	NA	NA	NA	NA	NA	NA	NA	NA	NA	NA	NA	NA	0.215169	NA	NA	NA
CCIS71301801ST-4-0	NA	NA	NA	NA	NA	NA	NA	NA	0.85211	NA	NA	NA	NA	NA	NA	NA	NA	0.657236	NA	NA	NA	NA	NA	0.856258	NA	NA	NA	NA	NA	NA	NA	NA	NA	NA	NA	NA	0.807421	NA	NA	NA	0.891361	NA	NA	NA	NA	NA	NA	NA	NA
CCIS24898163ST-4-0	NA	NA	NA	NA	NA	NA	NA	0.402327	NA	NA	NA	NA	NA	NA	NA	NA	0.441223	NA	NA	NA	NA	NA	NA	NA	NA	0.329816	NA	NA	NA	NA	NA	NA	NA	NA	NA	NA	NA	NA	0.341183	NA	NA	NA	NA	0.197395	NA	NA	NA	NA	NA
CCIS53355328ST-4-0	NA	0.848138	NA	NA	NA	NA	NA	NA	NA	NA	NA	NA	NA	0.967883	NA	NA	NA	NA	NA	NA	NA	NA	NA	NA	NA	0.730746	NA	NA	NA	NA	NA	NA	NA	NA	NA	NA	NA	NA	NA	0.843063	NA	NA	NA	0.709823	NA	NA	NA	NA	NA
CCIS41222843ST-4-0	0.0355379	NA	NA	NA	NA	NA	NA	NA	NA	NA	NA	NA	0.0334997	NA	NA	NA	NA	NA	NA	NA	0.0298541	NA	NA	NA	NA	NA	NA	NA	NA	NA	NA	NA	NA	NA	0.0561541	NA	NA	NA	NA	NA	NA	NA	0.0451518	NA	NA	NA	NA	NA	NA
CCIS81887263ST-4-0	NA	NA	0.860248	NA	NA	NA	NA	NA	NA	NA	NA	NA	0.872081	NA	NA	NA	NA	NA	NA	NA	NA	NA	NA	NA	NA	NA	0.856368	NA	NA	NA	0.835218	NA	NA	NA	NA	NA	NA	NA	NA	NA	NA	NA	NA	NA	NA	NA	0.928326	NA	NA
CCIS29688262ST-20-0	NA	NA	NA	NA	NA	NA	0.0557289	NA	NA	NA	NA	NA	0.019029	NA	NA	NA	NA	NA	NA	NA	NA	NA	NA	NA	NA	NA	NA	NA	NA	0.0320372	NA	NA	NA	NA	NA	0.0219168	NA	NA	NA	NA	0.0322473	NA	NA	NA	NA	NA	NA	NA	NA
CCIS87116798ST-4-0	NA	NA	NA	NA	NA	NA	0.349203	NA	NA	NA	NA	0.60818	NA	NA	NA	NA	NA	NA	NA	NA	NA	NA	0.410799	NA	NA	NA	NA	NA	NA	NA	NA	0.459168	NA	NA	NA	NA	NA	NA	NA	NA	NA	NA	NA	NA	NA	NA	NA	NA	0.505799
CCIS87605453ST-4-0	0.105783	NA	NA	NA	NA	NA	NA	NA	NA	NA	NA	NA	NA	NA	NA	NA	NA	NA	0.139973	NA	NA	NA	NA	0.121998	NA	NA	NA	NA	NA	NA	NA	NA	0.192424	NA	NA	NA	NA	NA	NA	NA	NA	NA	NA	NA	NA	NA	0.185198	NA	NA
CCIS83870198ST-4-0	NA	NA	NA	NA	NA	NA	NA	NA	0.199227	NA	NA	NA	NA	0.632781	NA	NA	NA	NA	NA	NA	NA	0.262821	NA	NA	NA	NA	NA	NA	NA	NA	NA	NA	NA	0.142108	NA	NA	NA	NA	NA	NA	NA	NA	NA	0.179982	NA	NA	NA	NA	NA
CCIS61287323ST-4-0	NA	NA	0.837161	NA	NA	NA	NA	NA	NA	NA	0.606954	NA	NA	NA	NA	NA	NA	NA	NA	NA	0.910896	NA	NA	NA	NA	NA	NA	NA	NA	NA	NA	NA	NA	NA	NA	NA	NA	NA	0.795523	NA	NA	NA	NA	NA	NA	NA	NA	NA	NA
CCIS11362406ST-4-0	NA	NA	NA	NA	0.017993	NA	NA	NA	NA	NA	NA	NA	NA	NA	0.0515836	NA	NA	NA	NA	NA	NA	NA	NA	NA	NA	NA	NA	NA	NA	0.0264425	NA	NA	0.0829879	NA	NA	NA	NA	NA	NA	NA	NA	NA	NA	NA	NA	0.0252633	NA	NA	NA
CCIS14449628ST-4-0	NA	NA	NA	NA	NA	NA	NA	NA	0.93941	NA	NA	NA	NA	NA	NA	NA	0.89264	NA	NA	NA	NA	NA	NA	NA	NA	NA	NA	NA	NA	0.960923	NA	NA	NA	0.911993	NA	NA	NA	NA	NA	NA	NA	NA	NA	NA	NA	NA	NA	0.889372	NA
CCIS21278152ST-4-0	NA	NA	NA	NA	NA	NA	0.659206	NA	NA	NA	NA	NA	NA	NA	0.758876	NA	NA	NA	NA	NA	0.718437	NA	NA	NA	NA	NA	NA	NA	NA	NA	NA	NA	NA	NA	NA	NA	0.78294	NA	NA	NA	NA	NA	NA	NA	NA	NA	NA	NA	0.914322
CCIS25399172ST-4-0	NA	NA	0.106589	NA	NA	NA	NA	NA	NA	NA	NA	0.101764	NA	NA	NA	NA	NA	NA	NA	NA	NA	NA	NA	NA	0.0598135	NA	NA	NA	NA	NA	0.0883477	NA	NA	NA	NA	NA	NA	NA	NA	NA	NA	NA	NA	NA	NA	0.0736725	NA	NA	NA
CCIS34055159ST-4-0	NA	NA	NA	0.870979	NA	NA	NA	NA	NA	NA	NA	NA	NA	NA	NA	NA	NA	NA	NA	0.898103	NA	NA	NA	NA	NA	NA	NA	0.899563	NA	NA	0.92081	NA	NA	NA	NA	NA	NA	NA	NA	NA	NA	NA	NA	NA	0.905297	NA	NA	NA	NA
CCIS76845094ST-20-0	NA	NA	NA	0.925588	NA	NA	NA	NA	NA	NA	NA	0.950026	NA	NA	NA	NA	NA	NA	NA	NA	NA	NA	NA	NA	NA	NA	NA	NA	0.980876	NA	0.95734	NA	NA	NA	NA	NA	NA	NA	NA	NA	NA	NA	0.969027	NA	NA	NA	NA	NA	NA
CCIS41548810ST-4-0	NA	0.653534	NA	NA	NA	NA	NA	NA	NA	NA	NA	NA	NA	NA	NA	NA	NA	0.505319	NA	NA	NA	NA	NA	NA	NA	NA	NA	NA	NA	0.547213	NA	NA	NA	NA	0.501767	NA	NA	NA	NA	NA	NA	NA	0.678603	NA	NA	NA	NA	NA	NA
CCIS98512455ST-4-0	NA	0.0597376	NA	NA	NA	NA	NA	NA	NA	NA	NA	NA	NA	NA	NA	NA	NA	0.0924638	NA	NA	NA	NA	NA	0.0386963	NA	NA	NA	NA	NA	NA	NA	0.0460993	NA	NA	NA	NA	NA	NA	NA	NA	NA	NA	0.0672323	NA	NA	NA	NA	NA	NA
CCIS83445808ST-4-0	NA	0.0672454	NA	NA	NA	NA	NA	NA	NA	NA	NA	NA	NA	0.0148663	NA	NA	NA	NA	NA	NA	NA	NA	NA	NA	0.0879243	NA	NA	NA	NA	NA	NA	NA	NA	0.0719226	NA	NA	NA	NA	NA	NA	0.0589194	NA	NA	NA	NA	NA	NA	NA	NA
CCIS37250421ST-4-0	0.161086	NA	NA	NA	NA	NA	NA	NA	NA	NA	NA	NA	NA	NA	NA	NA	NA	NA	0.195891	NA	NA	NA	NA	NA	NA	0.176016	NA	NA	NA	NA	NA	NA	NA	NA	NA	NA	NA	NA	NA	0.396583	NA	NA	0.259485	NA	NA	NA	NA	NA	NA
CCIS35092938ST-4-0	NA	NA	NA	NA	NA	NA	NA	NA	0.0460208	NA	NA	NA	NA	NA	NA	NA	NA	0.0602882	NA	NA	NA	NA	0.0405376	NA	NA	NA	NA	NA	NA	NA	NA	0.0353886	NA	NA	NA	NA	NA	NA	NA	NA	NA	NA	NA	NA	NA	0.0513191	NA	NA	NA
CCIS50148151ST-4-0	NA	NA	0.142541	NA	NA	NA	NA	NA	NA	NA	NA	NA	NA	NA	NA	0.0844661	NA	NA	NA	NA	NA	NA	0.155273	NA	NA	NA	NA	NA	NA	NA	NA	NA	NA	NA	NA	NA	NA	0.106018	NA	NA	NA	NA	NA	NA	NA	NA	NA	0.0905244	NA
CCIS62605362ST-3-0	NA	NA	NA	NA	NA	NA	NA	NA	NA	0.421535	NA	0.440371	NA	NA	NA	NA	NA	NA	NA	NA	NA	NA	0.387762	NA	NA	NA	NA	NA	NA	NA	NA	0.42154	NA	NA	NA	NA	NA	NA	NA	NA	NA	NA	NA	NA	NA	NA	NA	0.438154	NA
CCIS87252800ST-4-0	NA	NA	NA	NA	NA	NA	NA	NA	NA	0.285057	NA	NA	NA	0.537084	NA	NA	NA	NA	NA	NA	NA	NA	NA	NA	NA	NA	NA	0.344656	NA	NA	NA	NA	NA	NA	NA	0.302886	NA	NA	NA	NA	NA	NA	NA	NA	NA	NA	NA	0.245766	NA
CCIS22958137ST-20-0	NA	NA	NA	NA	NA	NA	0.36727	NA	NA	NA	NA	NA	NA	0.186666	NA	NA	NA	NA	NA	NA	NA	NA	NA	NA	NA	NA	NA	NA	NA	0.54872	NA	NA	NA	NA	NA	NA	NA	NA	0.377084	NA	NA	0.474128	NA	NA	NA	NA	NA	NA	NA
CCIS48507077ST-4-0	NA	NA	NA	NA	NA	0.149512	NA	NA	NA	NA	NA	NA	NA	NA	NA	NA	NA	NA	0.119719	NA	NA	NA	NA	NA	NA	NA	0.136608	NA	NA	NA	NA	NA	NA	NA	NA	NA	NA	NA	NA	0.099645	0.120199	NA	NA	NA	NA	NA	NA	NA	NA
CCIS32105356ST-4-0	NA	NA	NA	NA	NA	NA	0.0763817	NA	NA	NA	0.0755458	NA	NA	NA	NA	NA	NA	NA	NA	NA	0.0381028	NA	NA	NA	NA	NA	NA	NA	NA	NA	NA	NA	0.075273	NA	NA	NA	NA	NA	NA	NA	NA	NA	NA	NA	NA	NA	NA	0.0539295	NA
CCIS81710917ST-20-0	NA	NA	0.247035	NA	NA	NA	NA	NA	NA	NA	NA	NA	NA	NA	NA	NA	0.320827	NA	NA	NA	NA	NA	NA	NA	NA	NA	NA	0.280111	NA	NA	NA	NA	0.168327	NA	NA	NA	NA	NA	NA	NA	NA	NA	0.195893	NA	NA	NA	NA	NA	NA
CCIS16326685ST-4-0	NA	0.0707695	NA	NA	NA	NA	NA	NA	NA	NA	0.113364	NA	NA	NA	NA	NA	NA	NA	NA	NA	NA	NA	NA	NA	NA	NA	NA	NA	NA	0.0624067	NA	0.0709888	NA	NA	NA	NA	NA	NA	NA	NA	NA	NA	NA	NA	0.0870181	NA	NA	NA	NA
CCIS53043478ST-4-0	NA	NA	NA	NA	NA	0.983627	NA	NA	NA	NA	NA	NA	NA	NA	0.992733	NA	NA	NA	NA	NA	NA	NA	NA	NA	NA	NA	0.986448	NA	NA	NA	NA	NA	0.944296	NA	NA	NA	NA	NA	NA	NA	NA	NA	NA	NA	NA	NA	NA	NA	NA
CCIS98832363ST-4-0	NA	NA	0.212118	NA	NA	NA	NA	NA	NA	NA	NA	NA	NA	NA	0.258899	NA	NA	NA	NA	NA	NA	NA	NA	NA	NA	NA	NA	NA	NA	0.301613	0.235521	NA	NA	NA	NA	NA	NA	NA	NA	NA	NA	0.207959	NA	NA	NA	NA	NA	NA	NA
CCIS02124300ST-4-0	NA	NA	NA	0.0475818	NA	NA	NA	NA	NA	NA	NA	NA	NA	NA	NA	NA	0.0525862	NA	NA	NA	NA	NA	NA	NA	NA	NA	NA	NA	0.031821	NA	NA	NA	NA	NA	NA	NA	NA	NA	NA	0.0575408	NA	NA	0.0696423	NA	NA	NA	NA	NA	NA
CCIS44743950ST-4-0	NA	NA	NA	NA	NA	NA	NA	0.0465062	NA	NA	0.097723	NA	NA	NA	NA	NA	NA	NA	NA	NA	NA	NA	NA	0.0432048	NA	NA	NA	NA	NA	NA	NA	0.057409	NA	NA	NA	NA	NA	NA	NA	NA	NA	NA	NA	0.0506392	NA	NA	NA	NA	NA
CCIS10793554ST-4-0	NA	NA	NA	NA	NA	NA	0.039355	NA	NA	NA	NA	NA	NA	NA	NA	NA	NA	NA	0.0127103	NA	NA	NA	NA	NA	NA	NA	NA	NA	NA	0.0127158	NA	NA	NA	NA	NA	NA	0.0126113	NA	NA	NA	NA	NA	NA	NA	NA	NA	NA	NA	NA
CCIS59132091ST-4-0	NA	NA	NA	NA	NA	0.0787331	NA	NA	NA	NA	NA	NA	NA	0.0539253	NA	NA	NA	NA	NA	NA	NA	NA	NA	0.114542	NA	NA	NA	NA	NA	NA	NA	NA	NA	NA	NA	NA	NA	NA	0.0813381	NA	NA	NA	NA	NA	0.0888081	NA	NA	NA	NA
CCIS96387239ST-4-0	NA	NA	NA	NA	0.0286358	NA	NA	NA	NA	NA	NA	NA	NA	NA	0.0368922	NA	NA	NA	NA	NA	0.0295493	NA	NA	NA	NA	NA	NA	NA	NA	NA	NA	NA	NA	NA	NA	NA	NA	NA	0.0320007	NA	NA	NA	NA	NA	NA	NA	NA	NA	NA
CCIS82146115ST-4-0	NA	NA	NA	NA	NA	0.0125342	NA	NA	NA	NA	NA	NA	0.0185978	NA	NA	NA	NA	NA	NA	NA	NA	NA	NA	NA	NA	0.0224931	NA	NA	NA	NA	NA	NA	NA	NA	NA	NA	0.0201759	NA	NA	NA	NA	NA	NA	NA	NA	NA	NA	NA	0.00419358
CCIS31434951ST-20-0	NA	NA	NA	0.0300273	NA	NA	NA	NA	NA	NA	NA	NA	NA	NA	NA	NA	NA	NA	0.0188012	NA	NA	NA	NA	NA	NA	NA	NA	0.03208	NA	NA	NA	NA	NA	NA	NA	NA	0.0253056	NA	NA	NA	NA	NA	NA	NA	NA	NA	NA	NA	0.0162728
CCIS33816588ST-4-0	NA	NA	0.99796	NA	NA	NA	NA	NA	NA	NA	NA	NA	0.998252	NA	NA	NA	NA	NA	NA	NA	NA	NA	NA	0.997264	NA	NA	NA	NA	NA	NA	0.99776	NA	NA	NA	NA	NA	NA	NA	NA	NA	0.998653	NA	NA	NA	NA	NA	NA	NA	NA
CCIS12656533ST-4-0	NA	NA	NA	0.437511	NA	NA	NA	NA	NA	NA	NA	NA	NA	NA	NA	NA	NA	NA	NA	0.411836	NA	0.517397	NA	NA	NA	NA	NA	NA	NA	NA	NA	NA	NA	NA	NA	0.512424	NA	NA	NA	NA	NA	NA	NA	0.56889	NA	NA	NA	NA	NA
CCIS41806458ST-4-0	NA	NA	NA	NA	NA	0.369961	NA	NA	NA	NA	NA	NA	NA	NA	NA	NA	NA	0.336624	NA	NA	NA	0.221343	NA	NA	NA	NA	NA	NA	NA	NA	NA	NA	0.285089	NA	NA	NA	NA	NA	NA	NA	NA	NA	NA	NA	NA	NA	0.350254	NA	NA
CCIS53557295ST-4-0	NA	NA	NA	NA	NA	0.0887745	NA	NA	NA	NA	NA	NA	NA	NA	NA	NA	NA	0.082765	NA	NA	NA	NA	NA	NA	NA	NA	NA	NA	0.478107	NA	NA	NA	NA	NA	NA	NA	NA	NA	0.189662	NA	NA	NA	0.230775	NA	NA	NA	NA	NA	NA
CCIS47284573ST-4-0	NA	NA	NA	0.502629	NA	NA	NA	NA	NA	NA	NA	NA	NA	NA	NA	NA	NA	NA	NA	0.497615	0.482012	NA	NA	NA	NA	NA	NA	NA	NA	NA	NA	NA	NA	NA	NA	NA	NA	NA	0.456161	NA	NA	NA	NA	NA	NA	NA	NA	NA	0.501522
CCIS76563044ST-4-0	NA	NA	NA	NA	NA	NA	NA	NA	NA	0.0277655	NA	NA	NA	NA	NA	0.0687071	NA	NA	NA	NA	NA	NA	NA	NA	NA	NA	NA	0.0415715	NA	NA	0.0288523	NA	NA	NA	NA	NA	NA	NA	NA	NA	NA	NA	NA	NA	NA	NA	NA	NA	NA
CCIS93040568ST-20-0	NA	NA	NA	NA	NA	0.1026	NA	NA	NA	NA	NA	NA	NA	NA	NA	NA	NA	0.10775	NA	NA	NA	NA	NA	NA	NA	NA	NA	NA	0.3248	NA	NA	NA	NA	NA	NA	NA	NA	0.0952808	NA	NA	NA	NA	NA	NA	NA	NA	NA	NA	0.201888
CCIS45793747ST-4-0	NA	NA	NA	NA	NA	NA	0.0880278	NA	NA	NA	NA	0.0226338	NA	NA	NA	NA	NA	NA	NA	NA	NA	NA	NA	NA	NA	NA	0.0497574	NA	NA	NA	NA	NA	NA	NA	NA	0.0243941	NA	NA	NA	NA	NA	NA	NA	0.0537354	NA	NA	NA	NA	NA
CCIS95097901ST-4-0	NA	NA	NA	NA	NA	NA	NA	NA	0.0738556	NA	NA	NA	NA	NA	0.046048	NA	NA	NA	NA	NA	NA	NA	NA	NA	0.0910905	NA	NA	NA	NA	NA	NA	NA	NA	NA	NA	NA	NA	0.0580137	NA	NA	NA	0.0654142	NA	NA	NA	NA	NA	NA	NA
CCIS80834637ST-4-0	NA	NA	NA	NA	NA	NA	NA	NA	NA	0.0352652	NA	NA	0.0200256	NA	NA	NA	NA	NA	NA	NA	NA	NA	NA	NA	NA	NA	NA	NA	NA	0.0423954	NA	NA	NA	NA	0.053525	NA	NA	NA	NA	NA	NA	NA	NA	NA	0.0298674	NA	NA	NA	NA
CCIS63910149ST-4-0	NA	NA	NA	NA	NA	0.0247149	NA	NA	NA	NA	NA	NA	NA	NA	NA	0.0819624	NA	NA	NA	NA	NA	0.0571502	NA	NA	NA	NA	NA	NA	NA	NA	NA	NA	NA	NA	NA	NA	NA	NA	0.0438003	NA	0.0589676	NA	NA	NA	NA	NA	NA	NA	NA
CCIS84543192ST-4-0	NA	NA	NA	NA	NA	NA	NA	NA	NA	0.244741	NA	NA	NA	NA	NA	NA	NA	0.188737	NA	NA	NA	0.307808	NA	NA	NA	NA	NA	NA	NA	NA	NA	NA	NA	NA	NA	NA	NA	0.390133	NA	NA	NA	NA	NA	NA	NA	NA	NA	0.371147	NA
CCIS38765456ST-20-0	NA	NA	NA	NA	NA	NA	NA	0.751424	NA	NA	NA	NA	NA	NA	NA	NA	NA	NA	0.843957	NA	NA	NA	NA	NA	0.798385	NA	NA	NA	NA	NA	NA	NA	0.59942	NA	NA	NA	NA	NA	NA	NA	NA	NA	NA	NA	NA	0.725657	NA	NA	NA
CCIS82944710ST-20-0	NA	0.023984	NA	NA	NA	NA	NA	NA	NA	NA	NA	NA	NA	NA	NA	NA	0.0304849	NA	NA	NA	NA	NA	NA	NA	NA	NA	0.0243231	NA	NA	NA	NA	NA	NA	NA	NA	NA	NA	NA	NA	0.0227028	NA	NA	NA	NA	NA	NA	NA	NA	NA
CCIS55230578ST-4-0	NA	NA	NA	NA	NA	NA	NA	NA	NA	0.264732	NA	NA	NA	NA	NA	NA	NA	NA	0.318258	NA	NA	NA	NA	NA	0.22337	NA	NA	NA	NA	NA	NA	NA	NA	NA	0.196989	NA	NA	NA	NA	NA	NA	NA	NA	NA	0.226625	NA	NA	NA	NA
CCIS24254057ST-4-0	NA	NA	NA	NA	NA	NA	0.260129	NA	NA	NA	NA	NA	NA	NA	NA	0.208764	NA	NA	NA	NA	NA	NA	NA	NA	NA	0.608565	NA	NA	NA	NA	NA	NA	NA	NA	NA	NA	NA	0.656753	NA	NA	NA	NA	NA	NA	NA	NA	NA	NA	NA
CCIS78318719ST-4-0	NA	NA	NA	NA	NA	NA	NA	0.146709	NA	NA	NA	NA	NA	NA	NA	NA	NA	NA	0.107517	NA	NA	NA	0.0976862	NA	NA	NA	NA	NA	NA	NA	NA	NA	NA	NA	NA	NA	NA	NA	NA	0.089927	NA	NA	NA	NA	NA	NA	0.106738	NA	NA
CCIS44757994ST-4-0	NA	0.323212	NA	NA	NA	NA	NA	NA	NA	NA	0.150944	NA	NA	NA	NA	NA	NA	NA	NA	NA	NA	NA	NA	NA	0.205863	NA	NA	NA	NA	NA	NA	0.231575	NA	NA	NA	NA	NA	NA	NA	NA	NA	NA	NA	0.384039	NA	NA	NA	NA	NA
CCIS65479369ST-4-0	NA	NA	NA	NA	NA	NA	NA	NA	0.987947	NA	NA	NA	NA	0.999896	NA	NA	NA	NA	NA	NA	NA	NA	NA	0.980007	NA	NA	NA	NA	NA	NA	NA	NA	NA	NA	0.954199	NA	NA	NA	NA	NA	NA	0.990381	NA	NA	NA	NA	NA	NA	NA
CCIS62794166ST-4-0	NA	NA	NA	NA	NA	NA	0.061449	NA	NA	NA	NA	NA	NA	NA	NA	NA	NA	NA	NA	0.0502391	NA	NA	0.0382926	NA	NA	NA	NA	NA	NA	NA	NA	NA	NA	NA	NA	0.0707833	NA	NA	NA	NA	NA	0.0456519	NA	NA	NA	NA	NA	NA	NA
CCIS77252613ST-4-0	0.293002	NA	NA	NA	NA	NA	NA	NA	NA	NA	NA	NA	0.336214	NA	NA	NA	NA	NA	NA	NA	NA	NA	NA	NA	NA	NA	NA	0.4203	NA	NA	NA	NA	NA	0.256409	NA	NA	NA	NA	NA	NA	NA	0.320446	NA	NA	NA	NA	NA	NA	NA
CCIS11015875ST-4-0	NA	NA	NA	NA	NA	NA	NA	0.773658	NA	NA	NA	NA	NA	NA	NA	NA	NA	0.394726	NA	NA	NA	NA	0.643674	NA	NA	NA	NA	NA	NA	NA	NA	NA	NA	NA	NA	NA	NA	0.591121	NA	NA	NA	NA	NA	NA	NA	0.693368	NA	NA	NA
CCIS55531770ST-4-0	NA	NA	NA	NA	NA	NA	NA	NA	0.0967948	NA	NA	NA	NA	NA	NA	NA	NA	NA	NA	0.107501	NA	NA	NA	NA	NA	NA	0.103807	NA	NA	NA	NA	NA	NA	0.0973775	NA	NA	NA	NA	NA	NA	NA	NA	NA	NA	NA	NA	0.0781596	NA	NA
CCIS70398272ST-4-0	NA	NA	NA	NA	NA	NA	NA	NA	NA	0.0445553	0.068486	NA	NA	NA	NA	NA	NA	NA	NA	NA	NA	NA	NA	NA	NA	NA	NA	NA	0.036869	NA	NA	NA	NA	NA	0.0672798	NA	NA	NA	NA	NA	NA	NA	NA	NA	NA	NA	0.0245908	NA	NA
CCIS35100175ST-4-0	0.974926	NA	NA	NA	NA	NA	NA	NA	NA	NA	NA	0.980348	NA	NA	NA	NA	NA	NA	NA	NA	NA	NA	NA	NA	NA	NA	0.975135	NA	NA	NA	NA	NA	NA	NA	NA	0.961921	NA	NA	NA	NA	0.975943	NA	NA	NA	NA	NA	NA	NA	NA
CCIS22416007ST-4-0	NA	NA	NA	NA	0.375195	NA	NA	NA	NA	NA	NA	NA	NA	NA	NA	NA	NA	0.225648	NA	NA	NA	NA	NA	NA	0.215474	NA	NA	NA	NA	NA	NA	NA	NA	NA	NA	NA	0.354026	NA	NA	NA	NA	NA	NA	NA	NA	0.362998	NA	NA	NA
CCIS41288781ST-4-0	NA	0.418562	NA	NA	NA	NA	NA	NA	NA	NA	NA	NA	NA	NA	NA	NA	NA	NA	NA	0.257817	NA	NA	NA	NA	NA	NA	NA	0.255081	NA	NA	NA	NA	NA	NA	NA	0.24335	NA	NA	NA	NA	NA	NA	NA	NA	NA	NA	NA	NA	NA
CCIS59903910ST-4-0	NA	NA	NA	NA	0.0645511	NA	NA	NA	NA	NA	NA	NA	NA	0.559499	NA	NA	NA	NA	NA	NA	0.0864826	NA	NA	NA	NA	NA	NA	NA	NA	NA	0.115147	NA	NA	NA	NA	NA	NA	NA	NA	NA	NA	NA	NA	NA	NA	0.150564	NA	NA	NA
CCIS12370844ST-4-0	NA	NA	NA	NA	NA	0.344262	NA	NA	NA	NA	NA	NA	NA	NA	NA	0.414425	NA	NA	NA	NA	NA	NA	NA	NA	0.383059	NA	NA	NA	NA	NA	NA	NA	NA	NA	NA	NA	NA	NA	0.439749	NA	NA	NA	NA	NA	NA	NA	NA	NA	0.53777
CCIS72607085ST-4-0	NA	NA	NA	NA	NA	0.0834881	NA	NA	NA	NA	NA	NA	NA	NA	0.0992276	NA	NA	NA	NA	NA	NA	NA	NA	NA	NA	0.133995	NA	NA	NA	NA	NA	NA	0.0966938	NA	NA	NA	NA	NA	NA	NA	NA	NA	0.189717	NA	NA	NA	NA	NA	NA
CCIS46047672ST-4-0	NA	NA	NA	NA	0.267745	NA	NA	NA	NA	NA	NA	NA	NA	NA	NA	NA	NA	NA	NA	0.235215	NA	NA	NA	NA	0.288634	NA	NA	NA	NA	NA	NA	NA	NA	NA	0.120201	NA	NA	NA	NA	NA	NA	NA	NA	NA	NA	NA	0.222028	NA	NA
CCIS22906510ST-20-0	NA	NA	NA	NA	NA	NA	NA	0.0894358	NA	NA	NA	NA	NA	NA	NA	NA	NA	NA	NA	0.0804279	0.0781942	NA	NA	NA	NA	NA	NA	NA	NA	NA	NA	0.0875186	NA	NA	NA	NA	NA	NA	NA	NA	NA	NA	NA	NA	NA	NA	0.0863615	NA	NA
CCIS52370277ST-4-0	NA	NA	NA	NA	0.21456	NA	NA	NA	NA	NA	NA	NA	NA	NA	NA	0.146483	NA	NA	NA	NA	NA	NA	NA	NA	NA	NA	NA	NA	0.57188	NA	NA	NA	NA	NA	NA	NA	NA	NA	0.193813	NA	NA	NA	NA	NA	NA	NA	NA	0.159719	NA
CCIS02379307ST-4-0	NA	NA	NA	NA	NA	NA	NA	0.963553	NA	NA	NA	NA	NA	NA	0.960298	NA	NA	NA	NA	NA	NA	NA	NA	NA	NA	NA	NA	NA	NA	0.975523	NA	NA	NA	NA	NA	NA	NA	0.96081	NA	NA	NA	NA	NA	NA	0.949531	NA	NA	NA	NA
CCIS48579360ST-4-0	0.0283868	NA	NA	NA	NA	NA	NA	NA	NA	NA	NA	NA	NA	NA	NA	NA	0.0402719	NA	NA	NA	NA	0.0502502	NA	NA	NA	NA	NA	NA	NA	NA	NA	NA	NA	NA	0.0605269	NA	NA	NA	NA	NA	NA	NA	NA	NA	NA	NA	NA	0.0372482	NA
CCIS46467422ST-4-0	NA	NA	NA	NA	0.031383	NA	NA	NA	NA	NA	NA	0.0402505	NA	NA	NA	NA	NA	NA	NA	NA	NA	NA	NA	NA	NA	NA	0.0332457	NA	NA	NA	NA	NA	NA	NA	NA	NA	NA	NA	NA	0.0294679	0.0263191	NA	NA	NA	NA	NA	NA	NA	NA
CCIS54027808ST-4-0	NA	NA	NA	NA	NA	0.224438	NA	NA	NA	NA	NA	NA	NA	NA	NA	NA	NA	NA	0.116411	NA	0.125172	NA	NA	NA	NA	NA	NA	NA	NA	NA	NA	NA	NA	NA	NA	NA	NA	0.082756	NA	NA	NA	0.0726988	NA	NA	NA	NA	NA	NA	NA
CCIS15704761ST-4-0	0.791816	NA	NA	NA	NA	NA	NA	NA	NA	NA	NA	NA	NA	NA	NA	NA	0.846606	NA	NA	NA	NA	NA	NA	NA	NA	NA	NA	NA	0.936365	NA	NA	NA	NA	0.531348	NA	NA	NA	NA	NA	NA	NA	NA	NA	0.588971	NA	NA	NA	NA	NA
CCIS11558985ST-4-0	NA	NA	NA	NA	0.0387208	NA	NA	NA	NA	NA	NA	0.0370736	NA	NA	NA	NA	NA	NA	NA	NA	NA	NA	0.0392626	NA	NA	NA	NA	NA	NA	NA	NA	NA	0.0748237	NA	NA	NA	NA	NA	NA	NA	NA	NA	NA	NA	0.0514771	NA	NA	NA	NA
CCIS13047523ST-4-0	NA	NA	NA	NA	NA	NA	0.143727	NA	NA	NA	0.107509	NA	NA	NA	NA	NA	NA	NA	NA	NA	NA	NA	NA	NA	NA	NA	0.0759686	NA	NA	NA	0.103923	NA	NA	NA	NA	NA	NA	NA	NA	NA	0.0583	NA	NA	NA	NA	NA	NA	NA	NA
CCIS94603952ST-4-0	NA	NA	0.0541793	NA	NA	NA	NA	NA	NA	NA	NA	NA	NA	NA	NA	NA	NA	0.0673136	NA	NA	NA	NA	NA	NA	NA	NA	NA	NA	0.0314352	NA	NA	NA	NA	NA	NA	NA	NA	NA	0.0890558	NA	NA	NA	NA	NA	0.0790297	NA	NA	NA	NA
CCIS02856720ST-4-0	NA	NA	NA	NA	0.233001	NA	NA	NA	NA	NA	NA	NA	NA	NA	NA	NA	0.303816	NA	NA	NA	NA	NA	NA	NA	0.264871	NA	NA	NA	NA	NA	NA	NA	NA	NA	0.283056	NA	NA	NA	NA	NA	NA	NA	NA	NA	NA	NA	NA	NA	0.235327
CCIS07648107ST-4-0	NA	NA	NA	NA	0.110984	NA	NA	NA	NA	NA	NA	NA	NA	0.7027	NA	NA	NA	NA	NA	NA	0.150764	NA	NA	NA	NA	NA	NA	NA	NA	NA	NA	0.160922	NA	NA	NA	NA	NA	NA	NA	NA	0.179845	NA	NA	NA	NA	NA	NA	NA	NA
CCIS34604008ST-4-0	NA	NA	NA	NA	NA	NA	NA	NA	NA	0.0447854	NA	NA	NA	0.0411104	NA	NA	NA	NA	NA	NA	NA	0.0974221	NA	NA	NA	NA	NA	NA	NA	NA	NA	NA	NA	NA	NA	0.0398725	NA	NA	NA	NA	0.0514192	NA	NA	NA	NA	NA	NA	NA	NA
CCIS63468405ST-4-0	NA	NA	0.0538358	NA	NA	NA	NA	NA	NA	NA	NA	NA	NA	NA	NA	NA	0.0626746	NA	NA	NA	NA	NA	NA	0.196541	NA	NA	NA	NA	NA	NA	NA	NA	NA	0.16691	NA	NA	NA	NA	NA	NA	NA	NA	NA	NA	NA	NA	NA	NA	0.0875231
CCIS16383318ST-4-0	NA	0.125908	NA	NA	NA	NA	NA	NA	NA	NA	NA	NA	NA	NA	NA	NA	NA	0.205328	NA	NA	NA	NA	NA	NA	NA	NA	NA	0.0887152	NA	NA	NA	NA	NA	NA	NA	NA	0.075745	NA	NA	NA	NA	NA	NA	NA	NA	0.121206	NA	NA	NA
CCIS36699628ST-4-0	NA	NA	NA	NA	NA	NA	NA	NA	0.0345442	NA	NA	NA	NA	NA	NA	0.0562701	NA	NA	NA	NA	NA	NA	0.0232854	NA	NA	NA	NA	NA	NA	NA	NA	0.0489427	NA	NA	NA	NA	NA	NA	NA	NA	NA	NA	NA	0.0301033	NA	NA	NA	NA	NA
CCIS95409808ST-4-0	NA	NA	NA	NA	NA	NA	NA	0.0671289	NA	NA	NA	NA	NA	NA	NA	0.0950294	NA	NA	NA	NA	NA	NA	NA	0.0782751	NA	NA	NA	NA	NA	NA	NA	NA	0.122477	NA	NA	NA	NA	NA	NA	NA	NA	0.0875153	NA	NA	NA	NA	NA	NA	NA
CCIS74239020ST-4-0	NA	NA	NA	NA	NA	NA	NA	NA	0.0552579	NA	NA	NA	0.055579	NA	NA	NA	NA	NA	NA	NA	NA	NA	NA	NA	NA	0.0513699	NA	NA	NA	NA	NA	NA	NA	NA	NA	0.066225	NA	NA	NA	NA	NA	NA	0.0313307	NA	NA	NA	NA	NA	NA
CCIS05314658ST-4-0	NA	NA	NA	NA	NA	0.0165575	NA	NA	NA	NA	NA	NA	NA	NA	NA	NA	NA	NA	NA	0.0513659	NA	NA	NA	NA	NA	0.0328821	NA	NA	NA	NA	NA	NA	NA	NA	NA	NA	NA	NA	0.0267533	NA	NA	NA	NA	NA	NA	0.0441302	NA	NA	NA
CCIS71578391ST-4-0	NA	NA	NA	NA	NA	NA	NA	NA	0.0477448	NA	NA	NA	NA	NA	NA	NA	NA	NA	NA	0.0371538	NA	NA	NA	NA	NA	NA	0.0345396	NA	NA	NA	NA	NA	NA	NA	NA	NA	NA	0.0448763	NA	NA	NA	NA	NA	NA	0.0387211	NA	NA	NA	NA
CCIS50003399ST-4-0	NA	NA	NA	NA	NA	NA	NA	0.0572599	NA	NA	NA	NA	NA	0.0363189	NA	NA	NA	NA	NA	NA	NA	NA	NA	NA	NA	0.0534351	NA	NA	NA	NA	NA	NA	NA	NA	NA	NA	NA	0.083689	NA	NA	NA	0.101416	NA	NA	NA	NA	NA	NA	NA
CCIS36797902ST-4-0	0.532385	NA	NA	NA	NA	NA	NA	NA	NA	NA	NA	0.496615	NA	NA	NA	NA	NA	NA	NA	NA	NA	NA	NA	NA	NA	NA	NA	NA	0.88036	NA	NA	NA	NA	NA	NA	0.426833	NA	NA	NA	NA	NA	NA	NA	NA	NA	NA	NA	NA	NA
CCIS11354283ST-4-0	NA	NA	NA	NA	NA	NA	0.123956	NA	NA	NA	NA	NA	NA	NA	0.0952558	NA	NA	NA	NA	NA	NA	NA	NA	NA	0.0901138	NA	NA	NA	NA	NA	0.0672345	NA	NA	NA	NA	NA	NA	NA	NA	NA	NA	NA	NA	NA	NA	NA	0.0773543	NA	NA
CCIS50471204ST-4-0	NA	NA	0.255936	NA	NA	NA	NA	NA	NA	NA	NA	NA	NA	0.811225	NA	NA	NA	NA	NA	NA	NA	0.249215	NA	NA	NA	NA	NA	NA	NA	NA	NA	NA	NA	NA	0.140829	NA	NA	NA	NA	NA	NA	NA	0.241549	NA	NA	NA	NA	NA	NA
CCIS20795251ST-4-0	0.0349565	NA	NA	NA	NA	NA	NA	NA	NA	NA	NA	NA	NA	NA	NA	NA	NA	NA	0.040746	NA	NA	NA	NA	NA	NA	NA	NA	NA	0.0141657	NA	NA	NA	NA	NA	NA	NA	0.0241572	NA	NA	NA	NA	NA	0.0419683	NA	NA	NA	NA	NA	NA
CCIS07277498ST-4-0	NA	NA	0.164826	NA	NA	NA	NA	NA	NA	NA	NA	NA	NA	NA	0.17877	NA	NA	NA	NA	NA	NA	NA	NA	NA	0.164344	NA	NA	NA	NA	NA	NA	NA	NA	NA	0.20538	NA	NA	NA	NA	NA	NA	NA	NA	0.162548	NA	NA	NA	NA	NA
CCIS90164298ST-4-0	NA	0.0885516	NA	NA	NA	NA	NA	NA	NA	NA	NA	0.079679	NA	NA	NA	NA	NA	NA	NA	NA	NA	NA	NA	NA	NA	NA	NA	NA	NA	0.0558662	NA	NA	NA	NA	NA	0.0652633	NA	NA	NA	NA	NA	NA	NA	NA	NA	NA	NA	NA	0.0828854
CCIS23164343ST-4-0	NA	NA	NA	0.0712851	NA	NA	NA	NA	NA	NA	NA	NA	NA	NA	NA	0.0761726	NA	NA	NA	NA	NA	NA	0.0600986	NA	NA	NA	NA	NA	NA	NA	NA	NA	NA	NA	NA	0.0562918	NA	NA	NA	NA	NA	NA	NA	NA	NA	NA	NA	NA	NA
CCIS03857607ST-4-0	NA	NA	NA	NA	NA	NA	NA	0.0529816	NA	NA	NA	NA	0.0424287	NA	NA	NA	NA	NA	NA	NA	NA	NA	NA	NA	NA	NA	NA	NA	0.0397754	NA	NA	NA	NA	0.0590886	NA	NA	NA	NA	NA	NA	NA	NA	NA	NA	0.0401392	NA	NA	NA	NA
CCIS63448910ST-4-0	NA	NA	NA	0.205825	NA	NA	NA	NA	NA	NA	NA	0.110192	NA	NA	NA	NA	NA	NA	NA	NA	NA	NA	NA	NA	NA	NA	NA	NA	NA	0.281807	0.216459	NA	NA	NA	NA	NA	NA	NA	NA	NA	NA	NA	NA	NA	NA	NA	NA	NA	0.502227
CCIS88007743ST-4-0	NA	NA	0.239864	NA	NA	NA	NA	NA	NA	NA	NA	NA	NA	NA	NA	0.0835797	NA	NA	NA	NA	NA	NA	0.171673	NA	NA	NA	NA	NA	NA	NA	NA	NA	NA	NA	NA	NA	NA	NA	NA	0.272486	NA	NA	NA	NA	NA	NA	NA	0.0949748	NA
CCIS51595129ST-4-0	NA	NA	NA	NA	NA	NA	NA	NA	NA	0.0254767	0.06589	NA	NA	NA	NA	NA	NA	NA	NA	NA	NA	NA	NA	NA	NA	NA	NA	NA	0.0028513	NA	NA	NA	NA	NA	NA	NA	NA	0.0316244	NA	NA	NA	NA	NA	NA	NA	NA	NA	0.0372278	NA
CCIS09568613ST-4-0	NA	NA	NA	NA	NA	NA	NA	0.0854847	NA	NA	NA	NA	0.109805	NA	NA	NA	NA	NA	NA	NA	NA	NA	NA	NA	NA	NA	NA	NA	NA	0.0723273	NA	NA	NA	0.0891294	NA	NA	NA	NA	NA	NA	NA	NA	NA	0.0854714	NA	NA	NA	NA	NA
CCIS07539127ST-4-0	0.0875159	NA	NA	NA	NA	NA	NA	NA	NA	NA	0.0748201	NA	NA	NA	NA	NA	NA	NA	NA	NA	NA	NA	NA	NA	NA	0.0429353	NA	NA	NA	NA	NA	NA	NA	NA	NA	NA	0.0499918	NA	NA	NA	NA	NA	NA	0.0700146	NA	NA	NA	NA	NA
CCIS41692898ST-4-0	NA	NA	NA	0.0554901	NA	NA	NA	NA	NA	NA	NA	NA	NA	0.0204276	NA	NA	NA	NA	NA	NA	NA	NA	NA	NA	NA	NA	0.0396519	NA	NA	NA	NA	0.040193	NA	NA	NA	NA	NA	NA	NA	NA	NA	NA	NA	NA	NA	NA	NA	NA	NA
CCIS44093303ST-4-0	NA	0.364209	NA	NA	NA	NA	NA	NA	NA	NA	NA	NA	NA	NA	NA	NA	NA	0.325199	NA	NA	NA	NA	NA	NA	NA	NA	NA	NA	NA	0.44883	NA	NA	NA	NA	NA	NA	NA	NA	NA	0.499606	NA	NA	NA	NA	NA	NA	0.501832	NA	NA
CCIS00146684ST-4-0	NA	NA	NA	0.0479747	NA	NA	NA	NA	NA	NA	NA	NA	NA	NA	NA	NA	0.0637406	NA	NA	NA	NA	NA	NA	NA	NA	NA	NA	0.0745989	NA	NA	NA	0.0552458	NA	NA	NA	NA	NA	NA	NA	NA	NA	NA	NA	NA	0.047844	NA	NA	NA	NA
CCIS78100604ST-4-0	0.0344445	NA	NA	NA	NA	NA	NA	NA	NA	NA	NA	NA	NA	NA	NA	NA	NA	NA	0.0602502	NA	NA	0.133768	NA	NA	NA	NA	NA	NA	NA	NA	0.0585067	NA	NA	NA	NA	NA	NA	NA	NA	NA	NA	0.0531111	NA	NA	NA	NA	NA	NA	NA
CCIS48174381ST-4-0	NA	NA	NA	NA	0.0216185	NA	NA	NA	NA	NA	NA	NA	NA	NA	NA	0.0502662	NA	NA	NA	NA	NA	NA	NA	NA	NA	0.0142226	NA	NA	NA	NA	NA	NA	0.0596808	NA	NA	NA	NA	NA	NA	NA	NA	NA	0.0277812	NA	NA	NA	NA	NA	NA
CCIS88317640ST-4-0	NA	NA	NA	NA	NA	NA	NA	NA	0.182038	NA	NA	NA	NA	NA	NA	0.1065	NA	NA	NA	NA	NA	NA	NA	NA	0.149801	NA	NA	NA	NA	NA	NA	NA	NA	NA	NA	NA	NA	NA	0.13972	NA	NA	NA	NA	NA	NA	0.142773	NA	NA	NA
[truncated: 51 more columns]
